# Supplementary material for: Physical Motif Clustering within Intrinsically Disordered Nucleoporin Sequences Reveals Universal Functional Features
Source: PLoS One. 2013 Sep 16;8(9):e73831. doi: 10.1371/journal.pone.0073831 (PMC3774778; doi:10.1371/journal.pone.0073831)
Supplement: Dataset S1 — Supporting dataset. (TXT) [file pone.0073831.s019.txt]

This file contains the list of proteins for:
  1. The 1,166FG nups divided by their clustering group.
  2. List of proteins contained in the exploratory group.
  3. List of proteins in the CONTROL group.
  4. List of the 1,167 proteins categorized as FG nups.
  5. List of keyword "nucleoporin" proteins from the UniProt database with greater than 400AAs


1. The 1,166FG nups divided by their clustering group

Red group:


tr|Q55XA5|Q55XA5 CRYNB Putative uncharacterized protein OS=Cryptococcus neoformans var. neoformans serotype D (strain B-3501A) GN=CNBB4570 PE=4 SV=1

tr|A5DVC7|A5DVC7 LODEL Putative uncharacterized protein OS=Lodderomyces elongisporus (strain ATCC 11503 / CBS 2605 / JCM 1781 / NBRC 1676 / NRRL YB-4239) GN=LELG 01313 PE=4 SV=1

tr|Q4WI27|Q4WI27 ASPFU Nucleoporin Nsp1, putative OS=Neosartorya fumigata (strain ATCC MYA-4609 / Af293 / CBS 101355 / FGSC A1100) GN=AFUA 2G03310 PE=4 SV=1

tr|Q4WLK0|Q4WLK0 ASPFU RanBP1 domain protein OS=Neosartorya fumigata (strain ATCC MYA-4609 / Af293 / CBS 101355 / FGSC A1100) GN=AFUA 6G13260 PE=4 SV=1

tr|Q4UE20|Q4UE20 THEAN Putative uncharacterized protein OS=Theileria annulata GN=TA12505 PE=4 SV=1

tr|A5AAY0|A5AAY0 ASPNC Putative uncharacterized protein An07g07790 OS=Aspergillus niger (strain CBS 513.88 / FGSC A1513) GN=An07g07790 PE=4 SV=1

tr|Q4UE62|Q4UE62 THEAN Spm1 (Nucleoporin) protein OS=Theileria annulata GN=TA12740 PE=4 SV=1

tr|Q4R937|Q4R937 MACFA Testis cDNA clone: QtsA-10779, similar to human nucleoporin 50kDa (NUP50), transcript variant 1, OS=Macaca fascicularis PE=2 SV=1

tr|A5DCF4|A5DCF4 PICGU Putative uncharacterized protein OS=Meyerozyma guilliermondii (strain ATCC 6260 / CBS 566 / DSM 6381 / JCM 1539 / NBRC 10279 / NRRL Y-324) GN=PGUG 00959 PE=4 SV=2

tr|A6ZU88|A6ZU88 YEAS7 Nuclear pore complex subunit OS=Saccharomyces cerevisiae (strain YJM789) GN=NUP145 PE=4 SV=1

tr|A6ZPT6|A6ZPT6 YEAS7 Nuclear pore complex subunit OS=Saccharomyces cerevisiae (strain YJM789) GN=NSP1 PE=4 SV=1

tr|Q4R414|Q4R414 MACFA Testis cDNA clone: QtsA-12809, similar to human nucleoporin 50kDa (NUP50), transcript variant 2, OS=Macaca fascicularis GN=EGM 02788 PE=2 SV=1

tr|A7ANN0|A7ANN0 BABBO Putative uncharacterized protein OS=Babesia bovis GN=BBOV III006030 PE=4 SV=1

tr|A7A1L6|A7A1L6 YEAS7 Nucleoporin OS=Saccharomyces cerevisiae (strain YJM789) GN=NUP2 PE=4 SV=1

tr|A6ZZP8|A6ZZP8 YEAS7 Nuclear pore complex subunit OS=Saccharomyces cerevisiae (strain YJM789) GN=NUP100 PE=4 SV=1

tr|A6ZVG2|A6ZVG2 YEAS7 Nucleoporin OS=Saccharomyces cerevisiae (strain YJM789) GN=NUP159 PE=4 SV=1

tr|A6RK21|A6RK21 BOTFB Putative uncharacterized protein OS=Botryotinia fuckeliana (strain B05.10) GN=BC1G 00792 PE=4 SV=1

tr|Q4N5H2|Q4N5H2 THEPA Putative uncharacterized protein OS=Theileria parva GN=TP02 0318 PE=4 SV=1

tr|A6R5P4|A6R5P4 AJECN Predicted protein OS=Ajellomyces capsulata (strain NAm1 / WU24) GN=HCAG 04952 PE=4 SV=1

tr|Q4N5D0|Q4N5D0 THEPA Sporozoite and macroschizont protein 1, putative OS=Theileria parva GN=TP02 0360 PE=4 SV=1

tr|A6SHQ7|A6SHQ7 BOTFB Putative uncharacterized protein OS=Botryotinia fuckeliana (strain B05.10) GN=BC1G 12661 PE=4 SV=1

tr|Q6BNK2|Q6BNK2 DEBHA DEHA2E21032p OS=Debaryomyces hansenii (strain ATCC 36239 / CBS 767 / JCM 1990 / NBRC 0083 / IGC 2968) GN=DEHA2E21032g PE=4 SV=1

tr|A7RJU2|A7RJU2 NEMVE Predicted protein OS=Nematostella vectensis GN=v1g238804 PE=4 SV=1

tr|A7THS6|A7THS6 VANPO Putative uncharacterized protein OS=Vanderwaltozyma polyspora (strain ATCC 22028 / DSM 70294) GN=Kpol 543p72 PE=4 SV=1

tr|Q640Z6|Q640Z6 XENLA NUP153 protein OS=Xenopus laevis GN=nup153 PE=2 SV=1

tr|A7TJ27|A7TJ27 VANPO Putative uncharacterized protein OS=Vanderwaltozyma polyspora (strain ATCC 22028 / DSM 70294) GN=Kpol 1033p31 PE=4 SV=1

tr|Q5KMM8|Q5KMM8 CRYNJ Nucleoporin nup189, putative OS=Cryptococcus neoformans var. neoformans serotype D (strain JEC21 / ATCC MYA-565) GN=CNB01140 PE=4 SV=1

tr|Q5KNH8|Q5KNH8 CRYNJ Nucleoporin nsp1, putative OS=Cryptococcus neoformans var. neoformans serotype D (strain JEC21 / ATCC MYA-565) GN=CNA06440 PE=4 SV=1

tr|A7E8K9|A7E8K9 SCLS1 Putative uncharacterized protein OS=Sclerotinia sclerotiorum (strain ATCC 18683 / 1980 / Ss-1) GN=SS1G 01637 PE=4 SV=1

tr|A7EE85|A7EE85 SCLS1 Putative uncharacterized protein OS=Sclerotinia sclerotiorum (strain ATCC 18683 / 1980 / Ss-1) GN=SS1G 03625 PE=4 SV=1

tr|Q5KI25|Q5KI25 CRYNJ Expressed protein OS=Cryptococcus neoformans var. neoformans serotype D (strain JEC21 / ATCC MYA-565) GN=CND04460 PE=4 SV=1

tr|Q5KIE7|Q5KIE7 CRYNJ Putative uncharacterized protein OS=Cryptococcus neoformans var. neoformans serotype D (strain JEC21 / ATCC MYA-565) GN=CND03230 PE=4 SV=1

tr|A7F9H5|A7F9H5 SCLS1 Putative uncharacterized protein OS=Sclerotinia sclerotiorum (strain ATCC 18683 / 1980 / Ss-1) GN=SS1G 14256 PE=4 SV=1

tr|Q5CUL4|Q5CUL4 CRYPI Putative nucleoporin, FG-rich motifs within N-terminal region OS=Cryptosporidium parvum (strain Iowa II) GN=cgd3 2360 PE=4 SV=1

tr|A8QA46|A8QA46 MALGO Putative uncharacterized protein OS=Malassezia globosa (strain ATCC MYA-4612 / CBS 7966) GN=MGL 3605 PE=4 SV=1

tr|Q5CW55|Q5CW55 CRYPI CCCH like finger domain nucleoporin OS=Cryptosporidium parvum (strain Iowa II) GN=cgd8 1570 PE=4 SV=1

tr|A8WV52|A8WV52 CAEBR Protein CBR-NPP-1 OS=Caenorhabditis briggsae GN=npp-1 PE=4 SV=2

tr|A8X7Z9|A8X7Z9 CAEBR Protein CBR-NPP-10 OS=Caenorhabditis briggsae GN=npp-10 PE=4 SV=2

tr|Q5AH96|Q5AH96 CANAL Putative uncharacterized protein NSP1 OS=Candida albicans (strain SC5314 / ATCC MYA-2876) GN=NSP1 PE=4 SV=1

tr|Q5A8W7|Q5A8W7 CANAL Potential nucleoporin Nup1p OS=Candida albicans (strain SC5314 / ATCC MYA-2876) GN=NUP1 PE=4 SV=1

tr|Q5A8P2|Q5A8P2 CANAL Potential nucleoporin Nup1p OS=Candida albicans (strain SC5314 / ATCC MYA-2876) GN=NUP1 PE=4 SV=1

tr|A8PW44|A8PW44 MALGO Putative uncharacterized protein OS=Malassezia globosa (strain ATCC MYA-4612 / CBS 7966) GN=MGL 1023 PE=4 SV=1

tr|Q5A2Y2|Q5A2Y2 CANAL Likely nuclear pore complex subunit OS=Candida albicans (strain SC5314 / ATCC MYA-2876) GN=NUP116 PE=4 SV=1

tr|B0WJ48|B0WJ48 CULQU Nucleoporin, Nup153 OS=Culex quinquefasciatus GN=CpipJ CPIJ007177 PE=4 SV=1

tr|Q0UPT1|Q0UPT1 PHANO Putative uncharacterized protein OS=Phaeosphaeria nodorum (strain SN15 / ATCC MYA-4574 / FGSC 10173) GN=SNOG 06233 PE=4 SV=2

tr|B0W6L0|B0W6L0 CULQU Nuclear pore complex protein nup98 OS=Culex quinquefasciatus GN=CpipJ CPIJ002761 PE=4 SV=1

tr|Q0V0C3|Q0V0C3 PHANO Putative uncharacterized protein OS=Phaeosphaeria nodorum (strain SN15 / ATCC MYA-4574 / FGSC 10173) GN=SNOG 02541 PE=4 SV=1

tr|Q1K6W4|Q1K6W4 NEUCR Predicted protein OS=Neurospora crassa (strain ATCC 24698 / 74-OR23-1A / CBS 708.71 / DSM 1257 / FGSC 987) GN=NCU06644 PE=4 SV=1

tr|Q1RPV8|Q1RPV8 CIOIN Zinc finger protein OS=Ciona intestinalis GN=Ci-ZF(RBZ)-2 PE=2 SV=1

tr|Q17I83|Q17I83 AEDAE Nucleoporin, Nup153, putative OS=Aedes aegypti GN=AAEL002455 PE=4 SV=1

tr|B0CYQ6|B0CYQ6 LACBS Predicted protein OS=Laccaria bicolor (strain S238N-H82 / ATCC MYA-4686) GN=LACBIDRAFT 311958 PE=4 SV=1

tr|A9VCQ3|A9VCQ3 MONBE Predicted protein OS=Monosiga brevicollis GN=34592 PE=4 SV=1

tr|Q0CQR3|Q0CQR3 ASPTN Putative uncharacterized protein OS=Aspergillus terreus (strain NIH 2624 / FGSC A1156) GN=ATEG 03971 PE=4 SV=1

tr|Q0C9S4|Q0C9S4 ASPTN Predicted protein OS=Aspergillus terreus (strain NIH 2624 / FGSC A1156) GN=ATEG 09560 PE=4 SV=1

tr|A9RYQ9|A9RYQ9 PHYPA Predicted protein OS=Physcomitrella patens subsp. patens GN=PHYPADRAFT 206930 PE=4 SV=1

tr|Q0U2E1|Q0U2E1 PHANO Putative uncharacterized protein OS=Phaeosphaeria nodorum (strain SN15 / ATCC MYA-4574 / FGSC 10173) GN=SNOG 14092 PE=4 SV=2

tr|Q0IFF1|Q0IFF1 AEDAE Nucleoporin OS=Aedes aegypti GN=AAEL005635 PE=4 SV=1

tr|B2B4P5|B2B4P5 PODAN Predicted CDS Pa 2 1980 OS=Podospora anserina (strain S / ATCC MYA-4624 / DSM 980 / FGSC 10383) PE=4 SV=1

tr|B2AU94|B2AU94 PODAN Predicted CDS Pa 1 18380 OS=Podospora anserina (strain S / ATCC MYA-4624 / DSM 980 / FGSC 10383) PE=4 SV=1

tr|H6C360|H6C360 EXODN Putative uncharacterized protein OS=Exophiala dermatitidis (strain ATCC 34100 / CBS 525.76 / NIH/UT8656) GN=HMPREF1120 06093 PE=4 SV=1

tr|B2AR09|B2AR09 PODAN Predicted CDS Pa 4 9030 OS=Podospora anserina (strain S / ATCC MYA-4624 / DSM 980 / FGSC 10383) PE=4 SV=1

tr|O43949|O43949 THEAN Spm1 protein OS=Theileria annulata GN=spm1 PE=2 SV=1

tr|O23173|O23173 ARATH Nucleoporin-like protein OS=Arabidopsis thaliana GN=C7A10.230 PE=4 SV=2

tr|B0XUD8|B0XUD8 ASPFC Nucleoporin Nsp1, putative OS=Neosartorya fumigata (strain CEA10 / CBS 144.89 / FGSC A1163) GN=AFUB 020380 PE=4 SV=1

tr|H3GWZ9|H3GWZ9 PHYRM Uncharacterized protein OS=Phytophthora ramorum GN=fgenesh1 pg.C scaffold 67000048 PE=4 SV=1

tr|B0XLY9|B0XLY9 ASPFC Putative uncharacterized protein OS=Neosartorya fumigata (strain CEA10 / CBS 144.89 / FGSC A1163) GN=AFUB 001510 PE=4 SV=1

tr|H3GCS1|H3GCS1 PHYRM Uncharacterized protein OS=Phytophthora ramorum GN=fgenesh1 pg.C scaffold 3000053 PE=4 SV=1

tr|H3GCS0|H3GCS0 PHYRM Uncharacterized protein OS=Phytophthora ramorum GN=fgenesh1 pg.C scaffold 3000052 PE=4 SV=1

tr|H6BXC6|H6BXC6 EXODN Putative uncharacterized protein OS=Exophiala dermatitidis (strain ATCC 34100 / CBS 525.76 / NIH/UT8656) GN=HMPREF1120 03498 PE=4 SV=1

tr|B0X056|B0X056 CULQU Nucleoporin 50kDa OS=Culex quinquefasciatus GN=CpipJ CPIJ012737 PE=4 SV=1

tr|H3ISG4|H3ISG4 STRPU Uncharacterized protein OS=Strongylocentrotus purpuratus GN=SPU 017126gn PE=4 SV=1

tr|B0WQ19|B0WQ19 CULQU Nuclear pore complex protein nup214 OS=Culex quinquefasciatus GN=CpipJ CPIJ009141 PE=4 SV=1

tr|B3LJE4|B3LJE4 YEAS1 Nucleoporin NUP1 OS=Saccharomyces cerevisiae (strain RM11-1a) GN=SCRG 01496 PE=4 SV=1

tr|B3LG91|B3LG91 YEAS1 Nucleoporin NUP42 OS=Saccharomyces cerevisiae (strain RM11-1a) GN=SCRG 00328 PE=4 SV=1

tr|B3LGY3|B3LGY3 YEAS1 Nucleoporin ASM4 OS=Saccharomyces cerevisiae (strain RM11-1a) GN=SCRG 00585 PE=4 SV=1

tr|B3LHF7|B3LHF7 YEAS1 Nucleoporin NUP145 OS=Saccharomyces cerevisiae (strain RM11-1a) GN=SCRG 01090 PE=4 SV=1

tr|B2W4M1|B2W4M1 PYRTR Putative uncharacterized protein OS=Pyrenophora tritici-repentis (strain Pt-1C-BFP) GN=PTRG 04571 PE=4 SV=1

tr|B3KUL1|B3KUL1 HUMAN cDNA FLJ40132 fis, clone TESTI2012155, highly similar to NUCLEOPORIN-LIKE PROTEIN RIP OS=Homo sapiens PE=2 SV=1

tr|Q2YDG6|Q2YDG6 BOVIN Nucleoporin like 2 OS=Bos taurus GN=NUPL2 PE=2 SV=1

tr|Q32L21|Q32L21 BOVIN Nucleoporin 50kDa OS=Bos taurus GN=NUP50 PE=2 SV=1

tr|B2VWJ6|B2VWJ6 PYRTR Nucleoporin nup189 OS=Pyrenophora tritici-repentis (strain Pt-1C-BFP) GN=PTRG 01558 PE=4 SV=1

tr|Q387F2|Q387F2 TRYB2 Nucleoporin, putative OS=Trypanosoma brucei brucei (strain 927/4 GUTat10.1) GN=Tb11.03.0140 PE=4 SV=1

tr|Q2GSV5|Q2GSV5 CHAGB Putative uncharacterized protein OS=Chaetomium globosum (strain ATCC 6205 / CBS 148.51 / DSM 1962 / NBRC 6347 / NRRL 1970) GN=CHGG 08949 PE=4 SV=1

tr|B4DIK2|B4DIK2 HUMAN cDNA FLJ60565, highly similar to Nuclear pore complex protein Nup153 OS=Homo sapiens PE=2 SV=1

tr|Q299C1|Q299C1 DROPS GA10149 OS=Drosophila pseudoobscura pseudoobscura GN=GA10149 PE=4 SV=2

tr|Q2GZB8|Q2GZB8 CHAGB Putative uncharacterized protein OS=Chaetomium globosum (strain ATCC 6205 / CBS 148.51 / DSM 1962 / NBRC 6347 / NRRL 1970) GN=CHGG 05128 PE=4 SV=1

tr|Q2QX81|Q2QX81 ORYSJ Nucleoporin autopeptidase family protein, expressed OS=Oryza sativa subsp. japonica GN=LOC Os12g06890 PE=4 SV=1

tr|B3RHK8|B3RHK8 YEAS1 Nucleoporin OS=Saccharomyces cerevisiae (strain RM11-1a) GN=SCRG 04280 PE=4 SV=1

tr|Q2HGD9|Q2HGD9 CHAGB Putative uncharacterized protein OS=Chaetomium globosum (strain ATCC 6205 / CBS 148.51 / DSM 1962 / NBRC 6347 / NRRL 1970) GN=CHGG 00715 PE=4 SV=1

tr|B4DHC5|B4DHC5 HUMAN cDNA FLJ57927, highly similar to Nucleoporin-like protein RIP OS=Homo sapiens PE=2 SV=1

tr|Q2U6F7|Q2U6F7 ASPOR Nuclear porin OS=Aspergillus oryzae (strain ATCC 42149 / RIB 40) GN=AO090120000255 PE=4 SV=1

tr|Q2QX83|Q2QX83 ORYSJ Nucleoporin autopeptidase family protein, expressed OS=Oryza sativa subsp. japonica GN=LOC Os12g06870 PE=4 SV=2

tr|Q22308|Q22308 CAEEL Protein DDX-19, isoform a OS=Caenorhabditis elegans GN=ddx-19 PE=2 SV=2

tr|B3LTW2|B3LTW2 YEAS1 Nucleoporin OS=Saccharomyces cerevisiae (strain RM11-1a) GN=SCRG 05287 PE=4 SV=1

tr|Q28ZW9|Q28ZW9 DROPS GA15274 OS=Drosophila pseudoobscura pseudoobscura GN=GA15274 PE=4 SV=2

tr|B3LR23|B3LR23 YEAS1 Nucleoporin NUP100/NSP100 OS=Saccharomyces cerevisiae (strain RM11-1a) GN=SCRG 03952 PE=4 SV=1

tr|Q28ID9|Q28ID9 XENTR Nucleoporin 50kDa OS=Xenopus tropicalis GN=nup50 PE=2 SV=1

sp|O08587|NUP50 RAT Nuclear pore complex protein Nup50 OS=Rattus norvegicus GN=Nup50 PE=2 SV=2

tr|Q6FPU8|Q6FPU8 CANGA Similar to uniprot|P14907 Saccharomyces cerevisiae YJL041w NSP1 OS=Candida glabrata (strain ATCC 2001 / CBS 138 / JCM 3761 / NBRC 0622 / NRRL Y-65) GN=CAGL0J00781g PE=4 SV=1

sp|P14907|NSP1 YEAST Nucleoporin NSP1 OS=Saccharomyces cerevisiae (strain ATCC 204508 / S288c) GN=NSP1 PE=1 SV=1

sp|P20676|NUP1 YEAST Nucleoporin NUP1 OS=Saccharomyces cerevisiae (strain ATCC 204508 / S288c) GN=NUP1 PE=1 SV=1

sp|P32499|NUP2 YEAST Nucleoporin NUP2 OS=Saccharomyces cerevisiae (strain ATCC 204508 / S288c) GN=NUP2 PE=1 SV=2

sp|P35658|NU214 HUMAN Nuclear pore complex protein Nup214 OS=Homo sapiens GN=NUP214 PE=1 SV=2

sp|P40477|NU159 YEAST Nucleoporin NUP159 OS=Saccharomyces cerevisiae (strain ATCC 204508 / S288c) GN=NUP159 PE=1 SV=1

sp|P49686|NUP42 YEAST Nucleoporin NUP42 OS=Saccharomyces cerevisiae (strain ATCC 204508 / S288c) GN=NUP42 PE=1 SV=1

sp|P49687|NU145 YEAST Nucleoporin NUP145 OS=Saccharomyces cerevisiae (strain ATCC 204508 / S288c) GN=NUP145 PE=1 SV=1

sp|P49790|NU153 HUMAN Nuclear pore complex protein Nup153 OS=Homo sapiens GN=NUP153 PE=1 SV=2

sp|P49791|NU153 RAT Nuclear pore complex protein Nup153 OS=Rattus norvegicus GN=Nup153 PE=1 SV=1

sp|P49792|RBP2 HUMAN E3 SUMO-protein ligase RanBP2 OS=Homo sapiens GN=RANBP2 PE=1 SV=2

sp|P52591|PO121 RAT Nuclear envelope pore membrane protein POM 121 OS=Rattus norvegicus GN=Pom121 PE=1 SV=1

sp|P52594|AGFG1 HUMAN Arf-GAP domain and FG repeat-containing protein 1 OS=Homo sapiens GN=AGFG1 PE=1 SV=2

sp|Q05166|NUP59 YEAST Nucleoporin ASM4 OS=Saccharomyces cerevisiae (strain ATCC 204508 / S288c) GN=ASM4 PE=1 SV=1

sp|Q03790|NUP53 YEAST Nucleoporin NUP53 OS=Saccharomyces cerevisiae (strain ATCC 204508 / S288c) GN=NUP53 PE=1 SV=1

tr|Q75C56|Q75C56 ASHGO ACR060Wp OS=Ashbya gossypii (strain ATCC 10895 / CBS 109.51 / FGSC 9923 / NRRL Y-1056) GN=ACR060W PE=4 SV=1

tr|Q754X5|Q754X5 ASHGO AFL059Cp OS=Ashbya gossypii (strain ATCC 10895 / CBS 109.51 / FGSC 9923 / NRRL Y-1056) GN=AFL059C PE=4 SV=1

sp|Q555D2|Y6503 DICDI Uncharacterized protein DDB G0274915 OS=Dictyostelium discoideum GN=DDB G0274915 PE=4 SV=2

sp|Q4KLH5|AGFG1 RAT Arf-GAP domain and FG repeat-containing protein 1 OS=Rattus norvegicus GN=Agfg1 PE=1 SV=1

sp|Q2TA45|AGFG1 BOVIN Arf-GAP domain and FG repeat-containing protein 1 OS=Bos taurus GN=AGFG1 PE=2 SV=1

sp|Q10168|NSP1 SCHPO Nucleoporin nsp1 OS=Schizosaccharomyces pombe (strain 972 / ATCC 24843) GN=nsp1 PE=1 SV=1

tr|Q7RZ37|Q7RZ37 NEUCR Predicted protein OS=Neurospora crassa (strain ATCC 24698 / 74-OR23-1A / CBS 708.71 / DSM 1257 / FGSC 987) GN=NCU04437 PE=4 SV=1

sp|Q09904|NU124 SCHPO Nucleoporin nup124 OS=Schizosaccharomyces pombe (strain 972 / ATCC 24843) GN=nup124 PE=1 SV=1

tr|Q7RTD0|Q7RTD0 PLAYO Nucleoporin nup100/nsp100 OS=Plasmodium yoelii yoelii GN=PY00064 PE=4 SV=1

sp|Q09847|NU146 SCHPO Nucleoporin nup146 OS=Schizosaccharomyces pombe (strain 972 / ATCC 24843) GN=nup146 PE=1 SV=1

sp|Q80U93|NU214 MOUSE Nuclear pore complex protein Nup214 OS=Mus musculus GN=Nup214 PE=1 SV=2

sp|Q8CIC2|NUPL2 MOUSE Nucleoporin-like protein 2 OS=Mus musculus GN=Nupl2 PE=2 SV=1

tr|Q6CFX8|Q6CFX8 YARLI YALI0B02706p OS=Yarrowia lipolytica (strain CLIB 122 / E 150) GN=YALI0B02706g PE=4 SV=1

sp|Q6P0U9|NUPL2 DANRE Nucleoporin-like protein 2 OS=Danio rerio GN=nupl2 PE=2 SV=1

sp|Q5ZI22|NUPL2 CHICK Nucleoporin-like protein 2 OS=Gallus gallus GN=NUPL2 PE=2 SV=1

sp|Q5FVW4|NUPL2 XENTR Nucleoporin-like protein 2 OS=Xenopus tropicalis GN=nupl2 PE=2 SV=1

tr|Q6CNK7|Q6CNK7 KLULA KLLA0E11793p OS=Kluyveromyces lactis (strain ATCC 8585 / CBS 2359 / DSM 70799 / NBRC 1267 / NRRL Y-1140 / WM37) GN=KLLA0E11793g PE=4 SV=1

sp|Q9UKX7|NUP50 HUMAN Nuclear pore complex protein Nup50 OS=Homo sapiens GN=NUP50 PE=1 SV=2

tr|Q6FPU8|Q6FPU8 CANGA Similar to uniprot|P14907 Saccharomyces cerevisiae YJL041w NSP1 OS=Candida glabrata (strain ATCC 2001 / CBS 138 / JCM 3761 / NBRC 0622 / NRRL Y-65) GN=CAGL0J00781g PE=4 SV=1

sp|Q9USL4|NUP61 SCHPO Nucleoporin nup61 OS=Schizosaccharomyces pombe (strain 972 / ATCC 24843) GN=nup61 PE=1 SV=1

sp|Q9JIH2|NUP50 MOUSE Nuclear pore complex protein Nup50 OS=Mus musculus GN=Nup50 PE=1 SV=3

sp|Q96HA1|P121A HUMAN Nuclear envelope pore membrane protein POM 121 OS=Homo sapiens GN=POM121 PE=1 SV=2

sp|Q8K2K6|AGFG1 MOUSE Arf-GAP domain and FG repeat-containing protein 1 OS=Mus musculus GN=Agfg1 PE=1 SV=2

tr|Q6M9E8|Q6M9E8 NEUCS Related to nuclear pore protein OS=Neurospora crassa GN=G21B4.240 PE=4 SV=1

sp|Q8K3Z9|PO121 MOUSE Nuclear envelope pore membrane protein POM 121 OS=Mus musculus GN=Pom121 PE=1 SV=2

tr|Q8X0V2|Q8X0V2 NEUCS Putative uncharacterized protein 18A7.040 OS=Neurospora crassa GN=18A7.040 PE=4 SV=1

tr|A1CG44|A1CG44 ASPCL Putative uncharacterized protein OS=Aspergillus clavatus (strain ATCC 1007 / CBS 513.65 / DSM 816 / NCTC 3887 / NRRL 1) GN=ACLA 065580 PE=4 SV=1

tr|A1CEX4|A1CEX4 ASPCL Nucleoporin Nsp1, putative OS=Aspergillus clavatus (strain ATCC 1007 / CBS 513.65 / DSM 816 / NCTC 3887 / NRRL 1) GN=ACLA 091210 PE=4 SV=1

tr|Q9SY83|Q9SY83 ARATH F14N23.29 OS=Arabidopsis thaliana PE=4 SV=1

tr|Q9PVZ2|Q9PVZ2 XENLA Nucleoporin CAN OS=Xenopus laevis GN=nup214 PE=2 SV=1

sp|Q9W1X4|NU214 DROME Nuclear pore complex protein Nup214 OS=Drosophila melanogaster GN=Nup214 PE=1 SV=2

tr|Q9VCH5|Q9VCH5 DROME Nup98 OS=Drosophila melanogaster GN=Nup98-96 PE=2 SV=3

tr|A1CI40|A1CI40 ASPCL Nucleoporin SONB, putative OS=Aspergillus clavatus (strain ATCC 1007 / CBS 513.65 / DSM 816 / NCTC 3887 / NRRL 1) GN=ACLA 050170 PE=4 SV=1

tr|A1CUG5|A1CUG5 ASPCL RNase3 domain protein OS=Aspergillus clavatus (strain ATCC 1007 / CBS 513.65 / DSM 816 / NCTC 3887 / NRRL 1) GN=ACLA 086510 PE=4 SV=1

tr|Q7Z743|Q7Z743 HUMAN Nucleoporin 153kDa OS=Homo sapiens GN=NUP153 PE=2 SV=1

tr|A3GF65|A3GF65 PICST Nucleoporin NUP145 (Nuclear pore protein NUP145) OS=Scheffersomyces stipitis (strain ATCC 58785 / CBS 6054 / NBRC 10063 / NRRL Y-11545) GN=NUP145 PE=4 SV=2

tr|Q80WR0|Q80WR0 MOUSE Nucleoporin 153 OS=Mus musculus GN=Nup153 PE=2 SV=1

tr|A3LN95|A3LN95 PICST Nucleoporin NSP1 (Nuclear pore protein NSP1) (Nucleoskeletal-like protein) (P110) OS=Scheffersomyces stipitis (strain ATCC 58785 / CBS 6054 / NBRC 10063 / NRRL Y-11545) GN=NSP1 PE=4 SV=2

tr|Q86G33|Q86G33 DROSI Nucleoporin 98-96 OS=Drosophila simulans GN=Nup98 PE=4 SV=1

tr|A1DP46|A1DP46 NEOFI RNase3 domain protein OS=Neosartorya fischeri (strain ATCC 1020 / DSM 3700 / FGSC A1164 / NRRL 181) GN=NFIA 059180 PE=4 SV=1

tr|A2EDB6|A2EDB6 TRIVA Putative uncharacterized protein OS=Trichomonas vaginalis GN=TVAG 417960 PE=4 SV=1

tr|A2EP87|A2EP87 TRIVA Putative uncharacterized protein OS=Trichomonas vaginalis GN=TVAG 319090 PE=4 SV=1

tr|Q8I398|Q8I398 PLAF7 Putative uncharacterized protein OS=Plasmodium falciparum (isolate 3D7) GN=PFI0250c PE=4 SV=1

tr|Q8IL08|Q8IL08 PLAF7 Putative uncharacterized protein OS=Plasmodium falciparum (isolate 3D7) GN=PF14 0442 PE=4 SV=1

tr|Q8SQR9|Q8SQR9 ENCCU NUCLEAR PORE COMPLEX PROTEIN (NUCLEOPORIN NUP116) OS=Encephalitozoon cuniculi (strain GB-M1) GN=ECU11 1820 PE=4 SV=1

tr|Q8SWE7|Q8SWE7 ENCCU Similarity to NUCLEAR PORE COMPLEX PROTEINS NUP98/116 OS=Encephalitozoon cuniculi (strain GB-M1) GN=ECU02 0460 PE=4 SV=1

tr|C5FPV1|C5FPV1 ARTOC Nucleoporin NUP42 OS=Arthroderma otae (strain ATCC MYA-4605 / CBS 113480) GN=MCYG 04525 PE=4 SV=1

tr|C5FKZ2|C5FKZ2 ARTOC Nucleoporin nsp1 OS=Arthroderma otae (strain ATCC MYA-4605 / CBS 113480) GN=MCYG 03183 PE=4 SV=1

tr|C5FUJ7|C5FUJ7 ARTOC Nucleoporin nup189 OS=Arthroderma otae (strain ATCC MYA-4605 / CBS 113480) GN=MCYG 06400 PE=4 SV=1

tr|C5DMA8|C5DMA8 LACTC KLTH0G07326p OS=Lachancea thermotolerans (strain ATCC 56472 / CBS 6340 / NRRL Y-8284) GN=KLTH0G07326g PE=4 SV=1

tr|C5DTS4|C5DTS4 ZYGRC ZYRO0C10890p OS=Zygosaccharomyces rouxii (strain ATCC 2623 / CBS 732 / NBRC 1130 / NCYC 568 / NRRL Y-229) GN=ZYRO0C10890g PE=4 SV=1

tr|C5E418|C5E418 ZYGRC ZYRO0E02002p OS=Zygosaccharomyces rouxii (strain ATCC 2623 / CBS 732 / NBRC 1130 / NCYC 568 / NRRL Y-229) GN=ZYRO0E02002g PE=4 SV=1

tr|C4Y107|C4Y107 CLAL4 Putative uncharacterized protein OS=Clavispora lusitaniae (strain ATCC 42720) GN=CLUG 01889 PE=4 SV=1

tr|C4YJS5|C4YJS5 CANAW Putative uncharacterized protein OS=Candida albicans (strain WO-1) GN=CAWG 04095 PE=4 SV=1

tr|C4YP20|C4YP20 CANAW Putative uncharacterized protein OS=Candida albicans (strain WO-1) GN=CAWG 02955 PE=4 SV=1

tr|C4R257|C4R257 PICPG Nucleoporin involved in nucleocytoplasmic transport OS=Pichia pastoris (strain GS115 / ATCC 20864) GN=PAS chr2-2 0325 PE=4 SV=1

tr|C4R5P3|C4R5P3 PICPG Essential component of the nuclear pore complex, which mediates nuclear import and export OS=Pichia pastoris (strain GS115 / ATCC 20864) GN=PAS chr3 0825 PE=4 SV=1

tr|C4VAD5|C4VAD5 NOSCE Putative uncharacterized protein OS=Nosema ceranae (strain BRL01) GN=NCER 101600 PE=4 SV=1

tr|C7YLM5|C7YLM5 NECH7 Putative uncharacterized protein OS=Nectria haematococca (strain 77-13-4 / ATCC MYA-4622 / FGSC 9596 / MPVI) GN=NECHADRAFT 77586 PE=4 SV=1

tr|C7GW26|C7GW26 YEAS2 Nup145p OS=Saccharomyces cerevisiae (strain JAY291) GN=NUP145 PE=4 SV=1

tr|C5PGB3|C5PGB3 COCP7 Putative uncharacterized protein OS=Coccidioides posadasii (strain C735) GN=CPC735 049360 PE=4 SV=1

tr|C6HIT5|C6HIT5 AJECH Nucleoporin SONB OS=Ajellomyces capsulata (strain H143) GN=HCDG 05969 PE=4 SV=1

tr|C6H5P3|C6H5P3 AJECH Nucleoporin NUP49/NSP49 OS=Ajellomyces capsulata (strain H143) GN=HCDG 01744 PE=4 SV=1

tr|C5M5P4|C5M5P4 CANTT Predicted protein OS=Candida tropicalis (strain ATCC MYA-3404 / T1) GN=CTRG 01174 PE=4 SV=1

tr|C5MCV7|C5MCV7 CANTT Putative uncharacterized protein OS=Candida tropicalis (strain ATCC MYA-3404 / T1) GN=CTRG 04058 PE=4 SV=1

tr|C5JLW1|C5JLW1 AJEDS Nucleoporin SONB OS=Ajellomyces dermatitidis (strain SLH14081) GN=BDBG 03482 PE=4 SV=1

tr|C5GUA7|C5GUA7 AJEDR Nucleoporin SONB OS=Ajellomyces dermatitidis (strain ER-3 / ATCC MYA-2586) GN=BDCG 08173 PE=4 SV=1

tr|D3BDB5|D3BDB5 POLPA Putative uncharacterized protein OS=Polysphondylium pallidum GN=PPL 06498 PE=4 SV=1

tr|D3B825|D3B825 POLPA Putative uncharacterized protein OS=Polysphondylium pallidum GN=PPL 04615 PE=4 SV=1

tr|D3B1E4|D3B1E4 POLPA Putative uncharacterized protein OS=Polysphondylium pallidum GN=PPL 02115 PE=4 SV=1

tr|D3B0U8|D3B0U8 POLPA Structural constituent of nuclear pore like protein OS=Polysphondylium pallidum GN=PPL 01915 PE=4 SV=1

tr|D2VNZ4|D2VNZ4 NAEGR Nucleoporin Nup153 OS=Naegleria gruberi GN=NAEGRDRAFT 80693 PE=4 SV=1

tr|D0NIP9|D0NIP9 PHYIT Putative uncharacterized protein OS=Phytophthora infestans (strain T30-4) GN=PITG 11405 PE=4 SV=1

tr|D0A5N8|D0A5N8 TRYB9 Nucleoporin, putative2 (Serine peptidase, clan sp, family s59, putative) OS=Trypanosoma brucei gambiense (strain MHOM/CI/86/DAL972) GN=TbgDal XI1040 PE=4 SV=1

tr|D0NF98|D0NF98 PHYIT Nuclear pore glycoprotein, putative OS=Phytophthora infestans (strain T30-4) GN=PITG 10416 PE=4 SV=1

tr|C9SWM6|C9SWM6 VERA1 Nucleoporin nup189 OS=Verticillium albo-atrum (strain VaMs.102 / ATCC MYA-4576 / FGSC 10136) GN=VDBG 09301 PE=4 SV=1

tr|C8ZBH3|C8ZBH3 YEAS8 Nsp1p OS=Saccharomyces cerevisiae (strain Lalvin EC1118 / Prise de mousse) GN=EC1118 1J11 2157g PE=4 SV=2

tr|C9SF96|C9SF96 VERA1 Nucleoporin NIC96 OS=Verticillium albo-atrum (strain VaMs.102 / ATCC MYA-4576 / FGSC 10136) GN=VDBG 03991 PE=4 SV=1

tr|C8Z8F6|C8Z8F6 YEAS8 Nup145p OS=Saccharomyces cerevisiae (strain Lalvin EC1118 / Prise de mousse) GN=EC1118 1G1 1959g PE=4 SV=1

tr|D8PW04|D8PW04 SCHCM Putative uncharacterized protein OS=Schizophyllum commune (strain H4-8 / FGSC 9210) GN=SCHCODRAFT 232399 PE=4 SV=1

tr|D8M7H4|D8M7H4 BLAHO Singapore isolate B (sub-type 7) whole genome shotgun sequence assembly, scaffold 4 OS=Blastocystis hominis GN=GSBLH T00003807001 PE=4 SV=1

tr|D8M4Q6|D8M4Q6 BLAHO Singapore isolate B (sub-type 7) whole genome shotgun sequence assembly, scaffold 23 OS=Blastocystis hominis GN=GSBLH T00002988001 PE=4 SV=1

tr|D6WGL4|D6WGL4 TRICA Putative uncharacterized protein OS=Tribolium castaneum GN=TcasGA2 TC003451 PE=4 SV=1

tr|D6W6X2|D6W6X2 TRICA Putative uncharacterized protein OS=Tribolium castaneum GN=TcasGA2 TC013629 PE=4 SV=1

tr|D4DKH4|D4DKH4 TRIVH Nucleoporin NUP49/NSP49, putative OS=Trichophyton verrucosum (strain HKI 0517) GN=TRV 07696 PE=4 SV=1

tr|D4DD66|D4DD66 TRIVH Putative uncharacterized protein OS=Trichophyton verrucosum (strain HKI 0517) GN=TRV 05073 PE=4 SV=1

tr|D4DGL9|D4DGL9 TRIVH Putative uncharacterized protein OS=Trichophyton verrucosum (strain HKI 0517) GN=TRV 06324 PE=4 SV=1

tr|D4B2T5|D4B2T5 ARTBC Nucleoporin NUP49/NSP49, putative OS=Arthroderma benhamiae (strain ATCC MYA-4681 / CBS 112371) GN=ARB 02768 PE=4 SV=1

tr|D4AVU1|D4AVU1 ARTBC Putative uncharacterized protein OS=Arthroderma benhamiae (strain ATCC MYA-4681 / CBS 112371) GN=ARB 00305 PE=4 SV=1

tr|D4B1G7|D4B1G7 ARTBC Putative uncharacterized protein OS=Arthroderma benhamiae (strain ATCC MYA-4681 / CBS 112371) GN=ARB 02296 PE=4 SV=1

tr|D3ZRP3|D3ZRP3 RAT Nucleoporin p58/p45 OS=Rattus norvegicus GN=Nupl1 PE=4 SV=1

tr|D3ZHV0|D3ZHV0 RAT Protein Nupl2 OS=Rattus norvegicus GN=Nupl2 PE=4 SV=1

tr|B4R252|B4R252 DROSI Nup98 OS=Drosophila simulans GN=Nup98 PE=4 SV=1

tr|B4G505|B4G505 DROPE GL24268 OS=Drosophila persimilis GN=GL24268 PE=4 SV=1

tr|B4GGN7|B4GGN7 DROPE GL17105 OS=Drosophila persimilis GN=GL17105 PE=4 SV=1

tr|B4J4R0|B4J4R0 DROGR GH20918 OS=Drosophila grimshawi GN=GH20918 PE=4 SV=1

tr|B4JTA2|B4JTA2 DROGR GH10992 OS=Drosophila grimshawi GN=GH10992 PE=4 SV=1

tr|B4KDA9|B4KDA9 DROMO GI24505 OS=Drosophila mojavensis GN=GI24505 PE=4 SV=1

tr|B6QD98|B6QD98 PENMQ RanBP1 domain protein OS=Penicillium marneffei (strain ATCC 18224 / CBS 334.59 / QM 7333) GN=PMAA 077790 PE=4 SV=1

tr|B6Q7M4|B6Q7M4 PENMQ Nucleoporin NUP49/NSP49, putative OS=Penicillium marneffei (strain ATCC 18224 / CBS 334.59 / QM 7333) GN=PMAA 035530 PE=4 SV=1

tr|B6QUV2|B6QUV2 PENMQ Nuclear pore complex subunit Nup85, putative OS=Penicillium marneffei (strain ATCC 18224 / CBS 334.59 / QM 7333) GN=PMAA 010400 PE=4 SV=1

tr|B6QL33|B6QL33 PENMQ Nucleoporin Nsp1, putative OS=Penicillium marneffei (strain ATCC 18224 / CBS 334.59 / QM 7333) GN=PMAA 056020 PE=4 SV=1

tr|B6QQD0|B6QQD0 PENMQ Nucleoporin SONB, putative OS=Penicillium marneffei (strain ATCC 18224 / CBS 334.59 / QM 7333) GN=PMAA 041030 PE=4 SV=1

tr|B7GE29|B7GE29 PHATC Predicted protein OS=Phaeodactylum tricornutum (strain CCAP 1055/1) GN=PHATRDRAFT 50425 PE=4 SV=1

tr|B8BNC6|B8BNC6 ORYSI Putative uncharacterized protein OS=Oryza sativa subsp. indica GN=OsI 37598 PE=4 SV=1

tr|B6H365|B6H365 PENCW Pc13g12830 protein OS=Penicillium chrysogenum (strain ATCC 28089 / DSM 1075 / Wisconsin 54-1255) GN=Pc13g12830 PE=4 SV=1

tr|B6AK04|B6AK04 CRYMR Putative uncharacterized protein OS=Cryptosporidium muris (strain RN66) GN=CMU 003840 PE=4 SV=1

tr|B6HLB5|B6HLB5 PENCW Pc21g12290 protein OS=Penicillium chrysogenum (strain ATCC 28089 / DSM 1075 / Wisconsin 54-1255) GN=Pc21g12290 PE=4 SV=1

tr|B6K3V7|B6K3V7 SCHJY Nucleoporin nup189 OS=Schizosaccharomyces japonicus (strain yFS275 / FY16936) GN=SJAG 03299 PE=4 SV=1

tr|B6K3B9|B6K3B9 SCHJY Nucleoporin-like protein amo1 OS=Schizosaccharomyces japonicus (strain yFS275 / FY16936) GN=SJAG 03103 PE=4 SV=1

tr|B6K209|B6K209 SCHJY Nucleoporin nsp1 OS=Schizosaccharomyces japonicus (strain yFS275 / FY16936) GN=SJAG 02274 PE=4 SV=1

tr|B9WB11|B9WB11 CANDC Nucleoporin, putative (Nuclear pore protein, putative) (Nucleoskeletal-like protein, putative) OS=Candida dubliniensis (strain CD36 / ATCC MYA-646 / CBS 7987 / NCPF 3949 / NRRL Y-17841) GN=CD36 18030 PE=4 SV=1

tr|B9WHR3|B9WHR3 CANDC Nucleoporin, putative (Nuclear pore protein, putative) (Rangtp-binding protein, putative) OS=Candida dubliniensis (strain CD36 / ATCC MYA-646 / CBS 7987 / NCPF 3949 / NRRL Y-17841) GN=CD36 53300 PE=4 SV=1

tr|B8LWK6|B8LWK6 TALSN Nucleoporin SONB, putative OS=Talaromyces stipitatus (strain ATCC 10500 / CBS 375.48 / QM 6759 / NRRL 1006) GN=TSTA 077620 PE=4 SV=1

tr|B8MEC9|B8MEC9 TALSN Nucleoporin Nsp1, putative OS=Talaromyces stipitatus (strain ATCC 10500 / CBS 375.48 / QM 6759 / NRRL 1006) GN=TSTA 016350 PE=4 SV=1

tr|B8MAG4|B8MAG4 TALSN RanBP1 domain protein OS=Talaromyces stipitatus (strain ATCC 10500 / CBS 375.48 / QM 6759 / NRRL 1006) GN=TSTA 112210 PE=4 SV=1

tr|B8JIZ8|B8JIZ8 DANRE Novel protein similar to vertebrate nucleoporin 153kDa (NUP153) OS=Danio rerio GN=si:ch211-153f2.5 PE=4 SV=1

tr|B8C2B6|B8C2B6 THAPS Putative uncharacterized protein OS=Thalassiosira pseudonana GN=THAPSDRAFT 5225 PE=4 SV=1

tr|B8NJI6|B8NJI6 ASPFN Nucleoporin, putative OS=Aspergillus flavus (strain ATCC 200026 / FGSC A1120 / NRRL 3357 / JCM 12722 / SRRC 167) GN=AFLA 067070 PE=4 SV=1

tr|B8N391|B8N391 ASPFN Nucleoporin SONB, putative OS=Aspergillus flavus (strain ATCC 200026 / FGSC A1120 / NRRL 3357 / JCM 12722 / SRRC 167) GN=AFLA 027040 PE=4 SV=1

tr|B8NLM8|B8NLM8 ASPFN Nucleoporin Nsp1, putative OS=Aspergillus flavus (strain ATCC 200026 / FGSC A1120 / NRRL 3357 / JCM 12722 / SRRC 167) GN=AFLA 092440 PE=4 SV=1

tr|B8MED0|B8MED0 TALSN Nucleoporin Nsp1, putative OS=Talaromyces stipitatus (strain ATCC 10500 / CBS 375.48 / QM 6759 / NRRL 1006) GN=TSTA 016350 PE=4 SV=1

tr|B8MU23|B8MU23 TALSN Nuclear pore complex subunit Nup85, putative OS=Talaromyces stipitatus (strain ATCC 10500 / CBS 375.48 / QM 6759 / NRRL 1006) GN=TSTA 006750 PE=4 SV=1

tr|C3Y1B7|C3Y1B7 BRAFL Putative uncharacterized protein OS=Branchiostoma floridae GN=BRAFLDRAFT 83641 PE=4 SV=1

tr|C1H7K9|C1H7K9 PARBA Putative uncharacterized protein OS=Paracoccidioides brasiliensis (strain ATCC MYA-826 / Pb01) GN=PAAG 06750 PE=4 SV=1

tr|C3XWA2|C3XWA2 BRAFL Putative uncharacterized protein OS=Branchiostoma floridae GN=BRAFLDRAFT 117134 PE=4 SV=1

tr|C1GB05|C1GB05 PARBD Putative uncharacterized protein OS=Paracoccidioides brasiliensis (strain Pb18) GN=PADG 04441 PE=4 SV=1

tr|C1GBI0|C1GBI0 PARBD Putative uncharacterized protein OS=Paracoccidioides brasiliensis (strain Pb18) GN=PADG 04981 PE=4 SV=1

tr|C4JJD9|C4JJD9 UNCRE Predicted protein OS=Uncinocarpus reesii (strain UAMH 1704) GN=UREG 01746 PE=4 SV=1

tr|C3ZZL1|C3ZZL1 BRAFL Putative uncharacterized protein OS=Branchiostoma floridae GN=BRAFLDRAFT 255689 PE=4 SV=1

tr|C0NJX1|C0NJX1 AJECG Putative uncharacterized protein OS=Ajellomyces capsulata (strain G186AR / H82 / ATCC MYA-2454 / RMSCC 2432) GN=HCBG 03451 PE=4 SV=1

tr|C0S0D1|C0S0D1 PARBP Putative uncharacterized protein OS=Paracoccidioides brasiliensis (strain Pb03) GN=PABG 01046 PE=4 SV=1

tr|E9QL43|E9QL43 MOUSE Nucleoporin-like protein 2 OS=Mus musculus GN=Nupl2 PE=4 SV=1

tr|F0UCB2|F0UCB2 AJEC8 Nucleoporin SONB OS=Ajellomyces capsulata (strain H88) GN=HCEG 02427 PE=4 SV=1

tr|F0UVS7|F0UVS7 AJEC8 Nucleoporin NUP49/NSP49 OS=Ajellomyces capsulata (strain H88) GN=HCEG 09219 PE=4 SV=1

tr|E9EZZ4|E9EZZ4 METAR Nucleoporin nsp1 OS=Metarhizium robertsii (strain ARSEF 23 / ATCC MYA-3075) GN=MAA 05593 PE=4 SV=1

tr|E9F0B3|E9F0B3 METAR Putative uncharacterized protein OS=Metarhizium robertsii (strain ARSEF 23 / ATCC MYA-3075) GN=MAA 05712 PE=4 SV=1

tr|E9Q3G8|E9Q3G8 MOUSE Protein Nup153 OS=Mus musculus GN=Nup153 PE=4 SV=1

tr|E9CYQ2|E9CYQ2 COCPS Nucleoporin NUP49/NSP49 OS=Coccidioides posadasii (strain RMSCC 757 / Silveira) GN=CPSG 02922 PE=4 SV=1

tr|E9DU43|E9DU43 METAQ Nucleoporin nsp1 OS=Metarhizium acridum (strain CQMa 102) GN=MAC 01141 PE=4 SV=1

tr|E9DTS2|E9DTS2 METAQ Putative uncharacterized protein OS=Metarhizium acridum (strain CQMa 102) GN=MAC 01020 PE=4 SV=1

tr|E9CW26|E9CW26 COCPS Putative uncharacterized protein OS=Coccidioides posadasii (strain RMSCC 757 / Silveira) GN=CPSG 01659 PE=4 SV=1

tr|E7R3W8|E7R3W8 PICAD Nucleoporin NSP1 OS=Pichia angusta (strain ATCC 26012 / NRRL Y-7560 / DL-1) GN=HPODL 1390 PE=4 SV=1

tr|E7Q648|E7Q648 YEASB Nup100p OS=Saccharomyces cerevisiae (strain FostersB) GN=FOSTERSB 2851 PE=4 SV=1

tr|E7KNE8|E7KNE8 YEASL Nup145p OS=Saccharomyces cerevisiae (strain Lalvin QA23) GN=QA23 1700 PE=4 SV=1

tr|E7NJQ4|E7NJQ4 YEASO Nsp1p OS=Saccharomyces cerevisiae (strain FostersO) GN=FOSTERSO 2551 PE=4 SV=1

tr|E7KEX2|E7KEX2 YEASA Nup100p OS=Saccharomyces cerevisiae (strain AWRI796) GN=AWRI796 2893 PE=4 SV=1

tr|E6R494|E6R494 CRYGW Putative uncharacterized protein OS=Cryptococcus gattii serotype B (strain WM276 / ATCC MYA-4071) GN=CGB D5790W PE=4 SV=1

tr|E6R186|E6R186 CRYGW Nucleoporin nup189, putative OS=Cryptococcus gattii serotype B (strain WM276 / ATCC MYA-4071) GN=CGB B6550C PE=4 SV=1

tr|E6QYB8|E6QYB8 CRYGW Nucleoporin nsp1, putative OS=Cryptococcus gattii serotype B (strain WM276 / ATCC MYA-4071) GN=CGB A7240C PE=4 SV=1

tr|E6ZTD4|E6ZTD4 SPORE Related to nucleoporin OS=Sporisorium reilianum (strain SRZ2) GN=sr12387 PE=4 SV=1

tr|E6ZNX6|E6ZNX6 SPORE Related to Nucleoporin NSP1 OS=Sporisorium reilianum (strain SRZ2) GN=sr15394 PE=4 SV=1

tr|E5RSS7|E5RSS7 ANGJA Egg envelope protein OS=Anguilla japonica GN=eZPCe PE=2 SV=1

tr|E5S0L0|E5S0L0 TRISP Putative ATP synthase F1, delta subunit OS=Trichinella spiralis GN=Tsp 09114 PE=4 SV=1

tr|E4YUR3|E4YUR3 OIKDI Whole genome shotgun assembly, allelic scaffold set, scaffold scaffoldA 1186 (Fragment) OS=Oikopleura dioica GN=GSOID T00019752001 PE=4 SV=1

tr|E5A2R4|E5A2R4 LEPMJ Putative uncharacterized protein OS=Leptosphaeria maculans (strain JN3 / isolate v23.1.3 / race Av1-4-5-6-7-8) GN=LEMA P092690.1 PE=4 SV=1

tr|E5AEW5|E5AEW5 LEPMJ Putative uncharacterized protein OS=Leptosphaeria maculans (strain JN3 / isolate v23.1.3 / race Av1-4-5-6-7-8) GN=LEMA P005410.1 PE=4 SV=1

tr|E4XKV0|E4XKV0 OIKDI Whole genome shotgun assembly, reference scaffold set, scaffold scaffold 52 OS=Oikopleura dioica GN=GSOID T00014317001 PE=4 SV=1

tr|E4V1D8|E4V1D8 ARTGP Putative uncharacterized protein OS=Arthroderma gypseum (strain ATCC MYA-4604 / CBS 118893) GN=MGYG 06853 PE=4 SV=1

tr|E3WQP4|E3WQP4 ANODA Putative uncharacterized protein OS=Anopheles darlingi GN=AND 04672 PE=4 SV=1

tr|E3QX75|E3QX75 COLGM Nucleoporin autopeptidase OS=Colletotrichum graminicola (strain M1.001 / M2 / FGSC 10212) GN=GLRG 10607 PE=4 SV=1

tr|E3QN07|E3QN07 COLGM Putative uncharacterized protein OS=Colletotrichum graminicola (strain M1.001 / M2 / FGSC 10212) GN=GLRG 07389 PE=4 SV=1

tr|E3LXC9|E3LXC9 CAERE CRE-NPP-7 protein OS=Caenorhabditis remanei GN=Cre-npp-7 PE=4 SV=1

tr|E3MLX3|E3MLX3 CAERE CRE-NPP-1 protein OS=Caenorhabditis remanei GN=Cre-npp-1 PE=4 SV=1

tr|E3L526|E3L526 PUCGT Putative uncharacterized protein OS=Puccinia graminis f. sp. tritici (strain CRL 75-36-700-3 / race SCCL) GN=PGTG 17507 PE=4 SV=2

tr|E3JY06|E3JY06 PUCGT Putative uncharacterized protein OS=Puccinia graminis f. sp. tritici (strain CRL 75-36-700-3 / race SCCL) GN=PGTG 02392 PE=4 SV=2


tr|E3JYJ6|E3JYJ6 PUCGT Putative uncharacterized protein OS=Puccinia graminis f. sp. tritici (strain CRL 75-36-700-3 / race SCCL) GN=PGTG 03077 PE=4 SV=2

tr|E2RLN2|E2RLN2 CANFA Uncharacterized protein OS=Canis familiaris GN=NUP153 PE=4 SV=1

tr|E2BID0|E2BID0 HARSA Nucleoporin 50 kDa OS=Harpegnathos saltator GN=EAI 07343 PE=4 SV=1

tr|E2ADP1|E2ADP1 CAMFO Probable nucleoporin Nup58 OS=Camponotus floridanus GN=EAG 10376 PE=4 SV=1

tr|E2ABC6|E2ABC6 CAMFO Nucleoporin 50 kDa OS=Camponotus floridanus GN=EAG 13924 PE=4 SV=1

tr|E1BIX5|E1BIX5 BOVIN Uncharacterized protein OS=Bos taurus GN=NUP153 PE=4 SV=2

tr|E0VXG5|E0VXG5 PEDHC Nuclear pore complex protein nup153, putative OS=Pediculus humanus subsp. corporis GN=Phum PHUM500270 PE=4 SV=1

tr|E0S5Q5|E0S5Q5 ENCIT Nucleoporin autopeptidase OS=Encephalitozoon intestinalis (strain ATCC 50506) GN=Eint 020390 PE=4 SV=1

tr|F8NP08|F8NP08 SERL9 Putative uncharacterized protein OS=Serpula lacrymans var. lacrymans (strain S7.9) GN=SERLADRAFT 462621 PE=4 SV=1

tr|F8NMQ5|F8NMQ5 SERL9 Putative uncharacterized protein OS=Serpula lacrymans var. lacrymans (strain S7.9) GN=SERLADRAFT 460912 PE=4 SV=1

tr|F8PNU5|F8PNU5 SERL3 Putative uncharacterized protein OS=Serpula lacrymans var. lacrymans (strain S7.3) GN=SERLA73DRAFT 177357 PE=4 SV=1

tr|F8PR89|F8PR89 SERL3 Putative uncharacterized protein OS=Serpula lacrymans var. lacrymans (strain S7.3) GN=SERLA73DRAFT 104791 PE=4 SV=1

tr|F9FIG2|F9FIG2 FUSOF Putative uncharacterized protein OS=Fusarium oxysporum (strain Fo5176) GN=FOXB 06191 PE=4 SV=1

tr|F9FLP1|F9FLP1 FUSOF Putative uncharacterized protein OS=Fusarium oxysporum (strain Fo5176) GN=FOXB 07321 PE=3 SV=1

tr|F7DUR1|F7DUR1 HORSE Uncharacterized protein OS=Equus caballus GN=NUP153 PE=4 SV=1

tr|F7ECV4|F7ECV4 ORNAN Uncharacterized protein OS=Ornithorhynchus anatinus GN=NUPL1 PE=4 SV=1

tr|F7EHG8|F7EHG8 CALJA Uncharacterized protein OS=Callithrix jacchus GN=NUP153 PE=4 SV=1

tr|F7G4S1|F7G4S1 MACMU Nucleoporin-like protein 2 OS=Macaca mulatta GN=NUPL2 PE=2 SV=1

tr|F7W4P9|F7W4P9 SORMK Putative uncharacterized protein SMAC 06564 OS=Sordaria macrospora (strain ATCC MYA-333 / DSM 997 / K(L3346) / K-hell) GN=SMAC 06564 PE=4 SV=1

tr|F6ZMG3|F6ZMG3 XENTR Uncharacterized protein OS=Xenopus tropicalis GN=nup98 PE=4 SV=1

tr|F6ZT40|F6ZT40 CIOIN Uncharacterized protein OS=Ciona intestinalis GN=CI-ZF(RBZ)-2 PE=4 SV=2

tr|F5HAH7|F5HAH7 CRYNB Putative uncharacterized protein OS=Cryptococcus neoformans var. neoformans serotype D (strain B-3501A) GN=CNBD1860 PE=4 SV=1

tr|F5HD88|F5HD88 CRYNB Putative uncharacterized protein OS=Cryptococcus neoformans var. neoformans serotype D (strain B-3501A) GN=CNBD3120 PE=4 SV=1

tr|F4X8C4|F4X8C4 ACREC Nucleoporin 50 kDa OS=Acromyrmex echinatior GN=G5I 14623 PE=4 SV=1

tr|F6HUA4|F6HUA4 VITVI Putative uncharacterized protein OS=Vitis vinifera GN=VIT 02s0025g03150 PE=4 SV=1

tr|F6TX13|F6TX13 CIOIN Uncharacterized protein OS=Ciona intestinalis GN=Cin.48185 PE=4 SV=1

tr|F6QR24|F6QR24 HUMAN Nuclear pore complex protein Nup153 OS=Homo sapiens GN=NUP153 PE=4 SV=1

tr|F6V9C1|F6V9C1 MACMU Uncharacterized protein OS=Macaca mulatta GN=NUP153 PE=4 SV=1

tr|F6V9A5|F6V9A5 MACMU Uncharacterized protein OS=Macaca mulatta GN=NUP153 PE=4 SV=1

tr|F4NVZ1|F4NVZ1 BATDJ Putative uncharacterized protein OS=Batrachochytrium dendrobatidis (strain JAM81 / FGSC 10211) GN=BATDEDRAFT 86195 PE=4 SV=1

tr|F4PSE1|F4PSE1 DICFS Nucleoporin 54 OS=Dictyostelium fasciculatum (strain SH3) GN=nup54 PE=4 SV=1

tr|F4PHX0|F4PHX0 DICFS Putative nucleoporin 98 OS=Dictyostelium fasciculatum (strain SH3) GN=nup98 PE=4 SV=1

tr|F2UMM3|F2UMM3 SALS5 Putative uncharacterized protein OS=Salpingoeca sp. (strain ATCC 50818) GN=PTSG 09439 PE=4 SV=1

tr|F4K465|F4K465 ARATH Nucleoporin-related protein OS=Arabidopsis thaliana GN=At5g20200 PE=4 SV=1

tr|F4WIE6|F4WIE6 ACREC Putative nucleoporin Nup58 OS=Acromyrmex echinatior GN=G5I 05469 PE=4 SV=1

tr|F4PW70|F4PW70 DICFS Putative uncharacterized protein OS=Dictyostelium fasciculatum (strain SH3) GN=DFA 07355 PE=4 SV=1

tr|F4QFB8|F4QFB8 DICFS Putative uncharacterized protein OS=Dictyostelium fasciculatum (strain SH3) GN=DFA 11186 PE=4 SV=1

tr|F4PZL8|F4PZL8 DICFS Nuclear pore protein OS=Dictyostelium fasciculatum (strain SH3) GN=DFA 02521 PE=4 SV=1

tr|F2SXA9|F2SXA9 TRIRC Nucleoporin SONB OS=Trichophyton rubrum (strain ATCC MYA-4607 / CBS 118892) GN=TERG 07204 PE=4 SV=1

tr|F2RWD7|F2RWD7 TRIT1 Nucleoporin NUP49/NSP49 OS=Trichophyton tonsurans (strain CBS 112818) GN=TESG 03082 PE=4 SV=1

tr|F2S2Y5|F2S2Y5 TRIT1 Nucleoporin SONB OS=Trichophyton tonsurans (strain CBS 112818) GN=TESG 05226 PE=4 SV=1

tr|F2TUE4|F2TUE4 AJEDA Nucleoporin SONB OS=Ajellomyces dermatitidis (strain ATCC 18188 / CBS 674.68) GN=BDDG 09807 PE=4 SV=1

tr|F2U050|F2U050 SALS5 Putative uncharacterized protein OS=Salpingoeca sp. (strain ATCC 50818) GN=PTSG 01367 PE=4 SV=1

tr|F2UA92|F2UA92 SALS5 Putative uncharacterized protein OS=Salpingoeca sp. (strain ATCC 50818) GN=PTSG 05380 PE=4 SV=1

tr|F2UKE2|F2UKE2 SALS5 Putative uncharacterized protein OS=Salpingoeca sp. (strain ATCC 50818) GN=PTSG 12770 PE=4 SV=1

tr|F2T0H7|F2T0H7 TRIRC Nucleoporin NUP49/NSP49 OS=Trichophyton rubrum (strain ATCC MYA-4607 / CBS 118892) GN=TERG 08314 PE=4 SV=1

tr|F2QW60|F2QW60 PICP7 Nucleoporin NUP1 OS=Pichia pastoris (strain ATCC 76273 / CBS 7435 / CECT 11047 / NRRL Y-11430 / Wegner 21-1) GN=NSP2 PE=4 SV=1

tr|F2QVA0|F2QVA0 PICP7 Nucleoporin NSP1 OS=Pichia pastoris (strain ATCC 76273 / CBS 7435 / CECT 11047 / NRRL Y-11430 / Wegner 21-1) GN=NSP1 PE=4 SV=1

tr|F2Q571|F2Q571 TRIEC Nucleoporin NUP49/NSP49 OS=Trichophyton equinum (strain ATCC MYA-4606 / CBS 127.97) GN=TEQG 08240 PE=4 SV=1

tr|F2PSQ7|F2PSQ7 TRIEC Nucleoporin nup189 OS=Trichophyton equinum (strain ATCC MYA-4606 / CBS 127.97) GN=TEQG 03769 PE=4 SV=1

tr|F2PI56|F2PI56 TRIEC Nucleoporin Nsp1 OS=Trichophyton equinum (strain ATCC MYA-4606 / CBS 127.97) GN=TEQG 00664 PE=4 SV=1

tr|F0XBY7|F0XBY7 GROCL Nucleoporin nup189 OS=Grosmannia clavigera (strain kw1407 / UAMH 11150) GN=CMQ 713 PE=4 SV=1

tr|F0XCB8|F0XCB8 GROCL Nucleoporin nup49 OS=Grosmannia clavigera (strain kw1407 / UAMH 11150) GN=CMQ 1567 PE=4 SV=1

tr|F0WL73|F0WL73 9STRA Nuclear pore glycoprotein putative OS=Albugo laibachii Nc14 GN=AlNc14C141G7261 PE=4 SV=1

tr|F0VGT3|F0VGT3 NEOCL Putative uncharacterized protein OS=Neospora caninum (strain Liverpool) GN=NCLIV 027150 PE=4 SV=1

tr|F1NCW9|F1NCW9 CHICK Nucleoporin-like protein 2 OS=Gallus gallus GN=NUPL2 PE=4 SV=1

tr|F0ZID1|F0ZID1 DICPU Putative uncharacterized protein OS=Dictyostelium purpureum GN=DICPUDRAFT 78035 PE=4 SV=1

tr|F0YMR0|F0YMR0 AURAN Putative uncharacterized protein OS=Aureococcus anophagefferens GN=AURANDRAFT 67885 PE=4 SV=1

tr|G3RED7|G3RED7 GORGO Uncharacterized protein OS=Gorilla gorilla gorilla GN=NUP153 PE=4 SV=1

tr|G3TFY7|G3TFY7 LOXAF Uncharacterized protein OS=Loxodonta africana GN=NUP153 PE=4 SV=1

tr|G3RSS3|G3RSS3 GORGO Uncharacterized protein OS=Gorilla gorilla gorilla GN=NUP153 PE=4 SV=1

tr|G3JKE2|G3JKE2 CORMM Nucleoporin Nsp1, putative OS=Cordyceps militaris (strain CM01) GN=CCM 06381 PE=4 SV=1

tr|G3JF53|G3JF53 CORMM Nucleoporin SONB OS=Cordyceps militaris (strain CM01) GN=CCM 04481 PE=4 SV=1

tr|G3WU46|G3WU46 SARHA Uncharacterized protein OS=Sarcophilus harrisii GN=NUP153 PE=4 SV=1

tr|G3U2A5|G3U2A5 LOXAF Uncharacterized protein OS=Loxodonta africana GN=NUP153 PE=4 SV=1

tr|G3V662|G3V662 RAT Nuclear pore complex protein Nup153 OS=Rattus norvegicus GN=Nup153 PE=4 SV=1

tr|G2WGX7|G2WGX7 YEASK K7 Nsp1p OS=Saccharomyces cerevisiae (strain Kyokai no. 7 / NBRC 101557) GN=K7 NSP1 PE=4 SV=1

tr|G2WTU6|G2WTU6 VERDV Nucleoporin NIC96 OS=Verticillium dahliae (strain VdLs.17 / ATCC MYA-4575 / FGSC 10137) GN=VDAG 01219 PE=4 SV=1

tr|G2XB26|G2XB26 VERDV Nucleoporin nup189 OS=Verticillium dahliae (strain VdLs.17 / ATCC MYA-4575 / FGSC 10137) GN=VDAG 07456 PE=4 SV=1

tr|G2QSA9|G2QSA9 THITE Putative uncharacterized protein OS=Thielavia terrestris (strain ATCC 38088 / NRRL 8126) GN=THITE 2094470 PE=4 SV=1

tr|G2RFU6|G2RFU6 THITE Putative uncharacterized protein OS=Thielavia terrestris (strain ATCC 38088 / NRRL 8126) GN=THITE 2124437 PE=4 SV=1

tr|G2WE08|G2WE08 YEASK K7 Nup145p OS=Saccharomyces cerevisiae (strain Kyokai no. 7 / NBRC 101557) GN=K7 NUP145 PE=4 SV=1

tr|G3EQ77|G3EQ77 9PEZI Nup152p OS=Chaetomium thermophilum var. thermophilum GN=NUP152 PE=4 SV=1

tr|G3GUG1|G3GUG1 CRIGR Nuclear pore complex protein Nup153 OS=Cricetulus griseus GN=I79 001320 PE=4 SV=1

tr|G3IC53|G3IC53 CRIGR Nucleoporin 50 kDa OS=Cricetulus griseus GN=I79 021241 PE=4 SV=1

tr|G3J6G6|G3J6G6 CORMM Nuclear pore protein (Nic96) OS=Cordyceps militaris (strain CM01) GN=CCM 00855 PE=4 SV=1

tr|G2YIU3|G2YIU3 BOTF4 Similar to nucleoporin OS=Botryotinia fuckeliana (strain T4) GN=BofuT4 P019360.1 PE=4 SV=1

tr|G2YZM4|G2YZM4 BOTF4 Putative uncharacterized protein BofuT4 P143340.1 OS=Botryotinia fuckeliana (strain T4) GN=BofuT4 P143340.1 PE=4 SV=1

tr|G1P376|G1P376 MYOLU Uncharacterized protein OS=Myotis lucifugus GN=NUP153 PE=4 SV=1

tr|G1L1N5|G1L1N5 AILME Uncharacterized protein OS=Ailuropoda melanoleuca PE=4 SV=1

tr|G0ZGU1|G0ZGU1 9PEZI Nsp1p OS=Chaetomium thermophilum var. thermophilum GN=NSP1 PE=4 SV=1

tr|G0WFY5|G0WFY5 NAUDC Putative uncharacterized protein NDAI0I01270 OS=Naumovozyma dairenensis (strain ATCC 10597 / BCRC 20456 / CBS 421 / NBRC 0211 / NRRL Y-12639) GN=NDAI0I01270 PE=4 SV=1

tr|G0W7X3|G0W7X3 NAUDC Putative uncharacterized protein NDAI0C02240 OS=Naumovozyma dairenensis (strain ATCC 10597 / BCRC 20456 / CBS 421 / NBRC 0211 / NRRL Y-12639) GN=NDAI0C02240 PE=4 SV=1

tr|G0W6N8|G0W6N8 NAUDC Putative uncharacterized protein NDAI0B04150 OS=Naumovozyma dairenensis (strain ATCC 10597 / BCRC 20456 / CBS 421 / NBRC 0211 / NRRL Y-12639) GN=NDAI0B04150 PE=4 SV=1

tr|G2HH34|G2HH34 PANTR Nucleoporin 50 kDa OS=Pan troglodytes PE=2 SV=1

tr|G1X723|G1X723 ARTOA Putative uncharacterized protein OS=Arthrobotrys oligospora (strain ATCC 24927 / CBS 115.81 / DSM 1491) GN=AOL s00054g667 PE=4 SV=1

tr|G1TR85|G1TR85 RABIT Uncharacterized protein OS=Oryctolagus cuniculus GN=NUPL1 PE=4 SV=1

tr|G1SIZ4|G1SIZ4 RABIT Uncharacterized protein OS=Oryctolagus cuniculus GN=NUP153 PE=4 SV=1

tr|G1TD45|G1TD45 RABIT Uncharacterized protein OS=Oryctolagus cuniculus GN=NUPL1 PE=4 SV=1

tr|G1QKG5|G1QKG5 NOMLE Uncharacterized protein OS=Nomascus leucogenys GN=NUP153 PE=4 SV=1

tr|G1QKG7|G1QKG7 NOMLE Uncharacterized protein OS=Nomascus leucogenys GN=NUP153 PE=4 SV=1

tr|G0RE39|G0RE39 HYPJQ Predicted protein OS=Hypocrea jecorina (strain QM6a) GN=TRIREDRAFT 105190 PE=4 SV=1

tr|G0RDS1|G0RDS1 HYPJQ Predicted protein OS=Hypocrea jecorina (strain QM6a) GN=TRIREDRAFT 57886 PE=4 SV=1

tr|G0NRG0|G0NRG0 CAEBE CBN-NPP-16 protein OS=Caenorhabditis brenneri GN=Cbn-npp-16 PE=4 SV=1

tr|G0PBZ8|G0PBZ8 CAEBE Putative uncharacterized protein OS=Caenorhabditis brenneri GN=CAEBREN 30568 PE=4 SV=1

tr|G0N6P5|G0N6P5 CAEBE Putative uncharacterized protein OS=Caenorhabditis brenneri GN=CAEBREN 13185 PE=4 SV=1

tr|G0MNK7|G0MNK7 CAEBE CBN-NPP-7 protein OS=Caenorhabditis brenneri GN=Cbn-npp-7 PE=4 SV=1

tr|F9G649|F9G649 FUSOF Putative uncharacterized protein OS=Fusarium oxysporum (strain Fo5176) GN=FOXB 14131 PE=4 SV=1

tr|F9G339|F9G339 FUSOF Putative uncharacterized protein OS=Fusarium oxysporum (strain Fo5176) GN=FOXB 13071 PE=4 SV=1

tr|F9X567|F9X567 MYCGM Putative uncharacterized protein OS=Mycosphaerella graminicola (strain CBS 115943 / IPO323) GN=MYCGRDRAFT 108776 PE=4 SV=1

tr|G0VD46|G0VD46 NAUCC Putative uncharacterized protein NCAS0C04180 OS=Naumovozyma castellii (strain ATCC 76901 / CBS 4309 / NBRC 1992 / NRRL Y-12630) GN=NCAS0C04180 PE=4 SV=1

tr|G0VEF2|G0VEF2 NAUCC Putative uncharacterized protein NCAS0D03620 OS=Naumovozyma castellii (strain ATCC 76901 / CBS 4309 / NBRC 1992 / NRRL Y-12630) GN=NCAS0D03620 PE=4 SV=1

tr|G0SYA8|G0SYA8 RHOG2 Nucleoporin OS=Rhodotorula glutinis (strain ATCC 204091 / IIP 30 / MTCC 1151) GN=RTG 01654 PE=4 SV=1

tr|G0V5F5|G0V5F5 NAUCC Putative uncharacterized protein NCAS0A01320 OS=Naumovozyma castellii (strain ATCC 76901 / CBS 4309 / NBRC 1992 / NRRL Y-12630) GN=NCAS0A01320 PE=4 SV=1

tr|G0SBQ3|G0SBQ3 CHATD Putative uncharacterized protein OS=Chaetomium thermophilum (strain DSM 1495 / CBS 144.50 / IMI 039719) GN=CTHT 0054390 PE=4 SV=1

tr|G0SDP9|G0SDP9 CHATD Putative uncharacterized protein OS=Chaetomium thermophilum (strain DSM 1495 / CBS 144.50 / IMI 039719) GN=CTHT 0052560 PE=4 SV=1

tr|G0SVZ6|G0SVZ6 RHOG2 Nucleoporin-interacting protein NIC96 OS=Rhodotorula glutinis (strain ATCC 204091 / IIP 30 / MTCC 1151) GN=RTG 00702 PE=4 SV=1

tr|G0SX09|G0SX09 RHOG2 Putative uncharacterized protein OS=Rhodotorula glutinis (strain ATCC 204091 / IIP 30 / MTCC 1151) GN=RTG 01132 PE=4 SV=1

tr|G0RWF8|G0RWF8 HYPJQ Predicted protein OS=Hypocrea jecorina (strain QM6a) GN=TRIREDRAFT 52553 PE=4 SV=1

tr|G0SAK3|G0SAK3 CHATD Putative nuclear pore protein OS=Chaetomium thermophilum (strain DSM 1495 / CBS 144.50 / IMI 039719) GN=CTHT 0042590 PE=4 SV=1

tr|H2PI06|H2PI06 PONAB Uncharacterized protein OS=Pongo abelii GN=LOC100441049 PE=4 SV=1

tr|H2R1J5|H2R1J5 PANTR Uncharacterized protein OS=Pan troglodytes GN=ENSG00000124789 PE=4 SV=1

tr|H2TLN2|H2TLN2 TAKRU Uncharacterized protein OS=Takifugu rubripes GN=NUP153 PE=4 SV=1

tr|H2VNR6|H2VNR6 CAEJA Uncharacterized protein OS=Caenorhabditis japonica GN=CJA03299 PE=4 SV=1

tr|H2ZCG2|H2ZCG2 CIOSA Uncharacterized protein OS=Ciona savignyi GN=Csa.1035 PE=4 SV=1

tr|G9MP84|G9MP84 HYPVG Putative uncharacterized protein OS=Hypocrea virens (strain Gv29-8 / FGSC 10586) GN=TRIVIDRAFT 73902 PE=4 SV=1

tr|G9MRX8|G9MRX8 HYPVG Putative uncharacterized protein OS=Hypocrea virens (strain Gv29-8 / FGSC 10586) GN=TRIVIDRAFT 209281 PE=4 SV=1

tr|G9P055|G9P055 HYPAI Putative uncharacterized protein OS=Hypocrea atroviridis (strain ATCC 20476 / IMI 206040) GN=TRIATDRAFT 150609 PE=4 SV=1

tr|G9P8P9|G9P8P9 HYPAI Putative uncharacterized protein OS=Hypocrea atroviridis (strain ATCC 20476 / IMI 206040) GN=TRIATDRAFT 204314 PE=4 SV=1

tr|H0EPG8|H0EPG8 GLAL7 Putative Nucleoporin OS=Glarea lozoyensis (strain ATCC 74030 / MF5533) GN=M7I 4547 PE=4 SV=1

tr|H0GG71|H0GG71 9SACH Nup145p OS=Saccharomyces cerevisiae x Saccharomyces kudriavzevii VIN7 GN=VIN7 1730 PE=4 SV=1

tr|H0GJ66|H0GJ66 9SACH Nup100p OS=Saccharomyces cerevisiae x Saccharomyces kudriavzevii VIN7 GN=VIN7 2942 PE=4 SV=1

tr|H0XC65|H0XC65 OTOGA Uncharacterized protein OS=Otolemur garnettii GN=NUP153 PE=4 SV=1

tr|H0XM25|H0XM25 OTOGA Uncharacterized protein OS=Otolemur garnettii GN=NUP62CL PE=4 SV=1

tr|H1V5L7|H1V5L7 COLHI Nuclear pore glycoprotein p62 OS=Colletotrichum higginsianum (strain IMI 349063) GN=CH063 00207 PE=4 SV=1

tr|H2KS04|H2KS04 CLOSI Nuclear pore complex protein Nup98-Nup96 OS=Clonorchis sinensis GN=CLF 107723 PE=4 SV=1

tr|H2AYJ5|H2AYJ5 KAZAF Putative uncharacterized protein KAFR0H03620 OS=Kazachstania africana (strain ATCC 22294 / BCRC 22015 / CBS 2517 / CECT 1963 / NBRC 1671 / NRRL Y-8276) GN=KAFR0H03620 PE=4 SV=1

tr|G8BTU9|G8BTU9 TETPH Putative uncharacterized protein TPHA0E02350 OS=Tetrapisispora phaffii (strain ATCC 24235 / CBS 4417 / NBRC 1672 / NRRL Y-8282 / UCD 70-5) GN=TPHA0E02350 PE=4 SV=1

tr|G8BE39|G8BE39 CANPC Putative uncharacterized protein OS=Candida parapsilosis (strain CDC 317 / ATCC MYA-4646) GN=CPAR2 211800 PE=4 SV=1

tr|G8YEZ1|G8YEZ1 PICSO Piso0 002406 protein OS=Pichia sorbitophila (strain ATCC MYA-4447 / BCRC 22081 / CBS 7064 / NBRC 10061 / NRRL Y-12695) GN=Piso0 002406 PE=4 SV=1

tr|G8YCI9|G8YCI9 PICSO Piso0 002406 protein OS=Pichia sorbitophila (strain ATCC MYA-4447 / BCRC 22081 / CBS 7064 / NBRC 10061 / NRRL Y-12695) GN=Piso0 002406 PE=4 SV=1

tr|G8Y0K7|G8Y0K7 PICSO Piso0 004844 protein OS=Pichia sorbitophila (strain ATCC MYA-4447 / BCRC 22081 / CBS 7064 / NBRC 10061 / NRRL Y-12695) GN=Piso0 004844 PE=4 SV=1

tr|G8JXF0|G8JXF0 ERECY Putative uncharacterized protein OS=Eremothecium cymbalariae (strain CBS 270.75 / DBVPG 7215 / KCTC 17166 / NRRL Y-17582) GN=Ecym 8240 PE=4 SV=1

tr|G8ZVG5|G8ZVG5 TORDC Putative uncharacterized protein TDEL0E03660 OS=Torulaspora delbrueckii (strain ATCC 10662 / CBS 1146 / NBRC 0425 / NCYC 2629 / NRRL Y-866) GN=TDEL0E03660 PE=4 SV=1

tr|G8YNZ4|G8YNZ4 PICSO Piso0 001744 protein OS=Pichia sorbitophila (strain ATCC MYA-4447 / BCRC 22081 / CBS 7064 / NBRC 10061 / NRRL Y-12695) GN=Piso0 001744 PE=4 SV=1

tr|G8YLL6|G8YLL6 PICSO Piso0 001744 protein OS=Pichia sorbitophila (strain ATCC MYA-4447 / BCRC 22081 / CBS 7064 / NBRC 10061 / NRRL Y-12695) GN=Piso0 001744 PE=4 SV=1

tr|G4TM73|G4TM73 PIRID Putative uncharacterized protein OS=Piriformospora indica (strain DSM 11827) GN=PIIN 06351 PE=4 SV=1

tr|G4MSW8|G4MSW8 MAGO7 Putative uncharacterized protein OS=Magnaporthe oryzae (strain 70-15 / ATCC MYA-4617 / FGSC 8958) GN=MGG 04617 PE=4 SV=1

tr|G4MVE2|G4MVE2 MAGO7 Nuclear envelope pore membrane protein POM 121 OS=Magnaporthe oryzae (strain 70-15 / ATCC MYA-4617 / FGSC 8958) GN=MGG 07338 PE=4 SV=1

tr|G4MVE3|G4MVE3 MAGO7 Nuclear envelope pore membrane protein POM 121, variant OS=Magnaporthe oryzae (strain 70-15 / ATCC MYA-4617 / FGSC 8958) GN=MGG 07338 PE=4 SV=1

tr|G4Z9S7|G4Z9S7 PHYSP Putative uncharacterized protein OS=Phytophthora sojae (strain P6497) GN=PHYSODRAFT 327965 PE=4 SV=1

tr|G4ZH15|G4ZH15 PHYSP Putative uncharacterized protein OS=Phytophthora sojae (strain P6497) GN=PHYSODRAFT 346359 PE=4 SV=1

tr|G4VJG2|G4VJG2 SCHMA Putative uncharacterized protein OS=Schistosoma mansoni GN=Smp 169640 PE=4 SV=1

tr|G5BKH9|G5BKH9 HETGA Nucleoporin 50 kDa OS=Heterocephalus glaber GN=GW7 03014 PE=4 SV=1

tr|G6CY66|G6CY66 DANPL Putative uncharacterized protein OS=Danaus plexippus GN=KGM 00937 PE=4 SV=1

tr|G6DF01|G6DF01 DANPL Nucleoporin OS=Danaus plexippus GN=KGM 21234 PE=4 SV=1


Green group:


sp|G5EEH9|NUP98 CAEEL Nuclear pore complex protein Nup98-Nup96 OS=Caenorhabditis elegans GN=npp-10 PE=2 SV=1

tr|C1G412|C1G412 PARBD Putative uncharacterized protein OS=Paracoccidioides brasiliensis (strain Pb18) GN=PADG 01678 PE=4 SV=1

tr|C1GVW0|C1GVW0 PARBA Nucleoporin SONB OS=Paracoccidioides brasiliensis (strain ATCC MYA-826 / Pb01) GN=PAAG 02655 PE=4 SV=1

tr|C0S6L0|C0S6L0 PARBP Putative uncharacterized protein OS=Paracoccidioides brasiliensis (strain Pb03) GN=PABG 03138 PE=4 SV=1

tr|G1TE08|G1TE08 RABIT Uncharacterized protein OS=Oryctolagus cuniculus GN=NUP98 PE=4 SV=1

tr|F1SUZ2|F1SUZ2 PIG Uncharacterized protein OS=Sus scrofa GN=NUP98 PE=4 SV=1

tr|G3R231|G3R231 GORGO Uncharacterized protein OS=Gorilla gorilla gorilla GN=NUP98 PE=4 SV=1

tr|E1BCV4|E1BCV4 BOVIN Uncharacterized protein OS=Bos taurus GN=NUP98 PE=4 SV=2

tr|C7YQE2|C7YQE2 NECH7 Putative uncharacterized protein OS=Nectria haematococca (strain 77-13-4 / ATCC MYA-4622 / FGSC 9596 / MPVI) GN=NECHADRAFT 79074 PE=4 SV=1

tr|G1PN76|G1PN76 MYOLU Uncharacterized protein OS=Myotis lucifugus GN=NUP98 PE=4 SV=1

tr|F6Z5L4|F6Z5L4 CALJA Uncharacterized protein OS=Callithrix jacchus GN=NUP98 PE=4 SV=1

tr|E2R4V6|E2R4V6 CANFA Uncharacterized protein OS=Canis familiaris GN=NUP98 PE=4 SV=1

tr|H2NEI2|H2NEI2 PONAB Uncharacterized protein OS=Pongo abelii GN=LOC100433807 PE=4 SV=1

tr|G5EB32|G5EB32 EMENI Putative uncharacterized proteinSONB ; [Source:UniProtKB/TrEMBL;Acc:Q873R2] OS=Emericella nidulans (strain FGSC A4 / ATCC 38163 / CBS 112.46 / NRRL 194 / M139) GN=AN5627.2 PE=4 SV=1

tr|Q873R2|Q873R2 EMEND SONB OS=Emericella nidulans PE=4 SV=1

tr|G5EB32|G5EB32 EMENI Putative uncharacterized proteinSONB ; [Source:UniProtKB/TrEMBL;Acc:Q873R2] OS=Emericella nidulans (strain FGSC A4 / ATCC 38163 / CBS 112.46 / NRRL 194 / M139) GN=AN5627.2 PE=4 SV=1

tr|Q4SPS0|Q4SPS0 TETNG Chromosome 7 SCAF14536, whole genome shotgun sequence. (Fragment) OS=Tetraodon nigroviridis GN=GSTENG00014697001 PE=4 SV=1

tr|G5AVS4|G5AVS4 HETGA Nuclear pore complex protein Nup98-Nup96 OS=Heterocephalus glaber GN=GW7 07729 PE=4 SV=1

sp|P49793|NUP98 RAT Nuclear pore complex protein Nup98-Nup96 OS=Rattus norvegicus GN=Nup98 PE=1 SV=2

tr|E9EPL8|E9EPL8 METAR Nucleoporin SONB OS=Metarhizium robertsii (strain ARSEF 23 / ATCC MYA-3075) GN=MAA 02281 PE=4 SV=1

tr|G1LWU9|G1LWU9 AILME Uncharacterized protein OS=Ailuropoda melanoleuca PE=4 SV=1

tr|H2NEI3|H2NEI3 PONAB Uncharacterized protein OS=Pongo abelii GN=LOC100433807 PE=4 SV=1

tr|H2NEI4|H2NEI4 PONAB Uncharacterized protein OS=Pongo abelii GN=LOC100433807 PE=4 SV=1

tr|G7NE74|G7NE74 MACMU Putative uncharacterized protein OS=Macaca mulatta GN=EGK 06629 PE=4 SV=1

tr|G7PQZ8|G7PQZ8 MACFA Putative uncharacterized protein OS=Macaca fascicularis GN=EGM 05981 PE=4 SV=1

sp|P52948|NUP98 HUMAN Nuclear pore complex protein Nup98-Nup96 OS=Homo sapiens GN=NUP98 PE=1 SV=4

tr|H2S1E7|H2S1E7 TAKRU Uncharacterized protein OS=Takifugu rubripes GN=NUP98 PE=4 SV=1

tr|C9SIN0|C9SIN0 VERA1 Nuclear pore glycoprotein p62 OS=Verticillium albo-atrum (strain VaMs.102 / ATCC MYA-4576 / FGSC 10136) GN=VDBG 04912 PE=4 SV=1

tr|F6VXK5|F6VXK5 HORSE Uncharacterized protein OS=Equus caballus GN=NUP98 PE=4 SV=1

tr|G0V7D9|G0V7D9 NAUCC Putative uncharacterized protein NCAS0A08290 OS=Naumovozyma castellii (strain ATCC 76901 / CBS 4309 / NBRC 1992 / NRRL Y-12630) GN=NCAS0A08290 PE=4 SV=1

tr|G3Y9E1|G3Y9E1 ASPNA Putative uncharacterized protein OS=Aspergillus niger (strain ATCC 1015 / CBS 113.46 / FGSC A1144 / LSHB Ac4 / NCTC 3858a / NRRL 328 / USDA 3528.7) GN=ASPNIDRAFT 45389 PE=4 SV=1

tr|F6ZP55|F6ZP55 CALJA Uncharacterized protein OS=Callithrix jacchus GN=NUP98 PE=4 SV=1

tr|B4NIF1|B4NIF1 DROWI GK13519 OS=Drosophila willistoni GN=GK13519 PE=4 SV=1

tr|H3CQG4|H3CQG4 TETNG Uncharacterized protein OS=Tetraodon nigroviridis GN=NUP98 PE=4 SV=1

tr|A2QJ31|A2QJ31 ASPNC Putative uncharacterized protein An04g05630 OS=Aspergillus niger (strain CBS 513.88 / FGSC A1513) GN=An04g05630 PE=4 SV=1

tr|Q7PPK8|Q7PPK8 ANOGA AGAP008772-PA OS=Anopheles gambiae GN=AGAP008772 PE=4 SV=4

tr|G3SH93|G3SH93 GORGO Uncharacterized protein OS=Gorilla gorilla gorilla GN=NUP98 PE=4 SV=1

tr|H2R130|H2R130 PANTR Uncharacterized protein OS=Pan troglodytes GN=ENSG00000110713 PE=4 SV=1

tr|B3RY89|B3RY89 TRIAD Putative uncharacterized protein OS=Trichoplax adhaerens GN=TRIADDRAFT 56476 PE=4 SV=1

tr|F6Z5Z6|F6Z5Z6 CALJA Uncharacterized protein OS=Callithrix jacchus GN=NUP98 PE=4 SV=1

tr|Q8RY25|Q8RY25 ARATH At1g10390/F14N23 29 OS=Arabidopsis thaliana GN=At1g10390 PE=2 SV=1

tr|E9E0M8|E9E0M8 METAQ Nucleoporin SONB, putative OS=Metarhizium acridum (strain CQMa 102) GN=MAC 03426 PE=4 SV=1

tr|B9GJI8|B9GJI8 POPTR Predicted protein OS=Populus trichocarpa GN=POPTRDRAFT 707969 PE=4 SV=1

tr|B3P8D7|B3P8D7 DROER GG12402 OS=Drosophila erecta GN=GG12402 PE=4 SV=1

sp|Q9UTK4|NU189 SCHPO Nucleoporin nup189 OS=Schizosaccharomyces pombe (strain 972 / ATCC 24843) GN=nup189 PE=1 SV=1

tr|C5FSG5|C5FSG5 ARTOC Nucleoporin nsp1 OS=Arthroderma otae (strain ATCC MYA-4605 / CBS 113480) GN=MCYG 05637 PE=4 SV=1

tr|E7F981|E7F981 DANRE Uncharacterized protein OS=Danio rerio GN=nup98 PE=4 SV=1

tr|B3LY45|B3LY45 DROAN GF18736 OS=Drosophila ananassae GN=GF18736 PE=4 SV=1

tr|E1BYU8|E1BYU8 CHICK Uncharacterized protein OS=Gallus gallus GN=NUP98 PE=4 SV=1

tr|E4UNW6|E4UNW6 ARTGP Putative uncharacterized protein OS=Arthroderma gypseum (strain ATCC MYA-4604 / CBS 118893) GN=MGYG 02732 PE=4 SV=1

tr|E9QGM4|E9QGM4 DANRE Uncharacterized protein OS=Danio rerio GN=nup98 PE=4 SV=1

tr|G7EAZ9|G7EAZ9 MIXOS Putative uncharacterized protein Mo06712 OS=Mixia osmundae (strain CBS 9802 / IAM 14324 / JCM 22182 / KY 12970) GN=Mo06712 PE=4 SV=1

tr|G0QME1|G0QME1 ICHMG Macronuclear nucleoporin up98a, putative OS=Ichthyophthirius multifiliis (strain G5) GN=IMG5 047900 PE=4 SV=1

tr|G7X836|G7X836 ASPKW Nucleoporin SONB OS=Aspergillus kawachii (strain NBRC 4308) GN=AKAW 01079 PE=4 SV=1

tr|E0W2X1|E0W2X1 PEDHC Nuclear pore complex protein nup98, putative OS=Pediculus humanus subsp. corporis GN=Phum PHUM598450 PE=4 SV=1

tr|H1W2P7|H1W2P7 COLHI Nucleoporin nup189 OS=Colletotrichum higginsianum (strain IMI 349063) GN=CH063 03944 PE=4 SV=1

tr|A1CWL1|A1CWL1 NEOFI Nucleoporin SONB, putative OS=Neosartorya fischeri (strain ATCC 1020 / DSM 3700 / FGSC A1164 / NRRL 181) GN=NFIA 105010 PE=4 SV=1

tr|E1ZUV9|E1ZUV9 CAMFO Nuclear pore complex protein Nup98-Nup96 OS=Camponotus floridanus GN=EAG 12228 PE=4 SV=1

tr|A7E4W9|A7E4W9 SCLS1 Putative uncharacterized protein OS=Sclerotinia sclerotiorum (strain ATCC 18683 / 1980 / Ss-1) GN=SS1G 00341 PE=4 SV=1

tr|G4TJC7|G4TJC7 PIRID Putative uncharacterized protein OS=Piriformospora indica (strain DSM 11827) GN=PIIN 05355 PE=4 SV=1

tr|F9F242|F9F242 FUSOF Putative uncharacterized protein OS=Fusarium oxysporum (strain Fo5176) GN=FOXB 00466 PE=4 SV=1

tr|B9I0P2|B9I0P2 POPTR Predicted protein OS=Populus trichocarpa GN=POPTRDRAFT 772123 PE=4 SV=1

tr|G4LWN8|G4LWN8 SCHMA Nuclear pore glycoprotein P62, putative OS=Schistosoma mansoni GN=Smp 049880 PE=4 SV=1

tr|B2A8Z4|B2A8Z4 PODAN Predicted CDS Pa 1 7900 OS=Podospora anserina (strain S / ATCC MYA-4624 / DSM 980 / FGSC 10383) PE=4 SV=1

tr|B0Y6T9|B0Y6T9 ASPFC Nucleoporin SONB, putative OS=Neosartorya fumigata (strain CEA10 / CBS 144.89 / FGSC A1163) GN=AFUB 068110 PE=4 SV=1

tr|Q4WQ01|Q4WQ01 ASPFU Nucleoporin SONB, putative OS=Neosartorya fumigata (strain ATCC MYA-4609 / Af293 / CBS 101355 / FGSC A1100) GN=AFUA 4G11070 PE=4 SV=1

tr|H0V7X8|H0V7X8 CAVPO Uncharacterized protein OS=Cavia porcellus GN=NUP98 PE=4 SV=1

tr|F2SWA0|F2SWA0 TRIRC Nucleoporin Nsp1 OS=Trichophyton rubrum (strain ATCC MYA-4607 / CBS 118892) GN=TERG 06818 PE=4 SV=1

tr|B4M0E9|B4M0E9 DROVI GJ24642 OS=Drosophila virilis GN=GJ24642 PE=4 SV=1

tr|A7TT06|A7TT06 VANPO Putative uncharacterized protein OS=Vanderwaltozyma polyspora (strain ATCC 22028 / DSM 70294) GN=Kpol 262p2 PE=4 SV=1

tr|B4HFZ0|B4HFZ0 DROSE GM23537 OS=Drosophila sechellia GN=GM23537 PE=4 SV=1

tr|Q0U9D0|Q0U9D0 PHANO Putative uncharacterized protein OS=Phaeosphaeria nodorum (strain SN15 / ATCC MYA-4574 / FGSC 10173) GN=SNOG 11634 PE=4 SV=2

tr|B2W4I1|B2W4I1 PYRTR Putative uncharacterized protein OS=Pyrenophora tritici-repentis (strain Pt-1C-BFP) GN=PTRG 04531 PE=4 SV=1

tr|G8C1A6|G8C1A6 TETPH Putative uncharacterized protein TPHA0N01530 OS=Tetrapisispora phaffii (strain ATCC 24235 / CBS 4417 / NBRC 1672 / NRRL Y-8282 / UCD 70-5) GN=TPHA0N01530 PE=4 SV=1

tr|G4YW61|G4YW61 PHYSP Putative uncharacterized protein OS=Phytophthora sojae (strain P6497) GN=PHYSODRAFT 326004 PE=4 SV=1

tr|H2AR21|H2AR21 KAZAF Putative uncharacterized protein KAFR0B05250 OS=Kazachstania africana (strain ATCC 22294 / BCRC 22015 / CBS 2517 / CECT 1963 / NBRC 1671 / NRRL Y-8276) GN=KAFR0B05250 PE=4 SV=1

tr|Q6BLF5|Q6BLF5 DEBHA DEHA2F13860p OS=Debaryomyces hansenii (strain ATCC 36239 / CBS 767 / JCM 1990 / NBRC 0083 / IGC 2968) GN=DEHA2F13860g PE=4 SV=2

tr|Q7QBX5|Q7QBX5 ANOGA AGAP002351-PA OS=Anopheles gambiae GN=AgaP AGAP002351 PE=4 SV=5

tr|E6ZYP8|E6ZYP8 SPORE Related to Nucleoporin nup189 (SonB) OS=Sporisorium reilianum (strain SRZ2) GN=sr13063 PE=4 SV=1

tr|G2YTP6|G2YTP6 BOTF4 Putative uncharacterized protein BofuT4 P160950.1 OS=Botryotinia fuckeliana (strain T4) GN=BofuT4 P160950.1 PE=4 SV=1

tr|A6SJQ6|A6SJQ6 BOTFB Putative uncharacterized protein OS=Botryotinia fuckeliana (strain B05.10) GN=BC1G 12951 PE=4 SV=1

tr|G3XZA2|G3XZA2 ASPNA Putative uncharacterized protein OS=Aspergillus niger (strain ATCC 1015 / CBS 113.46 / FGSC A1144 / LSHB Ac4 / NCTC 3858a / NRRL 328 / USDA 3528.7) GN=ASPNIDRAFT 53209 PE=4 SV=1

tr|F6ZG82|F6ZG82 MACMU Uncharacterized protein OS=Macaca mulatta GN=LOC717608 PE=4 SV=1

tr|G7XEX9|G7XEX9 ASPKW Nucleoporin Nsp1 OS=Aspergillus kawachii (strain NBRC 4308) GN=AKAW 03532 PE=4 SV=1

tr|C0PBN6|C0PBN6 MAIZE Putative uncharacterized protein OS=Zea mays PE=2 SV=1

tr|D2V824|D2V824 NAEGR Nucleoporin 98-96 OS=Naegleria gruberi GN=NAEGRDRAFT 78956 PE=4 SV=1

tr|Q171M2|Q171M2 AEDAE Nuclear pore complex protein nup98 OS=Aedes aegypti GN=AAEL007586 PE=4 SV=1

tr|Q9LQ50|Q9LQ50 ARATH T30E16.23 OS=Arabidopsis thaliana PE=4 SV=1

tr|C5DWY5|C5DWY5 ZYGRC ZYRO0F00660p OS=Zygosaccharomyces rouxii (strain ATCC 2623 / CBS 732 / NBRC 1130 / NCYC 568 / NRRL Y-229) GN=ZYRO0F00660g PE=4 SV=1

tr|F7FTZ1|F7FTZ1 MONDO Uncharacterized protein OS=Monodelphis domestica GN=LOC100016427 PE=4 SV=1

tr|G0WE17|G0WE17 NAUDC Putative uncharacterized protein NDAI0G02510 OS=Naumovozyma dairenensis (strain ATCC 10597 / BCRC 20456 / CBS 421 / NBRC 0211 / NRRL Y-12639) GN=NDAI0G02510 PE=4 SV=1

sp|Q02629|NU100 YEAST Nucleoporin NUP100/NSP100 OS=Saccharomyces cerevisiae (strain ATCC 204508 / S288c) GN=NUP100 PE=1 SV=1

tr|B0CXK4|B0CXK4 LACBS Predicted protein OS=Laccaria bicolor (strain S238N-H82 / ATCC MYA-4686) GN=LACBIDRAFT 311515 PE=4 SV=1

tr|C7GVN9|C7GVN9 YEAS2 Nup100p OS=Saccharomyces cerevisiae (strain JAY291) GN=NUP100 PE=4 SV=1

tr|G4MTW8|G4MTW8 MAGO7 Putative uncharacterized protein OS=Magnaporthe oryzae (strain 70-15 / ATCC MYA-4617 / FGSC 8958) GN=MGG 01590 PE=4 SV=1

tr|Q6CIH1|Q6CIH1 KLULA KLLA0F26697p OS=Kluyveromyces lactis (strain ATCC 8585 / CBS 2359 / DSM 70799 / NBRC 1267 / NRRL Y-1140 / WM37) GN=KLLA0F26697g PE=4 SV=1

tr|E3Q5Y7|E3Q5Y7 COLGM Putative uncharacterized protein OS=Colletotrichum graminicola (strain M1.001 / M2 / FGSC 10212) GN=GLRG 01379 PE=4 SV=1

tr|B7FYX5|B7FYX5 PHATC Predicted protein OS=Phaeodactylum tricornutum (strain CCAP 1055/1) GN=PHATRDRAFT 45854 PE=4 SV=1

tr|C5YAX6|C5YAX6 SORBI Putative uncharacterized protein Sb06g020700 OS=Sorghum bicolor GN=Sb06g020700 PE=4 SV=1

tr|G4UBQ5|G4UBQ5 NEUT9 Putative uncharacterized protein OS=Neurospora tetrasperma (strain FGSC 2509 / P0656) GN=NEUTE2DRAFT 97986 PE=4 SV=1

tr|B6HPW0|B6HPW0 PENCW Pc22g06700 protein OS=Penicillium chrysogenum (strain ATCC 28089 / DSM 1075 / Wisconsin 54-1255) GN=Pc22g06700 PE=4 SV=1

tr|B7ZY38|B7ZY38 MAIZE Putative uncharacterized protein OS=Zea mays PE=2 SV=1

tr|E2CA02|E2CA02 HARSA Nuclear pore complex protein Nup98-Nup96 OS=Harpegnathos saltator GN=EAI 01613 PE=4 SV=1

tr|Q6C029|Q6C029 YARLI YALI0F28281p OS=Yarrowia lipolytica (strain CLIB 122 / E 150) GN=YALI0F28281g PE=4 SV=1

tr|C1E578|C1E578 MICSR Predicted protein OS=Micromonas sp. (strain RCC299 / NOUM17) GN=MICPUN 57500 PE=4 SV=1

tr|F4ID16|F4ID16 ARATH Nucleoporin autopeptidase OS=Arabidopsis thaliana GN=At1g59660 PE=4 SV=1

tr|B9GC17|B9GC17 ORYSJ Putative uncharacterized protein OS=Oryza sativa subsp. japonica GN=OsJ 35340 PE=4 SV=1

tr|C7YWK0|C7YWK0 NECH7 Predicted protein OS=Nectria haematococca (strain 77-13-4 / ATCC MYA-4622 / FGSC 9596 / MPVI) GN=NECHADRAFT 30085 PE=4 SV=1

tr|G3W4L8|G3W4L8 SARHA Uncharacterized protein OS=Sarcophilus harrisii GN=NUP98 PE=4 SV=1

tr|E3X8S4|E3X8S4 ANODA Putative uncharacterized protein OS=Anopheles darlingi GN=AND 16639 PE=4 SV=1

tr|Q6MFM1|Q6MFM1 NEUCS Related to Nup98-Nup96 OS=Neurospora crassa PE=4 SV=1

tr|Q7S6Q1|Q7S6Q1 NEUCR Predicted protein OS=Neurospora crassa (strain ATCC 24698 / 74-OR23-1A / CBS 708.71 / DSM 1257 / FGSC 987) GN=NCU04784 PE=4 SV=1

tr|F8MWG0|F8MWG0 NEUT8 Putative uncharacterized protein OS=Neurospora tetrasperma (strain FGSC 2508 / ATCC MYA-4615 / P0657) GN=NEUTE1DRAFT 131732 PE=4 SV=1

tr|G4V0D1|G4V0D1 NEUT9 Putative uncharacterized protein OS=Neurospora tetrasperma (strain FGSC 2509 / P0656) GN=NEUTE2DRAFT 118387 PE=4 SV=1

tr|G2X2D2|G2X2D2 VERDV Nuclear pore glycoprotein p62 OS=Verticillium dahliae (strain VdLs.17 / ATCC MYA-4575 / FGSC 10137) GN=VDAG 04456 PE=4 SV=1

tr|E7R567|E7R567 PICAD Subunit of the nuclear pore complex (NPC) OS=Pichia angusta (strain ATCC 26012 / NRRL Y-7560 / DL-1) GN=HPODL 1228 PE=4 SV=1

tr|G3W4L7|G3W4L7 SARHA Uncharacterized protein OS=Sarcophilus harrisii GN=NUP98 PE=4 SV=1

tr|C7GL74|C7GL74 YEAS2 Nup116p OS=Saccharomyces cerevisiae (strain JAY291) GN=NUP116 PE=4 SV=1

tr|B6AGA0|B6AGA0 CRYMR Nucleoporin autopeptidase family protein OS=Cryptosporidium muris (strain RN66) GN=CMU 001120 PE=4 SV=1

tr|G2WK98|G2WK98 YEASK K7 Nup116p OS=Saccharomyces cerevisiae (strain Kyokai no. 7 / NBRC 101557) GN=K7 NUP116 PE=4 SV=1

sp|Q02630|NU116 YEAST Nucleoporin NUP116/NSP116 OS=Saccharomyces cerevisiae (strain ATCC 204508 / S288c) GN=NUP116 PE=1 SV=2

tr|B3LLU4|B3LLU4 YEAS1 Nucleoporin NUP116/NSP116 OS=Saccharomyces cerevisiae (strain RM11-1a) GN=SCRG 01942 PE=4 SV=1

tr|C8ZEQ2|C8ZEQ2 YEAS8 Nup116p OS=Saccharomyces cerevisiae (strain Lalvin EC1118 / Prise de mousse) GN=EC1118 1M3 2113g PE=4 SV=1

tr|H0GM09|H0GM09 9SACH Nup116p OS=Saccharomyces cerevisiae x Saccharomyces kudriavzevii VIN7 GN=VIN7 3700 PE=4 SV=1

tr|E7LYC4|E7LYC4 YEASV Nup116p OS=Saccharomyces cerevisiae (strain VIN 13) GN=VIN13 3631 PE=4 SV=1

tr|A6ZMA7|A6ZMA7 YEAS7 Nuclear pore complex subunit OS=Saccharomyces cerevisiae (strain YJM789) GN=NUP116 PE=4 SV=1

tr|D0NIG0|D0NIG0 PHYIT Nuclear pore complex protein, putative OS=Phytophthora infestans (strain T30-4) GN=PITG 11743 PE=4 SV=1

tr|E3NH00|E3NH00 CAERE CRE-NPP-10 protein OS=Caenorhabditis remanei GN=Cre-npp-10 PE=4 SV=1

tr|C5KR99|C5KR99 PERM5 Putative uncharacterized protein OS=Perkinsus marinus (strain ATCC 50983 / TXsc) GN=Pmar PMAR019529 PE=4 SV=1

sp|Q54EQ8|NUP98 DICDI Nuclear pore complex protein Nup98-Nup96 OS=Dictyostelium discoideum GN=nup98 PE=3 SV=1

tr|E5S3Q6|E5S3Q6 TRISP Putative uncharacterized protein OS=Trichinella spiralis GN=Tsp 03458 PE=4 SV=1

tr|H3F6X8|H3F6X8 PRIPA Uncharacterized protein OS=Pristionchus pacificus GN=Ppa-npp-10 PE=4 SV=1

tr|G8BJ46|G8BJ46 CANPC Putative uncharacterized protein OS=Candida parapsilosis (strain CDC 317 / ATCC MYA-4646) GN=CPAR2 404650 PE=4 SV=1

tr|Q4U8V8|Q4U8V8 THEAN Nucleoporin, putative OS=Theileria annulata GN=TA10260 PE=4 SV=1

tr|G3NB37|G3NB37 GASAC Uncharacterized protein OS=Gasterosteus aculeatus GN=NUP98 PE=4 SV=1

tr|B4PNY2|B4PNY2 DROYA GE23921 OS=Drosophila yakuba GN=GE23921 PE=4 SV=1

tr|F2EBF0|F2EBF0 HORVD Predicted protein OS=Hordeum vulgare var. distichum PE=2 SV=1

tr|F9X9W4|F9X9W4 MYCGM Putative uncharacterized protein OS=Mycosphaerella graminicola (strain CBS 115943 / IPO323) GN=MYCGRDRAFT 108919 PE=4 SV=1

tr|F2DHA8|F2DHA8 HORVD Predicted protein OS=Hordeum vulgare var. distichum PE=2 SV=1

tr|E1FUS7|E1FUS7 LOALO Putative uncharacterized protein OS=Loa loa GN=LOAG 04654 PE=4 SV=1

tr|F0WIM4|F0WIM4 9STRA Nuclear pore complex protein putative OS=Albugo laibachii Nc14 GN=AlNc14C112G6425 PE=4 SV=1

tr|F2DY89|F2DY89 HORVD Predicted protein OS=Hordeum vulgare var. distichum PE=2 SV=1

tr|C5FJU1|C5FJU1 ARTOC Nucleoporin nup44 OS=Arthroderma otae (strain ATCC MYA-4605 / CBS 113480) GN=MCYG 03771 PE=4 SV=1

tr|E6ZIF7|E6ZIF7 DICLA Nucleoporin p58/p45 OS=Dicentrarchus labrax GN=NUPL1 PE=4 SV=1

tr|A9ZP15|A9ZP15 DAUCA Nucleoporin 98 OS=Daucus carota GN=FEN1 PE=2 SV=1

tr|Q2UJQ9|Q2UJQ9 ASPOR Nuclear pore complex OS=Aspergillus oryzae (strain ATCC 42149 / RIB 40) GN=AO090003001114 PE=4 SV=1

tr|F8MZ67|F8MZ67 NEUT8 Putative uncharacterized protein OS=Neurospora tetrasperma (strain FGSC 2508 / ATCC MYA-4615 / P0657) GN=NEUTE1DRAFT 133984 PE=4 SV=1

tr|E9D976|E9D976 COCPS Nucleoporin NSP1 OS=Coccidioides posadasii (strain RMSCC 757 / Silveira) GN=CPSG 06378 PE=4 SV=1

tr|C5P1K7|C5P1K7 COCP7 Putative uncharacterized protein OS=Coccidioides posadasii (strain C735) GN=CPC735 072470 PE=4 SV=1

tr|E3RD32|E3RD32 PYRTT Putative uncharacterized protein OS=Pyrenophora teres f. teres (strain 0-1) GN=PTT 01528 PE=4 SV=1

tr|Q7SEK6|Q7SEK6 NEUCR Predicted protein OS=Neurospora crassa (strain ATCC 24698 / 74-OR23-1A / CBS 708.71 / DSM 1257 / FGSC 987) GN=NCU02808 PE=4 SV=1

tr|H3A040|H3A040 LATCH Uncharacterized protein OS=Latimeria chalumnae GN=NUP98 PE=4 SV=1

tr|D3BPQ4|D3BPQ4 POLPA Putative nucleoporin 98 OS=Polysphondylium pallidum GN=nup98 PE=4 SV=1

tr|Q4N1K0|Q4N1K0 THEPA Putative uncharacterized protein OS=Theileria parva GN=TP04 0735 PE=4 SV=1

tr|A1CZ28|A1CZ28 NEOFI Nucleoporin Nsp1, putative OS=Neosartorya fischeri (strain ATCC 1020 / DSM 3700 / FGSC A1164 / NRRL 181) GN=NFIA 035660 PE=4 SV=1

tr|A7TPT5|A7TPT5 VANPO Putative uncharacterized protein OS=Vanderwaltozyma polyspora (strain ATCC 22028 / DSM 70294) GN=Kpol 1073p24 PE=4 SV=1

tr|C4Q4W5|C4Q4W5 SCHMA Nucleoporin 145 (S59 family) OS=Schistosoma mansoni GN=Smp 027890 PE=4 SV=1

tr|F7E5L1|F7E5L1 CALJA Uncharacterized protein OS=Callithrix jacchus PE=4 SV=1

tr|C5KSZ1|C5KSZ1 PERM5 WAG22 antigen, putative OS=Perkinsus marinus (strain ATCC 50983 / TXsc) GN=Pmar PMAR001140 PE=4 SV=1

tr|E3N1N1|E3N1N1 CAERE CRE-NPP-4 protein OS=Caenorhabditis remanei GN=Cre-npp-4 PE=4 SV=1

tr|G0MLI8|G0MLI8 CAEBE CBN-NPP-10 protein OS=Caenorhabditis brenneri GN=Cbn-npp-10 PE=4 SV=1

tr|G1S672|G1S672 NOMLE Uncharacterized protein OS=Nomascus leucogenys GN=NUP98 PE=4 SV=1

tr|Q75DC8|Q75DC8 ASHGO ABR099Cp OS=Ashbya gossypii (strain ATCC 10895 / CBS 109.51 / FGSC 9923 / NRRL Y-1056) GN=AGOS ABR099C PE=4 SV=2

tr|C5DCL6|C5DCL6 LACTC KLTH0B04070p OS=Lachancea thermotolerans (strain ATCC 56472 / CBS 6340 / NRRL Y-8284) GN=KLTH0B04070g PE=4 SV=1

tr|D5GKM5|D5GKM5 TUBMM Whole genome shotgun sequence assembly, scaffold 6, strain Mel28 OS=Tuber melanosporum (strain Mel28) GN=GSTUM 00009643001 PE=4 SV=1

tr|G8JPS8|G8JPS8 ERECY Putative uncharacterized protein OS=Eremothecium cymbalariae (strain CBS 270.75 / DBVPG 7215 / KCTC 17166 / NRRL Y-17582) GN=Ecym 2290 PE=4 SV=1

tr|G8ZQD8|G8ZQD8 TORDC Putative uncharacterized protein TDEL0B07030 OS=Torulaspora delbrueckii (strain ATCC 10662 / CBS 1146 / NBRC 0425 / NCYC 2629 / NRRL Y-866) GN=TDEL0B07030 PE=4 SV=1

tr|F7VLN4|F7VLN4 SORMK Putative uncharacterized protein SMAC 00627 OS=Sordaria macrospora (strain ATCC MYA-333 / DSM 997 / K(L3346) / K-hell) GN=SMAC 00627 PE=4 SV=1

tr|D6RMZ9|D6RMZ9 COPC7 Nucleoporin autopeptidase OS=Coprinopsis cinerea (strain Okayama-7 / 130 / ATCC MYA-4618 / FGSC 9003) GN=CC1G 14684 PE=4 SV=1

tr|C0S5N7|C0S5N7 PARBP Putative uncharacterized protein OS=Paracoccidioides brasiliensis (strain Pb03) GN=PABG 03372 PE=4 SV=1

tr|Q6PFD9|Q6PFD9 MOUSE Nucleoporin 98 OS=Mus musculus GN=Nup98 PE=2 SV=1

tr|H0XHQ9|H0XHQ9 OTOGA Uncharacterized protein OS=Otolemur garnettii GN=NUP98 PE=4 SV=1

tr|B9WEM5|B9WEM5 CANDC Nuclear pore complex subunit, putative (Nucleoporin, putative) OS=Candida dubliniensis (strain CD36 / ATCC MYA-646 / CBS 7987 / NCPF 3949 / NRRL Y-17841) GN=CD36 86410 PE=4 SV=1

tr|G1XR62|G1XR62 ARTOA Putative uncharacterized protein OS=Arthrobotrys oligospora (strain ATCC 24927 / CBS 115.81 / DSM 1491) GN=AOL s00193g61 PE=4 SV=1

tr|F6T689|F6T689 MONDO Uncharacterized protein OS=Monodelphis domestica GN=NUPL1 PE=4 SV=1

tr|G2QEZ3|G2QEZ3 THIHA Putative uncharacterized protein OS=Thielavia heterothallica (strain ATCC 42464 / BCRC 31852 / DSM 1799) GN=MYCTH 2306913 PE=4 SV=1

tr|B7ZN81|B7ZN81 MOUSE Nup98 protein OS=Mus musculus GN=Nup98 PE=2 SV=1

tr|B2RQL0|B2RQL0 MOUSE Nup98 protein OS=Mus musculus GN=Nup98 PE=2 SV=1

tr|O18515|O18515 HYDVU Nucleoporin p62 OS=Hydra vulgaris PE=4 SV=1

tr|A4HKM6|A4HKM6 LEIBR Putative uncharacterized protein OS=Leishmania braziliensis GN=LBRM 32 2580 PE=4 SV=1

tr|E3S941|E3S941 PYRTT Putative uncharacterized protein OS=Pyrenophora teres f. teres (strain 0-1) GN=PTT 19531 PE=4 SV=1

tr|B8A421|B8A421 DROME RE74545p OS=Drosophila melanogaster GN=Nup98-RA PE=2 SV=1

tr|Q2HEA0|Q2HEA0 CHAGB Putative uncharacterized protein OS=Chaetomium globosum (strain ATCC 6205 / CBS 148.51 / DSM 1962 / NBRC 6347 / NRRL 1970) GN=CHGG 01454 PE=4 SV=1

tr|G3ARE6|G3ARE6 SPAPN Putative uncharacterized protein OS=Spathaspora passalidarum (strain NRRL Y-27907 / 11-Y1) GN=SPAPADRAFT 140723 PE=4 SV=1

tr|B9RYY8|B9RYY8 RICCO Transporter, putative OS=Ricinus communis GN=RCOM 1314910 PE=4 SV=1

tr|G0NUK3|G0NUK3 CAEBE Putative uncharacterized protein OS=Caenorhabditis brenneri GN=CAEBREN 16208 PE=4 SV=1

tr|A8Q775|A8Q775 BRUMA Nucleoporin autopeptidase family protein OS=Brugia malayi GN=Bm1 45015 PE=4 SV=1

tr|D3KYQ3|D3KYQ3 TETTH Macronuclear nucleoporin MacNup98A OS=Tetrahymena thermophila GN=NUP2 PE=2 SV=1

tr|Q9U3B9|Q9U3B9 CAEEL Protein NPP-1, isoform c OS=Caenorhabditis elegans GN=npp-1 PE=2 SV=1

tr|A5DZB2|A5DZB2 LODEL Putative uncharacterized protein OS=Lodderomyces elongisporus (strain ATCC 11503 / CBS 2605 / JCM 1781 / NBRC 1676 / NRRL YB-4239) GN=LELG 02699 PE=4 SV=1

tr|A8KA17|A8KA17 HUMAN cDNA FLJ77211, highly similar to Homo sapiens nucleoporin 98kDa (NUP98), transcript variant 3, mRNA OS=Homo sapiens PE=2 SV=1

tr|F7HJC4|F7HJC4 MACMU Uncharacterized protein OS=Macaca mulatta GN=NUPL1 PE=4 SV=1

tr|F0VIN9|F0VIN9 NEOCL Hypothetical low complexity protein, related OS=Neospora caninum (strain Liverpool) GN=NCLIV 033870 PE=4 SV=1

tr|Q4P405|Q4P405 USTMA Putative uncharacterized protein OS=Ustilago maydis (strain 521 / FGSC 9021) GN=UM05158.1 PE=4 SV=1

tr|C5M9Q8|C5M9Q8 CANTT Putative uncharacterized protein OS=Candida tropicalis (strain ATCC MYA-3404 / T1) GN=CTRG 02220 PE=4 SV=1

tr|Q4R7H1|Q4R7H1 MACFA Testis cDNA, clone: QtsA-15348, similar to human nucleoporin 98kDa (NUP98), transcript variant 4, OS=Macaca fascicularis PE=2 SV=1

tr|A4RRF2|A4RRF2 OSTLU Predicted protein OS=Ostreococcus lucimarinus (strain CCE9901) GN=OSTLU 23918 PE=4 SV=1

tr|Q4R973|Q4R973 MACFA Testis cDNA clone: QtsA-10614, similar to human nucleoporin like 1 (NUPL1), OS=Macaca fascicularis PE=2 SV=1

tr|Q4R7P1|Q4R7P1 MACFA Testis cDNA, clone: QtsA-14722, similar to human nucleoporin like 1 (NUPL1), OS=Macaca fascicularis PE=2 SV=1

tr|E7Q7P4|E7Q7P4 YEASB Nup116p OS=Saccharomyces cerevisiae (strain FostersB) GN=FOSTERSB 3592 PE=4 SV=1

tr|E7NLF9|E7NLF9 YEASO Nup116p OS=Saccharomyces cerevisiae (strain FostersO) GN=FOSTERSO 3578 PE=4 SV=1

tr|F6ZTA5|F6ZTA5 XENTR Uncharacterized protein OS=Xenopus tropicalis GN=nupl1 PE=4 SV=1

tr|H3FWS5|H3FWS5 PRIPA Uncharacterized protein OS=Pristionchus pacificus GN=Ppa-npp-4 PE=4 SV=1

tr|Q8AVT8|Q8AVT8 XENLA Nupl1-prov protein OS=Xenopus laevis PE=2 SV=1

tr|H2WDE4|H2WDE4 CAEJA Uncharacterized protein OS=Caenorhabditis japonica GN=CJA13854 PE=4 SV=1

tr|F6XZS8|F6XZS8 MACMU Uncharacterized protein OS=Macaca mulatta GN=NUPL1 PE=4 SV=1

tr|F6UKR2|F6UKR2 HORSE Uncharacterized protein OS=Equus caballus GN=NUPL1 PE=4 SV=1

tr|B8BZW1|B8BZW1 THAPS Predicted protein OS=Thalassiosira pseudonana GN=THAPSDRAFT 22359 PE=4 SV=1

tr|A4FU91|A4FU91 XENLA Nupl1 protein OS=Xenopus laevis GN=nupl1 PE=2 SV=1

tr|F8WFF0|F8WFF0 RAT Nucleoporin p58/p45 OS=Rattus norvegicus GN=Nupl1 PE=4 SV=1

sp|P70581|NUPL1 RAT Nucleoporin p58/p45 OS=Rattus norvegicus GN=Nupl1 PE=1 SV=1

tr|H3B8D5|H3B8D5 LATCH Uncharacterized protein OS=Latimeria chalumnae GN=NUPL1 PE=4 SV=1

sp|Q8R332|NUPL1 MOUSE Nucleoporin p58/p45 OS=Mus musculus GN=Nupl1 PE=1 SV=1

tr|G1PLB4|G1PLB4 MYOLU Uncharacterized protein OS=Myotis lucifugus GN=NUPL1 PE=4 SV=1

tr|H2ZCG1|H2ZCG1 CIOSA Uncharacterized protein OS=Ciona savignyi GN=Csa.1035 PE=4 SV=1

tr|F6ZT87|F6ZT87 XENTR Uncharacterized protein OS=Xenopus tropicalis GN=nupl1 PE=4 SV=1

tr|F6PH91|F6PH91 MONDO Uncharacterized protein OS=Monodelphis domestica GN=NUPL1 PE=4 SV=1

tr|A5D7B3|A5D7B3 BOVIN NUPL1 protein OS=Bos taurus GN=NUPL1 PE=2 SV=1

tr|F6PH95|F6PH95 MONDO Uncharacterized protein OS=Monodelphis domestica GN=NUPL1 PE=4 SV=1

tr|E6ZIF6|E6ZIF6 DICLA Nucleoporin p58/p45 OS=Dicentrarchus labrax GN=NUPL1 PE=4 SV=1

tr|C1ED91|C1ED91 MICSR Predicted protein OS=Micromonas sp. (strain RCC299 / NOUM17) GN=MICPUN 61047 PE=4 SV=1

tr|E2RMJ6|E2RMJ6 CANFA Uncharacterized protein OS=Canis familiaris GN=NUPL1 PE=4 SV=1

tr|G1M6P8|G1M6P8 AILME Uncharacterized protein OS=Ailuropoda melanoleuca PE=4 SV=1

tr|F7HJC6|F7HJC6 MACMU Uncharacterized protein OS=Macaca mulatta GN=NUPL1 PE=4 SV=1

tr|G3WKH4|G3WKH4 SARHA Uncharacterized protein OS=Sarcophilus harrisii GN=NUPL1 PE=4 SV=1

tr|I0FWT4|I0FWT4 MACMU Nucleoporin p58/p45 isoform b OS=Macaca mulatta GN=NUPL1 PE=2 SV=1

tr|G3T883|G3T883 LOXAF Uncharacterized protein OS=Loxodonta africana GN=NUPL1 PE=4 SV=1

tr|F7F8M5|F7F8M5 CALJA Uncharacterized protein OS=Callithrix jacchus GN=LOC100385581 PE=4 SV=1

tr|A6NI12|A6NI12 HUMAN Nucleoporin p58/p45 OS=Homo sapiens GN=NUPL1 PE=4 SV=1

tr|B4DZJ1|B4DZJ1 HUMAN cDNA FLJ55656, highly similar to Nucleoporin p58/p45 OS=Homo sapiens PE=2 SV=1

tr|H0ZML0|H0ZML0 TAEGU Uncharacterized protein OS=Taeniopygia guttata GN=NUPL1 PE=4 SV=1

tr|Q4SY54|Q4SY54 TETNG Chromosome undetermined SCAF12186, whole genome shotgun sequence. (Fragment) OS=Tetraodon nigroviridis GN=GSTENG00010500001 PE=4 SV=1

tr|H9ET58|H9ET58 MACMU Nucleoporin p58/p45 isoform a OS=Macaca mulatta GN=NUPL1 PE=2 SV=1

tr|F7F843|F7F843 CALJA Uncharacterized protein OS=Callithrix jacchus GN=LOC100385581 PE=4 SV=1

tr|G1RUP1|G1RUP1 NOMLE Uncharacterized protein OS=Nomascus leucogenys GN=NUPL1 PE=4 SV=1

tr|H2NJF9|H2NJF9 PONAB Uncharacterized protein OS=Pongo abelii GN=LOC100438672 PE=4 SV=1

tr|G3QM84|G3QM84 GORGO Uncharacterized protein OS=Gorilla gorilla gorilla GN=NUPL1 PE=4 SV=1

tr|H0WNJ2|H0WNJ2 OTOGA Uncharacterized protein OS=Otolemur garnettii GN=NUPL1 PE=4 SV=1

tr|Q5ZKL1|Q5ZKL1 CHICK Uncharacterized protein OS=Gallus gallus GN=NUPL1 PE=2 SV=1

tr|H2RTC3|H2RTC3 TAKRU Uncharacterized protein OS=Takifugu rubripes GN=NUPL1 PE=4 SV=1

sp|Q9BVL2|NUPL1 HUMAN Nucleoporin p58/p45 OS=Homo sapiens GN=NUPL1 PE=1 SV=1

tr|H2Q7B2|H2Q7B2 PANTR Uncharacterized protein OS=Pan troglodytes GN=ENSG00000139496 PE=4 SV=1

tr|H0VL41|H0VL41 CAVPO Uncharacterized protein OS=Cavia porcellus GN=NUPL1 PE=4 SV=1

tr|G3WKH3|G3WKH3 SARHA Uncharacterized protein OS=Sarcophilus harrisii GN=NUPL1 PE=4 SV=1

tr|F7F847|F7F847 CALJA Uncharacterized protein OS=Callithrix jacchus GN=LOC100385581 PE=4 SV=1

tr|H7BXQ4|H7BXQ4 HUMAN Nucleoporin p58/p45 OS=Homo sapiens GN=NUPL1 PE=4 SV=1

tr|B3KW23|B3KW23 HUMAN cDNA FLJ41961 fis, clone PUAEN2004083, highly similar to Nucleoporin p58/p45 OS=Homo sapiens PE=2 SV=1

tr|H3HLF7|H3HLF7 STRPU Uncharacterized protein OS=Strongylocentrotus purpuratus GN=SPU 002480gn PE=4 SV=1

tr|G7NJT1|G7NJT1 MACMU Putative uncharacterized protein OS=Macaca mulatta GN=EGK 09182 PE=4 SV=1

tr|F0ZUT6|F0ZUT6 DICPU Putative uncharacterized protein OS=Dictyostelium purpureum GN=DICPUDRAFT 98923 PE=4 SV=1

tr|Q54XC5|Q54XC5 DICDI Putative uncharacterized protein OS=Dictyostelium discoideum GN=DDB 0215318 PE=4 SV=1

tr|C5E438|C5E438 ZYGRC ZYRO0E02508p OS=Zygosaccharomyces rouxii (strain ATCC 2623 / CBS 732 / NBRC 1130 / NCYC 568 / NRRL Y-229) GN=ZYRO0E02508g PE=4 SV=1

tr|G3TS69|G3TS69 LOXAF Uncharacterized protein OS=Loxodonta africana GN=NUP98 PE=4 SV=1

tr|G7E036|G7E036 MIXOS Putative uncharacterized protein Mo02860 OS=Mixia osmundae (strain CBS 9802 / IAM 14324 / JCM 22182 / KY 12970) GN=Mo02860 PE=4 SV=1

tr|D5GHN5|D5GHN5 TUBMM Whole genome shotgun sequence assembly, scaffold 41, strain Mel28 OS=Tuber melanosporum (strain Mel28) GN=GSTUM 00008059001 PE=4 SV=1

tr|H2RTC4|H2RTC4 TAKRU Uncharacterized protein OS=Takifugu rubripes GN=NUPL1 PE=4 SV=1

tr|A8XWE3|A8XWE3 CAEBR Protein CBR-NPP-4 OS=Caenorhabditis briggsae GN=npp-4 PE=4 SV=2

tr|F1LPQ1|F1LPQ1 RAT Nuclear pore complex protein Nup96 OS=Rattus norvegicus GN=Nup98 PE=4 SV=1

tr|B6KBH4|B6KBH4 TOXGO Nucleoporin, putative OS=Toxoplasma gondii GN=TGME49 059640 PE=4 SV=1

tr|D7FX93|D7FX93 ECTSI Putative uncharacterized protein OS=Ectocarpus siliculosus GN=Esi 0320 0024 PE=4 SV=1

tr|E9PYP6|E9PYP6 MOUSE Protein Nup98 OS=Mus musculus GN=Nup98 PE=4 SV=1

tr|Q3UJE5|Q3UJE5 MOUSE Putative uncharacterized protein OS=Mus musculus GN=Nup98 PE=2 SV=1

tr|Q5EAX5|Q5EAX5 XENLA MGC84997 protein OS=Xenopus laevis GN=MGC84997 PE=2 SV=1

tr|A7APB0|A7APB0 BABBO Putative uncharacterized protein OS=Babesia bovis GN=BBOV III008340 PE=4 SV=1

tr|Q6FU56|Q6FU56 CANGA Strain CBS138 chromosome F complete sequence OS=Candida glabrata (strain ATCC 2001 / CBS 138 / JCM 3761 / NBRC 0622 / NRRL Y-65) GN=CAGL0F06171g PE=1 SV=1

tr|Q4P5V4|Q4P5V4 USTMA Putative uncharacterized protein OS=Ustilago maydis (strain 521 / FGSC 9021) GN=UM04509.1 PE=4 SV=1

tr|D2VET4|D2VET4 NAEGR Nucleoporin nup98 OS=Naegleria gruberi GN=NAEGRDRAFT 48952 PE=4 SV=1

tr|F4S378|F4S378 MELLP Nucleoporin OS=Melampsora larici-populina (strain 98AG31 / pathotype 3-4-7) GN=MELLADRAFT 117933 PE=4 SV=1

tr|B6HBF5|B6HBF5 PENCW Pc18g03910 protein OS=Penicillium chrysogenum (strain ATCC 28089 / DSM 1075 / Wisconsin 54-1255) GN=Pc18g03910 PE=4 SV=1

tr|C4JRJ0|C4JRJ0 UNCRE Predicted protein OS=Uncinocarpus reesii (strain UAMH 1704) GN=UREG 05079 PE=4 SV=1

tr|C4YBJ9|C4YBJ9 CLAL4 Putative uncharacterized protein OS=Clavispora lusitaniae (strain ATCC 42720) GN=CLUG 05577 PE=4 SV=1

tr|G0MJJ0|G0MJJ0 CAEBE CBN-NPP-4 protein OS=Caenorhabditis brenneri GN=Cbn-npp-4 PE=4 SV=1

tr|G8ZWC5|G8ZWC5 TORDC Putative uncharacterized protein TDEL0F01080 OS=Torulaspora delbrueckii (strain ATCC 10662 / CBS 1146 / NBRC 0425 / NCYC 2629 / NRRL Y-866) GN=TDEL0F01080 PE=4 SV=1

tr|B9PKU5|B9PKU5 TOXGO Nucleoporin, putative OS=Toxoplasma gondii GN=TGGT1 010380 PE=4 SV=1

tr|D3ZVG3|D3ZVG3 RAT Nucleoporin p58/p45 OS=Rattus norvegicus GN=Nupl1 PE=4 SV=1

tr|Q4D768|Q4D768 TRYCC Putative uncharacterized protein OS=Trypanosoma cruzi (strain CL Brener) GN=Tc00.1047053504159.10 PE=4 SV=1

tr|E7F546|E7F546 DANRE Uncharacterized protein OS=Danio rerio GN=nupl1 PE=4 SV=1

tr|F1R2H0|F1R2H0 DANRE Uncharacterized protein OS=Danio rerio GN=nupl1 PE=4 SV=1

tr|Q6NUZ9|Q6NUZ9 DANRE Nucleoporin like 1 OS=Danio rerio GN=nupl1 PE=2 SV=1

tr|E9GP29|E9GP29 DAPPU Putative uncharacterized protein OS=Daphnia pulex GN=DAPPUDRAFT 320173 PE=4 SV=1

tr|G5AMY1|G5AMY1 HETGA Nucleoporin p58/p45 OS=Heterocephalus glaber GN=GW7 15956 PE=4 SV=1

tr|G3H8R9|G3H8R9 CRIGR Nucleoporin p58/p45 OS=Cricetulus griseus GN=I79 006780 PE=4 SV=1

tr|Q17MG2|Q17MG2 AEDAE Putative uncharacterized protein OS=Aedes aegypti GN=AAEL001029 PE=4 SV=1

tr|G0NJI7|G0NJI7 CAEBE Putative uncharacterized protein OS=Caenorhabditis brenneri GN=CAEBREN 29440 PE=4 SV=1

tr|Q9XWK3|Q9XWK3 CAEEL Protein NPP-4 OS=Caenorhabditis elegans GN=npp-4 PE=2 SV=1

tr|H2UHF4|H2UHF4 TAKRU Uncharacterized protein OS=Takifugu rubripes GN=NUP54 PE=4 SV=1

tr|Q28C51|Q28C51 XENTR Nucleoporin like 1 OS=Xenopus tropicalis GN=nupl1 PE=2 SV=1

tr|G3NCU6|G3NCU6 GASAC Uncharacterized protein OS=Gasterosteus aculeatus GN=NUPL1 PE=4 SV=1

tr|F0VB77|F0VB77 NEOCL Putative uncharacterized protein OS=Neospora caninum (strain Liverpool) GN=NCLIV 044750 PE=4 SV=1

tr|B6KRE5|B6KRE5 TOXGO Putative uncharacterized protein OS=Toxoplasma gondii GN=TGME49 106560 PE=4 SV=1

tr|B9PZ65|B9PZ65 TOXGO Putative uncharacterized protein OS=Toxoplasma gondii GN=TGGT1 040780 PE=4 SV=1

tr|G6CSM3|G6CSM3 DANPL Putative nucleoporin 98kD OS=Danaus plexippus GN=KGM 01387 PE=4 SV=1

tr|G8YAP9|G8YAP9 PICSO Piso0 004216 protein OS=Pichia sorbitophila (strain ATCC MYA-4447 / BCRC 22081 / CBS 7064 / NBRC 10061 / NRRL Y-12695) GN=Piso0 004216 PE=4 SV=1

tr|B4KRT3|B4KRT3 DROMO GI19922 OS=Drosophila mojavensis GN=GI19922 PE=4 SV=1

tr|A7ANT2|A7ANT2 BABBO Putative uncharacterized protein OS=Babesia bovis GN=BBOV III006550 PE=4 SV=1

tr|Q3TPG3|Q3TPG3 MOUSE Putative uncharacterized protein OS=Mus musculus GN=Nup98 PE=2 SV=1

tr|E9PZU1|E9PZU1 MOUSE Protein Nup98 OS=Mus musculus GN=Nup98 PE=4 SV=1


Blue group:


sp|O15504|NUPL2 HUMAN Nucleoporin-like protein 2 OS=Homo sapiens GN=NUPL2 PE=1 SV=1

tr|Q3B7J4|Q3B7J4 HUMAN Nucleoporin like 2 OS=Homo sapiens GN=NUPL2 PE=2 SV=1

sp|Q5RB98|NUPL2 PONAB Nucleoporin-like protein 2 OS=Pongo abelii GN=NUPL2 PE=2 SV=1

tr|H2PMN5|H2PMN5 PONAB Nucleoporin-like protein 2 OS=Pongo abelii GN=NUPL2 PE=4 SV=1

tr|B2R7I1|B2R7I1 HUMAN cDNA, FLJ93452, highly similar to Homo sapiens nucleoporin like 2 (NUPL2), mRNA OS=Homo sapiens PE=2 SV=1

tr|B5X1Y4|B5X1Y4 SALSA Nucleoporin-like 2 OS=Salmo salar GN=NUPL2 PE=2 SV=1

tr|A6RT09|A6RT09 BOTFB Putative uncharacterized protein OS=Botryotinia fuckeliana (strain B05.10) GN=BC1G 03582 PE=4 SV=1

tr|G2XY34|G2XY34 BOTF4 Putative uncharacterized protein BofuT4 P120770.1 OS=Botryotinia fuckeliana (strain T4) GN=BofuT4 P120770.1 PE=4 SV=1

sp|Q5XGN1|NUPL2 XENLA Nucleoporin-like protein 2 OS=Xenopus laevis GN=nupl2 PE=2 SV=2

tr|A8XHJ8|A8XHJ8 CAEBR Protein CBR-NPP-16 OS=Caenorhabditis briggsae GN=npp-16 PE=4 SV=2

tr|G5BHC0|G5BHC0 HETGA Nucleoporin-like 2 OS=Heterocephalus glaber GN=GW7 01300 PE=4 SV=1

tr|B9WEZ8|B9WEZ8 CANDC Nucleoporin, putative (Subunit of the nuclear pore complex, putative) OS=Candida dubliniensis (strain CD36 / ATCC MYA-646 / CBS 7987 / NCPF 3949 / NRRL Y-17841) GN=CD36 87650 PE=4 SV=1

tr|Q4R4A0|Q4R4A0 MACFA Testis cDNA clone: QtsA-11466, similar to human nucleoporin 214kDa (NUP214), OS=Macaca fascicularis PE=2 SV=1

tr|Q67UZ2|Q67UZ2 ORYSJ Os09g0453500 protein OS=Oryza sativa subsp. japonica GN=P0488D02.24 PE=2 SV=1

tr|D8UAV7|D8UAV7 VOLCA Putative uncharacterized protein OS=Volvox carteri GN=VOLCADRAFT 119185 PE=4 SV=1

tr|B0XE55|B0XE55 CULQU Nucleoporin OS=Culex quinquefasciatus GN=CpipJ CPIJ017037 PE=4 SV=1

tr|F9FYB7|F9FYB7 FUSOF Putative uncharacterized protein OS=Fusarium oxysporum (strain Fo5176) GN=FOXB 11399 PE=4 SV=1

tr|B6TCC2|B6TCC2 MAIZE Nucleoporin p58/p45 OS=Zea mays PE=2 SV=1

tr|Q9C829|Q9C829 ARATH At1g52380/F19K6 4 OS=Arabidopsis thaliana GN=F19K6.4 PE=2 SV=1

tr|C5LD28|C5LD28 PERM5 Sporozoite and macroschizont protein 1, putative OS=Perkinsus marinus (strain ATCC 50983 / TXsc) GN=Pmar PMAR029535 PE=4 SV=1

tr|B4FHB0|B4FHB0 MAIZE Nucleoporin p58/p45 OS=Zea mays PE=2 SV=1

tr|E2BF75|E2BF75 HARSA Nucleoporin-like 2 OS=Harpegnathos saltator GN=EAI 04441 PE=4 SV=1

sp|O74315|AMO1 SCHPO Nucleoporin-like protein amo1 OS=Schizosaccharomyces pombe (strain 972 / ATCC 24843) GN=amo1 PE=2 SV=1

tr|E3WL01|E3WL01 ANODA Putative uncharacterized protein OS=Anopheles darlingi GN=AND 01228 PE=4 SV=1

tr|B0XJZ7|B0XJZ7 CULQU Nucleoporin OS=Culex quinquefasciatus GN=CpipJ CPIJ019711 PE=4 SV=1

tr|E2AVY7|E2AVY7 CAMFO Nucleoporin-like 2 OS=Camponotus floridanus GN=EAG 01599 PE=4 SV=1

tr|D3KYT9|D3KYT9 TETTH Nucleoporin Nup50 OS=Tetrahymena thermophila GN=NUP1 PE=2 SV=1

tr|G9NDJ4|G9NDJ4 HYPVG Putative uncharacterized protein OS=Hypocrea virens (strain Gv29-8 / FGSC 10586) GN=TRIVIDRAFT 39156 PE=4 SV=1

tr|B4P1W3|B4P1W3 DROYA GE12566 OS=Drosophila yakuba GN=GE12566 PE=4 SV=1

tr|C1H2Z6|C1H2Z6 PARBA Putative uncharacterized protein OS=Paracoccidioides brasiliensis (strain ATCC MYA-826 / Pb01) GN=PAAG 05139 PE=4 SV=1

tr|Q7ZTU8|Q7ZTU8 DANRE Nucleoporin 50kDa OS=Danio rerio GN=nup50 PE=2 SV=1

tr|Q6P0F8|Q6P0F8 DANRE Nucleoporin 50 OS=Danio rerio GN=nup50 PE=2 SV=1

tr|D3KYN7|D3KYN7 TETTH Macronuclear nucleoporin MacNup98B OS=Tetrahymena thermophila GN=NUP3 PE=2 SV=1

tr|D2VV75|D2VV75 NAEGR Nucleoporin nup98 OS=Naegleria gruberi GN=NAEGRDRAFT 72916 PE=4 SV=1

tr|F2QNV3|F2QNV3 PICP7 Nuclear pore complex protein Nup98 OS=Pichia pastoris (strain ATCC 76273 / CBS 7435 / CECT 11047 / NRRL Y-11430 / Wegner 21-1) GN=PP7435 Chr1-0545 PE=4 SV=1

tr|B4DWF8|B4DWF8 HUMAN cDNA FLJ53414, highly similar to Nuclear pore complex protein Nup98-Nup96precursor OS=Homo sapiens PE=2 SV=1

tr|Q21295|Q21295 CAEEL Protein NPP-1, isoform a OS=Caenorhabditis elegans GN=npp-1 PE=2 SV=3

tr|G3JGX1|G3JGX1 CORMM Nucleoporin NUP49/NSP49 OS=Cordyceps militaris (strain CM01) GN=CCM 05685 PE=4 SV=1

tr|C0S8X9|C0S8X9 PARBP Putative uncharacterized protein OS=Paracoccidioides brasiliensis (strain Pb03) GN=PABG 04584 PE=4 SV=1

tr|C4QWH8|C4QWH8 PICPG Subunit of the nuclear pore complex (NPC) that is localized to both sides of the pore OS=Pichia pastoris (strain GS115 / ATCC 20864) GN=PAS chr1-1 0232 PE=4 SV=1

tr|G2XDC9|G2XDC9 VERDV Putative uncharacterized protein OS=Verticillium dahliae (strain VdLs.17 / ATCC MYA-4575 / FGSC 10137) GN=VDAG 08161 PE=4 SV=1

tr|E7R6G4|E7R6G4 PICAD Nucleoporin, essential subunit of the nuclear pore complex (NPC) OS=Pichia angusta (strain ATCC 26012 / NRRL Y-7560 / DL-1) GN=HPODL 2195 PE=4 SV=1

tr|Q4WM91|Q4WM91 ASPFU Nucleoporin NUP49/NSP49, putative OS=Neosartorya fumigata (strain ATCC MYA-4609 / Af293 / CBS 101355 / FGSC A1100) GN=AFUA 6G10730 PE=4 SV=1

tr|B0Y8B6|B0Y8B6 ASPFC Nucleoporin NUP49/NSP49, putative OS=Neosartorya fumigata (strain CEA10 / CBS 144.89 / FGSC A1163) GN=AFUB 076770 PE=4 SV=1

tr|B2W2R3|B2W2R3 PYRTR Nucleoporin Nup44 OS=Pyrenophora tritici-repentis (strain Pt-1C-BFP) GN=PTRG 03711 PE=4 SV=1

tr|Q4CWI5|Q4CWI5 TRYCC Nucleoporin (NUP54/57), putative OS=Trypanosoma cruzi (strain CL Brener) GN=Tc00.1047053506419.60 PE=4 SV=1

tr|E9ES00|E9ES00 METAR Nucleoporin NUP49/NSP49, putative OS=Metarhizium robertsii (strain ARSEF 23 / ATCC MYA-3075) GN=MAA 02746 PE=4 SV=1

tr|Q5B4N1|Q5B4N1 EMENI Nuclear pore complex protein An-Nsp1 (Eurofung) OS=Emericella nidulans (strain FGSC A4 / ATCC 38163 / CBS 112.46 / NRRL 194 / M139) GN=AN4499.2 PE=4 SV=1

tr|C0NRS4|C0NRS4 AJECG Putative uncharacterized protein OS=Ajellomyces capsulata (strain G186AR / H82 / ATCC MYA-2454 / RMSCC 2432) GN=HCBG 05854 PE=4 SV=1

tr|E1F1L6|E1F1L6 GIAIA Nucleoporin OS=Giardia intestinalis (strain P15) GN=GLP15 245 PE=4 SV=1

tr|A8BZA0|A8BZA0 GIAIC Putative uncharacterized protein OS=Giardia intestinalis (strain ATCC 50803 / WB clone C6) GN=GL50803 8038 PE=4 SV=1

tr|E3X315|E3X315 ANODA Putative uncharacterized protein OS=Anopheles darlingi GN=AND 12443 PE=4 SV=1

tr|F7VW36|F7VW36 SORMK Putative uncharacterized protein SMAC 03414 OS=Sordaria macrospora (strain ATCC MYA-333 / DSM 997 / K(L3346) / K-hell) GN=SMAC 03414 PE=4 SV=1

tr|C6LT85|C6LT85 GIAIB Nucleoporin autopeptidase-like protein OS=Giardia intestinalis (strain ATCC 50581 / GS clone H7) GN=GL50581 1981 PE=4 SV=1

tr|A0E2G0|A0E2G0 PARTE Chromosome undetermined scaffold 75, whole genome shotgun sequence OS=Paramecium tetraurelia GN=GSPATT00022649001 PE=4 SV=1

tr|A6R4G7|A6R4G7 AJECN Predicted protein OS=Ajellomyces capsulata (strain NAm1 / WU24) GN=HCAG 04525 PE=4 SV=1

tr|F2S3P6|F2S3P6 TRIT1 Putative uncharacterized protein OS=Trichophyton tonsurans (strain CBS 112818) GN=TESG 05579 PE=4 SV=1

tr|H0EDG8|H0EDG8 GLAL7 Putative Nuclear pore glycoprotein p62 OS=Glarea lozoyensis (strain ATCC 74030 / MF5533) GN=M7I 0616 PE=4 SV=1

tr|C0NBF9|C0NBF9 AJECG Putative uncharacterized protein OS=Ajellomyces capsulata (strain G186AR / H82 / ATCC MYA-2454 / RMSCC 2432) GN=HCBG 00455 PE=4 SV=1

tr|D8U297|D8U297 VOLCA Putative uncharacterized protein OS=Volvox carteri GN=VOLCADRAFT 105669 PE=4 SV=1

tr|C6H9Q4|C6H9Q4 AJECH Nucleoporin NSP1 OS=Ajellomyces capsulata (strain H143) GN=HCDG 02935 PE=4 SV=1

tr|F0UKL4|F0UKL4 AJEC8 Nucleoporin nsp1 OS=Ajellomyces capsulata (strain H88) GN=HCEG 05183 PE=4 SV=1

tr|D0AAC5|D0AAC5 TRYB9 Putative uncharacterized protein OS=Trypanosoma brucei gambiense (strain MHOM/CI/86/DAL972) GN=TbgDal XI17460 PE=4 SV=1

tr|Q381M9|Q381M9 TRYB2 Putative uncharacterized protein OS=Trypanosoma brucei brucei (strain 927/4 GUTat10.1) GN=Tb11.01.7200 PE=4 SV=1

tr|G3VGJ1|G3VGJ1 SARHA Uncharacterized protein OS=Sarcophilus harrisii PE=4 SV=1


Yellow group:


sp|O42963|NUP44 SCHPO Nucleoporin nup44 OS=Schizosaccharomyces pombe (strain 972 / ATCC 24843) GN=nup44 PE=2 SV=1

tr|B6K1V0|B6K1V0 SCHJY Nucleoporin nup44 OS=Schizosaccharomyces japonicus (strain yFS275 / FY16936) GN=SJAG 02210 PE=4 SV=1

tr|A1CPN3|A1CPN3 ASPCL Nucleoporin, putative OS=Aspergillus clavatus (strain ATCC 1007 / CBS 513.65 / DSM 816 / NCTC 3887 / NRRL 1) GN=ACLA 023180 PE=4 SV=1

tr|E7Q443|E7Q443 YEASB Nup57p OS=Saccharomyces cerevisiae (strain FostersB) GN=FOSTERSB 1849 PE=4 SV=1

sp|P48837|NUP57 YEAST Nucleoporin NUP57 OS=Saccharomyces cerevisiae (strain ATCC 204508 / S288c) GN=NUP57 PE=1 SV=1

tr|A6ZUD2|A6ZUD2 YEAS7 Nucleoporin OS=Saccharomyces cerevisiae (strain YJM789) GN=NUP57 PE=4 SV=1

tr|B3LIB0|B3LIB0 YEAS1 Nucleoporin OS=Saccharomyces cerevisiae (strain RM11-1a) GN=SCRG 00900 PE=4 SV=1

tr|B5VJ65|B5VJ65 YEAS6 YGR119Cp-like protein OS=Saccharomyces cerevisiae (strain AWRI1631) GN=AWRI1631 73440 PE=4 SV=1

tr|G2WEK1|G2WEK1 YEASK K7 Nup57p OS=Saccharomyces cerevisiae (strain Kyokai no. 7 / NBRC 101557) GN=K7 NUP57 PE=4 SV=1

tr|B5X3Z2|B5X3Z2 SALSA Nuclear pore glycoprotein p62 OS=Salmo salar GN=NUP62 PE=2 SV=1

tr|C7GUH3|C7GUH3 YEAS2 Nup57p OS=Saccharomyces cerevisiae (strain JAY291) GN=NUP57 PE=4 SV=1

tr|F2DG10|F2DG10 HORVD Predicted protein OS=Hordeum vulgare var. distichum PE=2 SV=1

tr|E4UNC2|E4UNC2 ARTGP Nucleoporin nup44 OS=Arthroderma gypseum (strain ATCC MYA-4604 / CBS 118893) GN=MGYG 03374 PE=4 SV=1

tr|Q0D0V9|Q0D0V9 ASPTN Putative uncharacterized protein OS=Aspergillus terreus (strain NIH 2624 / FGSC A1156) GN=ATEG 00425 PE=4 SV=1

tr|E9QIQ3|E9QIQ3 DANRE Uncharacterized protein OS=Danio rerio GN=zgc:172056 PE=4 SV=2

tr|A8WFZ2|A8WFZ2 DANRE Zgc:172056 protein OS=Danio rerio GN=zgc:172056 PE=2 SV=1

tr|A1D2J2|A1D2J2 NEOFI Nucleoporin, putative OS=Neosartorya fischeri (strain ATCC 1020 / DSM 3700 / FGSC A1164 / NRRL 181) GN=NFIA 013240 PE=4 SV=1

tr|F0UAS2|F0UAS2 AJEC8 Nucleoporin nup44 OS=Ajellomyces capsulata (strain H88) GN=HCEG 02153 PE=4 SV=1

tr|C6H985|C6H985 AJECH Nucleoporin NUP44 OS=Ajellomyces capsulata (strain H143) GN=HCDG 02766 PE=4 SV=1

tr|E7KCJ0|E7KCJ0 YEASA Nup57p OS=Saccharomyces cerevisiae (strain AWRI796) GN=AWRI796 1881 PE=4 SV=1

tr|O57397|O57397 ONCMY Nuclear pore complex glycoprotein p62 OS=Oncorhynchus mykiss PE=2 SV=1

tr|G3AI76|G3AI76 SPAPN Putative uncharacterized protein OS=Spathaspora passalidarum (strain NRRL Y-27907 / 11-Y1) GN=SPAPADRAFT 59818 PE=4 SV=1

tr|A6R1C8|A6R1C8 AJECN Predicted protein OS=Ajellomyces capsulata (strain NAm1 / WU24) GN=HCAG 03435 PE=4 SV=1

tr|A4GYZ5|A4GYZ5 ASPFU Nucleoporin, putative OS=Neosartorya fumigata (strain ATCC MYA-4609 / Af293 / CBS 101355 / FGSC A1100) GN=AFUA 1G12280 PE=4 SV=1

tr|B0XR00|B0XR00 ASPFC Nucleoporin, putative OS=Neosartorya fumigata (strain CEA10 / CBS 144.89 / FGSC A1163) GN=AFUB 011750 PE=4 SV=1

tr|Q5A274|Q5A274 CANAL Putative uncharacterized protein NUP57 OS=Candida albicans (strain SC5314 / ATCC MYA-2876) GN=NUP57 PE=4 SV=1

tr|Q5A223|Q5A223 CANAL Putative uncharacterized protein NUP57 OS=Candida albicans (strain SC5314 / ATCC MYA-2876) GN=NUP57 PE=4 SV=1

tr|C4YL84|C4YL84 CANAW Putative uncharacterized protein OS=Candida albicans (strain WO-1) GN=CAWG 01601 PE=4 SV=1

tr|H2V866|H2V866 TAKRU Uncharacterized protein OS=Takifugu rubripes GN=NUP62CL PE=4 SV=1

tr|Q293M0|Q293M0 DROPS GA20294 OS=Drosophila pseudoobscura pseudoobscura GN=GA20294 PE=4 SV=2

tr|A5DRX6|A5DRX6 LODEL Putative uncharacterized protein OS=Lodderomyces elongisporus (strain ATCC 11503 / CBS 2605 / JCM 1781 / NBRC 1676 / NRRL YB-4239) GN=LELG 00112 PE=4 SV=1

tr|C5GML1|C5GML1 AJEDR Nucleoporin OS=Ajellomyces dermatitidis (strain ER-3 / ATCC MYA-2586) GN=BDCG 05436 PE=4 SV=1

tr|C5K3D3|C5K3D3 AJEDS Nucleoporin OS=Ajellomyces dermatitidis (strain SLH14081) GN=BDBG 09327 PE=4 SV=1

tr|F2TBR8|F2TBR8 AJEDA Nucleoporin OS=Ajellomyces dermatitidis (strain ATCC 18188 / CBS 674.68) GN=BDDG 03622 PE=4 SV=1

tr|C5PCN0|C5PCN0 COCP7 Nucleoporin, putative OS=Coccidioides posadasii (strain C735) GN=CPC735 014370 PE=4 SV=1

tr|E9CUZ3|E9CUZ3 COCPS Nucleoporin OS=Coccidioides posadasii (strain RMSCC 757 / Silveira) GN=CPSG 01341 PE=4 SV=1

tr|Q4RNS4|Q4RNS4 TETNG Chromosome 2 SCAF15010, whole genome shotgun sequence. (Fragment) OS=Tetraodon nigroviridis GN=GSTENG00031434001 PE=4 SV=1

tr|H2MSM1|H2MSM1 ORYLA Uncharacterized protein OS=Oryzias latipes GN=NUP62CL PE=4 SV=1

tr|C3Y3D6|C3Y3D6 BRAFL Putative uncharacterized protein OS=Branchiostoma floridae GN=BRAFLDRAFT 125958 PE=4 SV=1

tr|Q6CVL4|Q6CVL4 KLULA KLLA0B11143p OS=Kluyveromyces lactis (strain ATCC 8585 / CBS 2359 / DSM 70799 / NBRC 1267 / NRRL Y-1140 / WM37) GN=KLLA0B11143g PE=4 SV=1

tr|G3VGJ2|G3VGJ2 SARHA Uncharacterized protein OS=Sarcophilus harrisii PE=4 SV=1

tr|O01576|O01576 CAEEL Protein NPP-11 OS=Caenorhabditis elegans GN=npp-11 PE=2 SV=1

tr|H0VYL1|H0VYL1 CAVPO Uncharacterized protein OS=Cavia porcellus GN=NUP62 PE=4 SV=1

tr|Q4Q5W9|Q4Q5W9 LEIMA Putative nucleoporin (NUP54/57) OS=Leishmania major GN=LMJF 31 2900 PE=4 SV=1

tr|H2W7U3|H2W7U3 CAEJA Uncharacterized protein OS=Caenorhabditis japonica GN=CJA11468 PE=4 SV=1

tr|G3NM85|G3NM85 GASAC Uncharacterized protein OS=Gasterosteus aculeatus GN=NUP62CL PE=4 SV=1

tr|F4PSE9|F4PSE9 DICFS Putative uncharacterized protein OS=Dictyostelium fasciculatum (strain SH3) GN=DFA 01365 PE=4 SV=1

tr|C8Z910|C8Z910 YEAS8 Nup57p OS=Saccharomyces cerevisiae (strain Lalvin EC1118 / Prise de mousse) GN=EC1118 1G1 4335g PE=4 SV=1

tr|C4Y9X4|C4Y9X4 CLAL4 Putative uncharacterized protein OS=Clavispora lusitaniae (strain ATCC 42720) GN=CLUG 05195 PE=4 SV=1

tr|F0ZAQ5|F0ZAQ5 DICPU Putative uncharacterized protein OS=Dictyostelium purpureum GN=DICPUDRAFT 52987 PE=4 SV=1

tr|D7LBU6|D7LBU6 ARALL Putative uncharacterized protein OS=Arabidopsis lyrata subsp. lyrata GN=ARALYDRAFT 483630 PE=4 SV=1

tr|H0GGN3|H0GGN3 9SACH Nup57p OS=Saccharomyces cerevisiae x Saccharomyces kudriavzevii VIN7 GN=VIN7 1905 PE=4 SV=1

tr|E0VJX7|E0VJX7 PEDHC Nucleoporin p54, putative OS=Pediculus humanus subsp. corporis GN=Phum PHUM253150 PE=4 SV=1

tr|C4JQP4|C4JQP4 UNCRE Putative uncharacterized protein OS=Uncinocarpus reesii (strain UAMH 1704) GN=UREG 03389 PE=4 SV=1

tr|B4IHT5|B4IHT5 DROSE GM26854 OS=Drosophila sechellia GN=GM26854 PE=4 SV=1

tr|E1ZPM5|E1ZPM5 CHLVA Putative uncharacterized protein OS=Chlorella variabilis GN=CHLNCDRAFT 139025 PE=4 SV=1

tr|A6S5Q5|A6S5Q5 BOTFB Putative uncharacterized protein OS=Botryotinia fuckeliana (strain B05.10) GN=BC1G 07912 PE=4 SV=1

tr|G2Y026|G2Y026 BOTF4 Putative uncharacterized protein BofuT4 P043670.1 OS=Botryotinia fuckeliana (strain T4) GN=BofuT4 P043670.1 PE=4 SV=1

tr|A7EDT4|A7EDT4 SCLS1 Putative uncharacterized protein OS=Sclerotinia sclerotiorum (strain ATCC 18683 / 1980 / Ss-1) GN=SS1G 03474 PE=4 SV=1

tr|E7NHZ5|E7NHZ5 YEASO Nup57p OS=Saccharomyces cerevisiae (strain FostersO) GN=FOSTERSO 1834 PE=4 SV=1

tr|B8MK09|B8MK09 TALSN Nucleoporin, putative OS=Talaromyces stipitatus (strain ATCC 10500 / CBS 375.48 / QM 6759 / NRRL 1006) GN=TSTA 043000 PE=4 SV=1

tr|F1RH59|F1RH59 PIG Uncharacterized protein OS=Sus scrofa GN=NUP62 PE=4 SV=1

tr|C0HBQ2|C0HBQ2 SALSA Nuclear pore glycoprotein p62 OS=Salmo salar GN=NUP62 PE=2 SV=1

tr|A1DND0|A1DND0 NEOFI Nucleoporin NUP49/NSP49, putative OS=Neosartorya fischeri (strain ATCC 1020 / DSM 3700 / FGSC A1164 / NRRL 181) GN=NFIA 056500 PE=4 SV=1

tr|Q5BJ32|Q5BJ32 XENTR Nupl1 protein OS=Xenopus tropicalis GN=nupl1 PE=2 SV=1

tr|Q91349|Q91349 XENLA IL4I1 protein OS=Xenopus laevis GN=nup62 PE=2 SV=1

sp|P17955|NUP62 RAT Nuclear pore glycoprotein p62 OS=Rattus norvegicus GN=Nup62 PE=1 SV=1

tr|F7CVM8|F7CVM8 MONDO Uncharacterized protein OS=Monodelphis domestica GN=NUP62CL PE=4 SV=1

tr|A8XEC2|A8XEC2 CAEBR Protein CBR-NPP-11 OS=Caenorhabditis briggsae GN=npp-11 PE=4 SV=2

tr|A4HJS8|A4HJS8 LEIBR Putative nucleoporin (NUP54/57) OS=Leishmania braziliensis GN=LBRM 31 3260 PE=4 SV=1

tr|G3I722|G3I722 CRIGR Nuclear pore glycoprotein p62 OS=Cricetulus griseus GN=I79 019303 PE=4 SV=1

tr|F6VNJ6|F6VNJ6 ORNAN Uncharacterized protein OS=Ornithorhynchus anatinus GN=NUP62CL PE=4 SV=1

tr|Q3THR9|Q3THR9 MOUSE Putative uncharacterized protein OS=Mus musculus GN=Nup62 PE=2 SV=1

tr|F7CVP0|F7CVP0 MONDO Uncharacterized protein OS=Monodelphis domestica GN=NUP62CL PE=4 SV=1

tr|G2HFH8|G2HFH8 PANTR Nuclear pore glycoprotein p62 OS=Pan troglodytes PE=2 SV=1

tr|H3DHR7|H3DHR7 TETNG Uncharacterized protein OS=Tetraodon nigroviridis GN=NUP62CL PE=4 SV=1

sp|Q63850|NUP62 MOUSE Nuclear pore glycoprotein p62 OS=Mus musculus GN=Nup62 PE=1 SV=2

tr|Q3TFE2|Q3TFE2 MOUSE Putative uncharacterized protein OS=Mus musculus GN=Nup62 PE=2 SV=1

tr|Q3U2X1|Q3U2X1 MOUSE Putative uncharacterized protein OS=Mus musculus GN=Nup62 PE=2 SV=1

tr|Q3UDG5|Q3UDG5 MOUSE Putative uncharacterized protein OS=Mus musculus GN=Nup62 PE=2 SV=1

tr|Q5FWJ9|Q5FWJ9 MOUSE Nucleoporin 62 OS=Mus musculus GN=Nup62 PE=2 SV=1

tr|D3AWB0|D3AWB0 POLPA Nuclear pore protein OS=Polysphondylium pallidum GN=nup62 PE=4 SV=1

tr|Q3UGJ7|Q3UGJ7 MOUSE Putative uncharacterized protein OS=Mus musculus GN=Nup62 PE=2 SV=1

tr|B9RD41|B9RD41 RICCO Structural constituent of nuclear pore, putative OS=Ricinus communis GN=RCOM 1609340 PE=4 SV=1

tr|H0Y1A9|H0Y1A9 OTOGA Uncharacterized protein OS=Otolemur garnettii GN=NUP62 PE=4 SV=1

tr|G3TNP0|G3TNP0 LOXAF Uncharacterized protein OS=Loxodonta africana GN=NUP62 PE=4 SV=1

tr|E9GUW4|E9GUW4 DAPPU Putative uncharacterized protein OS=Daphnia pulex GN=DAPPUDRAFT 306090 PE=4 SV=1

tr|F7EQW1|F7EQW1 CALJA Uncharacterized protein OS=Callithrix jacchus PE=4 SV=1

tr|E4X7I4|E4X7I4 OIKDI Whole genome shotgun assembly, reference scaffold set, scaffold scaffold 14 OS=Oikopleura dioica GN=GSOID T00003520001 PE=4 SV=1

tr|E9PUX9|E9PUX9 MOUSE Nuclear pore glycoprotein p62 OS=Mus musculus GN=Nup62 PE=4 SV=1

tr|C0NJ65|C0NJ65 AJECG Nucleoporin nup44 OS=Ajellomyces capsulata (strain G186AR / H82 / ATCC MYA-2454 / RMSCC 2432) GN=HCBG 03195 PE=4 SV=1

tr|G5B8R5|G5B8R5 HETGA Nuclear pore glycoprotein p62 OS=Heterocephalus glaber GN=GW7 15312 PE=4 SV=1

tr|Q5BEG6|Q5BEG6 EMENI Nuclear pore complex protein An-Nup57 (Eurofung) OS=Emericella nidulans (strain FGSC A4 / ATCC 38163 / CBS 112.46 / NRRL 194 / M139) GN=AN1064.2 PE=4 SV=1

tr|F6VNK5|F6VNK5 ORNAN Uncharacterized protein OS=Ornithorhynchus anatinus GN=NUP62CL PE=4 SV=1

tr|E4XVY0|E4XVY0 OIKDI Whole genome shotgun assembly, reference scaffold set, scaffold scaffold 211 OS=Oikopleura dioica GN=GSOID T00006783001 PE=4 SV=1

tr|F2PS58|F2PS58 TRIEC Nucleoporin nup44 OS=Trichophyton equinum (strain ATCC MYA-4606 / CBS 127.97) GN=TEQG 03987 PE=4 SV=1

tr|F2S285|F2S285 TRIT1 Nucleoporin OS=Trichophyton tonsurans (strain CBS 112818) GN=TESG 05086 PE=4 SV=1

tr|G0PCP6|G0PCP6 CAEBE Putative uncharacterized protein OS=Caenorhabditis brenneri GN=CAEBREN 28543 PE=4 SV=1

tr|F4NWJ7|F4NWJ7 BATDJ Putative uncharacterized protein OS=Batrachochytrium dendrobatidis (strain JAM81 / FGSC 10211) GN=BATDEDRAFT 86302 PE=4 SV=1

tr|F0ZC08|F0ZC08 DICPU Putative uncharacterized protein OS=Dictyostelium purpureum GN=DICPUDRAFT 148795 PE=4 SV=1

tr|Q5CTC7|Q5CTC7 CRYPI Hypothetical low complexity protein OS=Cryptosporidium parvum (strain Iowa II) GN=cgd2 3550 PE=4 SV=1

tr|F2SRJ5|F2SRJ5 TRIRC Nucleoporin OS=Trichophyton rubrum (strain ATCC MYA-4607 / CBS 118892) GN=TERG 05210 PE=4 SV=1

tr|E9BN70|E9BN70 LEIDB Nucleoporin (NUP54/57), putative OS=Leishmania donovani (strain BPK282A1) GN=LDBPK 313000 PE=4 SV=1

tr|B6QIN2|B6QIN2 PENMQ Nucleoporin, putative OS=Penicillium marneffei (strain ATCC 18224 / CBS 334.59 / QM 7333) GN=PMAA 098150 PE=4 SV=1

tr|D4B3W3|D4B3W3 ARTBC Putative uncharacterized protein OS=Arthroderma benhamiae (strain ATCC MYA-4681 / CBS 112371) GN=ARB 03152 PE=4 SV=1

tr|D4DLC3|D4DLC3 TRIVH Putative uncharacterized protein OS=Trichophyton verrucosum (strain HKI 0517) GN=TRV 07997 PE=4 SV=1

tr|E2R2P0|E2R2P0 CANFA Uncharacterized protein OS=Canis familiaris GN=NUP62 PE=4 SV=1

tr|A3GI22|A3GI22 PICST Nucleoporin NUP49/NSP49 (Nuclear pore protein NUP49/NSP49) OS=Scheffersomyces stipitis (strain ATCC 58785 / CBS 6054 / NBRC 10063 / NRRL Y-11545) GN=NUP49 PE=4 SV=2

tr|G8BT76|G8BT76 TETPH Putative uncharacterized protein TPHA0D04140 OS=Tetrapisispora phaffii (strain ATCC 24235 / CBS 4417 / NBRC 1672 / NRRL Y-8282 / UCD 70-5) GN=TPHA0D04140 PE=4 SV=1

tr|A4I794|A4I794 LEIIN Putative nucleoporin (NUP54/57) OS=Leishmania infantum GN=LINJ 31 3000 PE=4 SV=1

tr|G7YP89|G7YP89 CLOSI Nuclear pore complex protein Nup54 OS=Clonorchis sinensis GN=CLF 105388 PE=4 SV=1

tr|G3PV87|G3PV87 GASAC Uncharacterized protein OS=Gasterosteus aculeatus GN=NUP54 PE=4 SV=1

tr|Q86IX4|Q86IX4 DICDI Nuclear pore protein OS=Dictyostelium discoideum GN=nup62 PE=4 SV=1

tr|B4QSV8|B4QSV8 DROSI GD19304 OS=Drosophila simulans GN=GD19304 PE=4 SV=1

tr|G1XTR8|G1XTR8 ARTOA Putative uncharacterized protein OS=Arthrobotrys oligospora (strain ATCC 24927 / CBS 115.81 / DSM 1491) GN=AOL s00215g197 PE=4 SV=1

tr|A8P0S5|A8P0S5 COPC7 Putative uncharacterized protein OS=Coprinopsis cinerea (strain Okayama-7 / 130 / ATCC MYA-4618 / FGSC 9003) GN=CC1G 09505 PE=4 SV=1

tr|H2ANL4|H2ANL4 KAZAF Putative uncharacterized protein KAFR0A05290 OS=Kazachstania africana (strain ATCC 22294 / BCRC 22015 / CBS 2517 / CECT 1963 / NBRC 1671 / NRRL Y-8276) GN=KAFR0A05290 PE=4 SV=1

tr|Q28DS2|Q28DS2 XENTR Nucleoporin 54 OS=Xenopus tropicalis GN=nup54 PE=2 SV=1

tr|Q5BAJ9|Q5BAJ9 EMENI Nuclear pore complex protein An-Nup49 (Eurofung) OS=Emericella nidulans (strain FGSC A4 / ATCC 38163 / CBS 112.46 / NRRL 194 / M139) GN=AN2431.2 PE=4 SV=1

tr|C5DR03|C5DR03 ZYGRC ZYRO0B04510p OS=Zygosaccharomyces rouxii (strain ATCC 2623 / CBS 732 / NBRC 1130 / NCYC 568 / NRRL Y-229) GN=ZYRO0B04510g PE=4 SV=1

tr|G1P2A4|G1P2A4 MYOLU Uncharacterized protein OS=Myotis lucifugus GN=NUP62 PE=4 SV=1

sp|Q9VDV3|NUPL1 DROME Probable nucleoporin Nup58 OS=Drosophila melanogaster GN=Nup58 PE=2 SV=1

tr|H2NZQ3|H2NZQ3 PONAB Uncharacterized protein OS=Pongo abelii GN=NUP62 PE=4 SV=1

tr|Q5R9X5|Q5R9X5 PONAB Putative uncharacterized protein DKFZp459M091 OS=Pongo abelii GN=DKFZp459M091 PE=2 SV=1

tr|F6ZN69|F6ZN69 MACMU Nuclear pore glycoprotein p62 OS=Macaca mulatta GN=Mmu.709 PE=2 SV=1

tr|G7PY88|G7PY88 MACFA Putative uncharacterized protein OS=Macaca fascicularis GN=EGM 09994 PE=4 SV=1

tr|Q4R513|Q4R513 MACFA Brain cDNA, clone: QflA-12431, similar to human nucleoporin 62kDa (NUP62), transcript variant 3, OS=Macaca fascicularis PE=2 SV=1

tr|D8PR19|D8PR19 SCHCM Putative uncharacterized protein OS=Schizophyllum commune (strain H4-8 / FGSC 9210) GN=SCHCODRAFT 80348 PE=4 SV=1

sp|P37198|NUP62 HUMAN Nuclear pore glycoprotein p62 OS=Homo sapiens GN=NUP62 PE=1 SV=3

tr|G3R400|G3R400 GORGO Uncharacterized protein OS=Gorilla gorilla gorilla GN=IL4I1 PE=4 SV=1

tr|B4JT30|B4JT30 DROGR GH14857 OS=Drosophila grimshawi GN=GH14857 PE=4 SV=1

tr|B4K1V1|B4K1V1 DROGR GH25288 OS=Drosophila grimshawi GN=GH25288 PE=4 SV=1

tr|A5DQ93|A5DQ93 PICGU Putative uncharacterized protein OS=Meyerozyma guilliermondii (strain ATCC 6260 / CBS 566 / DSM 6381 / JCM 1539 / NBRC 10279 / NRRL Y-324) GN=PGUG 05444 PE=4 SV=2

tr|B2WGK6|B2WGK6 PYRTR Putative uncharacterized protein OS=Pyrenophora tritici-repentis (strain Pt-1C-BFP) GN=PTRG 09062 PE=4 SV=1

tr|Q55ZW0|Q55ZW0 CRYNB Putative uncharacterized protein OS=Cryptococcus neoformans var. neoformans serotype D (strain B-3501A) GN=CNBA3800 PE=4 SV=1

tr|G8ZX23|G8ZX23 TORDC Putative uncharacterized protein TDEL0F03560 OS=Torulaspora delbrueckii (strain ATCC 10662 / CBS 1146 / NBRC 0425 / NCYC 2629 / NRRL Y-866) GN=TDEL0F03560 PE=4 SV=1

sp|Q09793|NUP45 SCHPO Nucleoporin nup45 OS=Schizosaccharomyces pombe (strain 972 / ATCC 24843) GN=nup45 PE=1 SV=2

tr|H2LPZ3|H2LPZ3 ORYLA Uncharacterized protein OS=Oryzias latipes GN=NUP54 PE=4 SV=1

tr|C5M448|C5M448 CANTT Predicted protein OS=Candida tropicalis (strain ATCC MYA-3404 / T1) GN=CTRG 00837 PE=4 SV=1

tr|D3AXR3|D3AXR3 POLPA Nucleoporin 54 OS=Polysphondylium pallidum GN=nup54 PE=4 SV=1

tr|E3MG97|E3MG97 CAERE CRE-NPP-11 protein OS=Caenorhabditis remanei GN=Cre-npp-11 PE=4 SV=1

sp|Q55BX5|NUP54 DICDI Nuclear pore complex protein nup54 OS=Dictyostelium discoideum GN=nup54 PE=3 SV=1

tr|A8PE75|A8PE75 BRUMA Nsp1-like C-terminal region family protein OS=Brugia malayi GN=Bm1 23215 PE=4 SV=1

tr|Q2UNM7|Q2UNM7 ASPOR Nuclear pore complex OS=Aspergillus oryzae (strain ATCC 42149 / RIB 40) GN=AO090001000301 PE=4 SV=1

tr|G0V329|G0V329 TRYCI Putative uncharacterized protein TCIL3000 11 15620 OS=Trypanosoma congolense (strain IL3000) GN=TCIL3000 11 15620 PE=4 SV=1

tr|G5BJR1|G5BJR1 HETGA Nucleoporin p54 OS=Heterocephalus glaber GN=GW7 19884 PE=4 SV=1

tr|F8NWQ3|F8NWQ3 SERL9 Putative uncharacterized protein OS=Serpula lacrymans var. lacrymans (strain S7.9) GN=SERLADRAFT 438015 PE=4 SV=1

tr|Q6DIE3|Q6DIE3 XENTR Putative uncharacterized protein LOC394934 OS=Xenopus tropicalis GN=nup62 PE=2 SV=1

tr|Q6P2Y9|Q6P2Y9 XENTR Putative uncharacterized protein LOC394934 OS=Xenopus tropicalis GN=LOC394934 PE=2 SV=2

tr|G8JTX9|G8JTX9 ERECY Putative uncharacterized protein OS=Eremothecium cymbalariae (strain CBS 270.75 / DBVPG 7215 / KCTC 17166 / NRRL Y-17582) GN=Ecym 4436 PE=4 SV=1

tr|E9B289|E9B289 LEIMU Putative nucleoporin (NUP54/57) OS=Leishmania mexicana (strain MHOM/GT/2001/U1103) GN=LMXM 30 2900 PE=4 SV=1

tr|F6PQA4|F6PQA4 CALJA Uncharacterized protein OS=Callithrix jacchus GN=LOC100387104 PE=4 SV=1

tr|B8LR97|B8LR97 PICSI Putative uncharacterized protein OS=Picea sitchensis PE=2 SV=1

tr|E2C4C3|E2C4C3 HARSA Nuclear pore glycoprotein p62 OS=Harpegnathos saltator GN=EAI 12697 PE=4 SV=1

tr|A7TEZ1|A7TEZ1 VANPO Putative uncharacterized protein OS=Vanderwaltozyma polyspora (strain ATCC 22028 / DSM 70294) GN=Kpol 1050p97 PE=4 SV=1

tr|A9T0B9|A9T0B9 PHYPA Predicted protein OS=Physcomitrella patens subsp. patens GN=PHYPADRAFT 138242 PE=4 SV=1

tr|B4LLR9|B4LLR9 DROVI GJ22330 OS=Drosophila virilis GN=GJ22330 PE=4 SV=1

tr|B0WT58|B0WT58 CULQU Nucleoporin P54 OS=Culex quinquefasciatus GN=CpipJ CPIJ010583 PE=4 SV=1

tr|F8PY50|F8PY50 SERL3 Putative uncharacterized protein OS=Serpula lacrymans var. lacrymans (strain S7.3) GN=SERLA73DRAFT 152622 PE=4 SV=1

tr|C4R7M3|C4R7M3 PICPG Nucleoporin, essential subunit of the nuclear pore complex (NPC) OS=Pichia pastoris (strain GS115 / ATCC 20864) GN=PAS chr4 0354 PE=4 SV=1

tr|F2QZG9|F2QZG9 PICP7 Nucleoporin nup44 OS=Pichia pastoris (strain ATCC 76273 / CBS 7435 / CECT 11047 / NRRL Y-11430 / Wegner 21-1) GN=PP7435 Chr4-0639 PE=4 SV=1

tr|G7E7A7|G7E7A7 MIXOS Putative uncharacterized protein Mo05405 OS=Mixia osmundae (strain CBS 9802 / IAM 14324 / JCM 22182 / KY 12970) GN=Mo05405 PE=4 SV=1

tr|G3MKP0|G3MKP0 9ACAR Putative uncharacterized protein OS=Amblyomma maculatum PE=2 SV=1

tr|A9SQI5|A9SQI5 PHYPA Predicted protein OS=Physcomitrella patens subsp. patens GN=PHYPADRAFT 166175 PE=4 SV=1

tr|Q75EH4|Q75EH4 ASHGO AAR105Wp OS=Ashbya gossypii (strain ATCC 10895 / CBS 109.51 / FGSC 9923 / NRRL Y-1056) GN=AAR105W PE=4 SV=1

tr|H2QGW9|H2QGW9 PANTR Uncharacterized protein OS=Pan troglodytes GN=ENSG00000213024 PE=4 SV=1

tr|Q6BQ06|Q6BQ06 DEBHA DEHA2E09328p OS=Debaryomyces hansenii (strain ATCC 36239 / CBS 767 / JCM 1990 / NBRC 0083 / IGC 2968) GN=DEHA2E09328g PE=4 SV=2

tr|A7SFN3|A7SFN3 NEMVE Predicted protein OS=Nematostella vectensis GN=v1g233147 PE=4 SV=1

tr|F7IJB9|F7IJB9 CALJA Uncharacterized protein OS=Callithrix jacchus GN=LOC100387104 PE=4 SV=1

tr|Q175V1|Q175V1 AEDAE Nucleoporin P54 OS=Aedes aegypti GN=AAEL006544 PE=4 SV=1

tr|F4WBW7|F4WBW7 ACREC Putative nucleoporin Nup54 OS=Acromyrmex echinatior GN=G5I 03038 PE=4 SV=1

tr|G2HH77|G2HH77 PANTR Nuclear pore glycoprotein p62 OS=Pan troglodytes PE=2 SV=1

tr|G4TE96|G4TE96 PIRID Putative uncharacterized protein OS=Piriformospora indica (strain DSM 11827) GN=PIIN 03575 PE=4 SV=1

tr|B6KDR3|B6KDR3 TOXGO Putative uncharacterized protein OS=Toxoplasma gondii GN=TGME49 073850 PE=4 SV=1

tr|B9PG15|B9PG15 TOXGO Putative uncharacterized protein OS=Toxoplasma gondii GN=TGGT1 112930 PE=4 SV=1

tr|B9Q484|B9Q484 TOXGO Putative uncharacterized protein OS=Toxoplasma gondii GN=TGVEG 021190 PE=4 SV=1

tr|C9SU75|C9SU75 VERA1 Putative uncharacterized protein OS=Verticillium albo-atrum (strain VaMs.102 / ATCC MYA-4576 / FGSC 10136) GN=VDBG 08496 PE=4 SV=1

tr|A2QR62|A2QR62 ASPNC Complex: NUP57 of S. cerevisiae forms complex with Nsp1p OS=Aspergillus niger (strain CBS 513.88 / FGSC A1513) GN=An08g04900 PE=4 SV=1

tr|G3YH95|G3YH95 ASPNA Putative uncharacterized protein OS=Aspergillus niger (strain ATCC 1015 / CBS 113.46 / FGSC A1144 / LSHB Ac4 / NCTC 3858a / NRRL 328 / USDA 3528.7) GN=ASPNIDRAFT 225673 PE=4 SV=1

tr|E1ZFL7|E1ZFL7 CHLVA Putative uncharacterized protein OS=Chlorella variabilis GN=CHLNCDRAFT 134254 PE=4 SV=1

tr|G8BBN3|G8BBN3 CANPC Putative uncharacterized protein OS=Candida parapsilosis (strain CDC 317 / ATCC MYA-4646) GN=CPAR2 801000 PE=4 SV=1

tr|B4K4U0|B4K4U0 DROMO GI22417 OS=Drosophila mojavensis GN=GI22417 PE=4 SV=1

tr|E1ZXB9|E1ZXB9 CAMFO Probable nucleoporin Nup54 OS=Camponotus floridanus GN=EAG 14121 PE=4 SV=1

tr|H0GUL6|H0GUL6 9SACH Nup49p OS=Saccharomyces cerevisiae x Saccharomyces kudriavzevii VIN7 GN=VIN7 7019 PE=4 SV=1

tr|Q6FL65|Q6FL65 CANGA Strain CBS138 chromosome L complete sequence OS=Candida glabrata (strain ATCC 2001 / CBS 138 / JCM 3761 / NBRC 0622 / NRRL Y-65) GN=CAGL0L05852g PE=4 SV=1

tr|B4GD06|B4GD06 DROPE GL10909 OS=Drosophila persimilis GN=GL10909 PE=4 SV=1

tr|Q292P1|Q292P1 DROPS GA21354 OS=Drosophila pseudoobscura pseudoobscura GN=GA21354 PE=4 SV=1

tr|B4MJK3|B4MJK3 DROWI GK20850 OS=Drosophila willistoni GN=GK20850 PE=4 SV=1

tr|H2KTX2|H2KTX2 CLOSI Mitogen-activated protein kinase organizer 1 OS=Clonorchis sinensis GN=CLF 106563 PE=4 SV=1

tr|G7XNS2|G7XNS2 ASPKW Uncharacterized protein OS=Aspergillus kawachii (strain NBRC 4308) GN=AKAW 06584 PE=4 SV=1

tr|E4X8J6|E4X8J6 OIKDI Whole genome shotgun assembly, reference scaffold set, scaffold scaffold 15 OS=Oikopleura dioica GN=GSOID T00004104001 PE=4 SV=1

tr|Q4Q540|Q4Q540 LEIMA Putative uncharacterized protein OS=Leishmania major GN=LMJF 32 2350 PE=4 SV=1

tr|Q5KP67|Q5KP67 CRYNJ Putative uncharacterized protein OS=Cryptococcus neoformans var. neoformans serotype D (strain JEC21 / ATCC MYA-565) GN=CNA04010 PE=4 SV=1

tr|B6TCM6|B6TCM6 MAIZE Putative uncharacterized protein OS=Zea mays PE=2 SV=1

tr|H3GGU8|H3GGU8 PHYRM Uncharacterized protein OS=Phytophthora ramorum GN=fgenesh1 pg.C scaffold 11000096 PE=4 SV=1

tr|Q8L7F7|Q8L7F7 ARATH Putative uncharacterized protein At2g45005 OS=Arabidopsis thaliana GN=At2g45005 PE=2 SV=1

tr|C0PGX5|C0PGX5 MAIZE Putative uncharacterized protein OS=Zea mays PE=2 SV=1

tr|C5DJ83|C5DJ83 LACTC KLTH0F14278p OS=Lachancea thermotolerans (strain ATCC 56472 / CBS 6340 / NRRL Y-8284) GN=KLTH0F14278g PE=4 SV=1

tr|C4XVN3|C4XVN3 CLAL4 Putative uncharacterized protein OS=Clavispora lusitaniae (strain ATCC 42720) GN=CLUG 00052 PE=4 SV=1

tr|B3LXQ5|B3LXQ5 DROAN GF17610 OS=Drosophila ananassae GN=GF17610 PE=4 SV=1

tr|B8BNC7|B8BNC7 ORYSI Putative uncharacterized protein OS=Oryza sativa subsp. indica GN=OsI 37599 PE=4 SV=1

tr|D6WAW7|D6WAW7 TRICA Putative uncharacterized protein OS=Tribolium castaneum GN=TcasGA2 TC001231 PE=4 SV=1

tr|B3P097|B3P097 DROER GG23417 OS=Drosophila erecta GN=GG23417 PE=4 SV=1

tr|E0W033|E0W033 PEDHC Nucleoporin p58/p45, putative OS=Pediculus humanus subsp. corporis GN=Phum PHUM544520 PE=4 SV=1

tr|E7RB92|E7RB92 PICAD Subunit of the Nsp1p-Nup57p-Nup49p-Nic96p subcomplex of the nuclear pore complex (NPC) OS=Pichia angusta (strain ATCC 26012 / NRRL Y-7560 / DL-1) GN=HPODL 3865 PE=4 SV=1

tr|B9GC18|B9GC18 ORYSJ Putative uncharacterized protein OS=Oryza sativa subsp. japonica GN=OsJ 35341 PE=4 SV=1

tr|G8C174|G8C174 TETPH Putative uncharacterized protein TPHA0N01210 OS=Tetrapisispora phaffii (strain ATCC 24235 / CBS 4417 / NBRC 1672 / NRRL Y-8282 / UCD 70-5) GN=TPHA0N01210 PE=4 SV=1

tr|D5GCV8|D5GCV8 TUBMM Whole genome shotgun sequence assembly, scaffold 223, strain Mel28 OS=Tuber melanosporum (strain Mel28) GN=GSTUM 00000795001 PE=4 SV=1

tr|E6QXL6|E6QXL6 CRYGW Putative uncharacterized protein OS=Cryptococcus gattii serotype B (strain WM276 / ATCC MYA-4071) GN=CGB A4070W PE=4 SV=1

tr|Q0CVA0|Q0CVA0 ASPTN Putative uncharacterized protein OS=Aspergillus terreus (strain NIH 2624 / FGSC A1156) GN=ATEG 02384 PE=4 SV=1

tr|B3MCK8|B3MCK8 DROAN GF12062 OS=Drosophila ananassae GN=GF12062 PE=4 SV=1

tr|F7WAK2|F7WAK2 SORMK Putative uncharacterized protein SMAC 09052 OS=Sordaria macrospora (strain ATCC MYA-333 / DSM 997 / K(L3346) / K-hell) GN=SMAC 09052 PE=4 SV=1

tr|B4PNI5|B4PNI5 DROYA GE25616 OS=Drosophila yakuba GN=GE25616 PE=4 SV=1

tr|Q6CJ10|Q6CJ10 KLULA KLLA0F22363p OS=Kluyveromyces lactis (strain ATCC 8585 / CBS 2359 / DSM 70799 / NBRC 1267 / NRRL Y-1140 / WM37) GN=KLLA0F22363g PE=4 SV=1

tr|A3LQZ4|A3LQZ4 PICST Predicted protein OS=Scheffersomyces stipitis (strain ATCC 58785 / CBS 6054 / NBRC 10063 / NRRL Y-11545) GN=PICST 82631 PE=4 SV=2

tr|Q5AKZ0|Q5AKZ0 CANAL Putative uncharacterized protein NUP49 OS=Candida albicans (strain SC5314 / ATCC MYA-2876) GN=NUP49 PE=4 SV=1

tr|A7S346|A7S346 NEMVE Predicted protein OS=Nematostella vectensis GN=v1g165839 PE=4 SV=1

tr|E4ZR82|E4ZR82 LEPMJ Putative uncharacterized protein OS=Leptosphaeria maculans (strain JN3 / isolate v23.1.3 / race Av1-4-5-6-7-8) GN=LEMA P034210.1 PE=4 SV=1

tr|Q6FLA7|Q6FLA7 CANGA Strain CBS138 chromosome L complete sequence OS=Candida glabrata (strain ATCC 2001 / CBS 138 / JCM 3761 / NBRC 0622 / NRRL Y-65) GN=CAGL0L04862g PE=4 SV=1

tr|Q6CGB3|Q6CGB3 YARLI YALI0A20702p OS=Yarrowia lipolytica (strain CLIB 122 / E 150) GN=YALI0A20702g PE=4 SV=1

tr|C5X481|C5X481 SORBI Putative uncharacterized protein Sb02g009450 OS=Sorghum bicolor GN=Sb02g009450 PE=4 SV=1

tr|B4NBQ8|B4NBQ8 DROWI GK11142 OS=Drosophila willistoni GN=GK11142 PE=4 SV=1

tr|G6CSE4|G6CSE4 DANPL Nuclear pore complex p54 component scnup57 OS=Danaus plexippus GN=KGM 17219 PE=4 SV=1

tr|F6ZT81|F6ZT81 XENTR Uncharacterized protein OS=Xenopus tropicalis GN=nupl1 PE=4 SV=1

tr|H1VB18|H1VB18 COLHI Nucleoporin NUP49/NSP49 OS=Colletotrichum higginsianum (strain IMI 349063) GN=CH063 00257 PE=4 SV=1

tr|F0WMT4|F0WMT4 9STRA Carbohydratebinding protein putative OS=Albugo laibachii Nc14 GN=AlNc14C160G7770 PE=4 SV=1

tr|G4NIB9|G4NIB9 MAGO7 Putative uncharacterized protein OS=Magnaporthe oryzae (strain 70-15 / ATCC MYA-4617 / FGSC 8958) GN=MGG 10698 PE=4 SV=1

tr|E3QS75|E3QS75 COLGM Nucleoporin NUP49/NSP49 OS=Colletotrichum graminicola (strain M1.001 / M2 / FGSC 10212) GN=GLRG 08958 PE=4 SV=1

tr|B4M4P9|B4M4P9 DROVI GJ10977 OS=Drosophila virilis GN=GJ10977 PE=4 SV=1

sp|Q9V6B9|NUP54 DROME Probable nucleoporin Nup54 OS=Drosophila melanogaster GN=Nup54 PE=2 SV=1

tr|F4X182|F4X182 ACREC Nuclear pore glycoprotein p62 OS=Acromyrmex echinatior GN=G5I 12041 PE=4 SV=1

tr|G0S4X2|G0S4X2 CHATD Putative uncharacterized protein OS=Chaetomium thermophilum (strain DSM 1495 / CBS 144.50 / IMI 039719) GN=CTHT 0031980 PE=4 SV=1

tr|G3EQ72|G3EQ72 9PEZI Nup49p OS=Chaetomium thermophilum var. thermophilum GN=NUP49 PE=4 SV=1

tr|E3RE87|E3RE87 PYRTT Putative uncharacterized protein OS=Pyrenophora teres f. teres (strain 0-1) GN=PTT 03996 PE=4 SV=1

tr|B4P5A1|B4P5A1 DROYA GE13448 OS=Drosophila yakuba GN=GE13448 PE=4 SV=1

tr|B3NS08|B3NS08 DROER GG22579 OS=Drosophila erecta GN=GG22579 PE=4 SV=1

tr|E7KCC2|E7KCC2 YEASA Nup49p OS=Saccharomyces cerevisiae (strain AWRI796) GN=AWRI796 1636 PE=4 SV=1

tr|A9UUV7|A9UUV7 MONBE Predicted protein OS=Monosiga brevicollis GN=31642 PE=4 SV=1

tr|Q7Q657|Q7Q657 ANOGA AGAP006031-PA OS=Anopheles gambiae GN=AGAP006031 PE=4 SV=4

tr|G0U9W8|G0U9W8 TRYVI Putative nucleoporin OS=Trypanosoma vivax Y486 GN=TVY486 1100840 PE=4 SV=1

tr|B4QCW4|B4QCW4 DROSI GD25840 OS=Drosophila simulans GN=GD25840 PE=4 SV=1

tr|E9BIX3|E9BIX3 LEIDB Nucleoporin, putative OS=Leishmania donovani (strain BPK282A1) GN=LDBPK 270390 PE=4 SV=1

tr|G7XB48|G7XB48 ASPKW Nucleoporin NUP49/NSP49 OS=Aspergillus kawachii (strain NBRC 4308) GN=AKAW 02245 PE=4 SV=1

tr|D3TPD1|D3TPD1 GLOMM Nuclear pore complex p54 component scnup57 OS=Glossina morsitans morsitans PE=2 SV=1

tr|B9W9X3|B9W9X3 CANDC Nucleoporin, putative (Nuclear pore protein, putative) OS=Candida dubliniensis (strain CD36 / ATCC MYA-646 / CBS 7987 / NCPF 3949 / NRRL Y-17841) GN=CD36 12540 PE=4 SV=1

tr|A1CTW4|A1CTW4 ASPCL Nucleoporin NUP49/NSP49, putative OS=Aspergillus clavatus (strain ATCC 1007 / CBS 513.65 / DSM 816 / NCTC 3887 / NRRL 1) GN=ACLA 084460 PE=4 SV=1

tr|C4YFY5|C4YFY5 CANAW Putative uncharacterized protein OS=Candida albicans (strain WO-1) GN=CAWG 00097 PE=4 SV=1

tr|Q6MYQ5|Q6MYQ5 ASPFM Nucleoporin, putative OS=Neosartorya fumigata GN=AfA14E5.17c PE=4 SV=1

tr|Q8TGF7|Q8TGF7 ASPFM Putative nucleoporin OS=Neosartorya fumigata GN=AfA14E5.17c PE=4 SV=1

tr|G8BRM8|G8BRM8 TETPH Putative uncharacterized protein TPHA0C02510 OS=Tetrapisispora phaffii (strain ATCC 24235 / CBS 4417 / NBRC 1672 / NRRL Y-8282 / UCD 70-5) GN=TPHA0C02510 PE=4 SV=1

tr|E9AYU0|E9AYU0 LEIMU Putative nucleoporin (Putative serine peptidase, clan sp, family s59) OS=Leishmania mexicana (strain MHOM/GT/2001/U1103) GN=LMXM 27 0380 PE=4 SV=1

tr|C0PJI0|C0PJI0 MAIZE Putative uncharacterized protein OS=Zea mays PE=2 SV=1

tr|G3TWP8|G3TWP8 LOXAF Uncharacterized protein OS=Loxodonta africana GN=NUPL1 PE=4 SV=1

tr|E3L419|E3L419 PUCGT Putative uncharacterized protein OS=Puccinia graminis f. sp. tritici (strain CRL 75-36-700-3 / race SCCL) GN=PGTG 17151 PE=4 SV=2

tr|Q584I6|Q584I6 TRYB2 Nucleoporin (NUP54/57), putative OS=Trypanosoma brucei brucei (strain 927/4 GUTat10.1) GN=Tb927.4.5200 PE=4 SV=1

tr|H3FHA1|H3FHA1 PRIPA Uncharacterized protein OS=Pristionchus pacificus GN=Ppa-npp-11 PE=4 SV=1

tr|C5MC50|C5MC50 CANTT Predicted protein OS=Candida tropicalis (strain ATCC MYA-3404 / T1) GN=CTRG 03642 PE=4 SV=1

tr|Q6BU19|Q6BU19 DEBHA DEHA2C14234p OS=Debaryomyces hansenii (strain ATCC 36239 / CBS 767 / JCM 1990 / NBRC 0083 / IGC 2968) GN=DEHA2C14234g PE=4 SV=2

tr|A7TT89|A7TT89 VANPO Putative uncharacterized protein OS=Vanderwaltozyma polyspora (strain ATCC 22028 / DSM 70294) GN=Kpol 274p8 PE=4 SV=1

tr|B3S7B0|B3S7B0 TRIAD Putative uncharacterized protein OS=Trichoplax adhaerens GN=TRIADDRAFT 60101 PE=4 SV=1

tr|E7QEJ1|E7QEJ1 YEASZ Nup49p OS=Saccharomyces cerevisiae (strain Zymaflore VL3) GN=VL3 1625 PE=4 SV=1

tr|A6ZU14|A6ZU14 YEAS7 Nuclear pore complex subunit OS=Saccharomyces cerevisiae (strain YJM789) GN=NUP49 PE=4 SV=1

tr|B3LHM4|B3LHM4 YEAS1 Nucleoporin NUP49/NSP49 OS=Saccharomyces cerevisiae (strain RM11-1a) GN=SCRG 01163 PE=4 SV=1

tr|C7GPN5|C7GPN5 YEAS2 Nup49p OS=Saccharomyces cerevisiae (strain JAY291) GN=NUP49 PE=4 SV=1

tr|C8Z879|C8Z879 YEAS8 Nup49p OS=Saccharomyces cerevisiae (strain Lalvin EC1118 / Prise de mousse) GN=EC1118 1G1 1068g PE=4 SV=1

tr|E7KN89|E7KN89 YEASL Nup49p OS=Saccharomyces cerevisiae (strain Lalvin QA23) GN=QA23 1628 PE=4 SV=1

tr|E7LUN9|E7LUN9 YEASV Nup49p OS=Saccharomyces cerevisiae (strain VIN 13) GN=VIN13 1619 PE=4 SV=1

tr|H0GG42|H0GG42 9SACH Nup49p OS=Saccharomyces cerevisiae x Saccharomyces kudriavzevii VIN7 GN=VIN7 1656 PE=4 SV=1

tr|Q9U3C1|Q9U3C1 CAEEL Protein NPP-1, isoform b OS=Caenorhabditis elegans GN=npp-1 PE=2 SV=1

tr|G8YJE5|G8YJE5 PICSO Piso0 003556 protein OS=Pichia sorbitophila (strain ATCC MYA-4447 / BCRC 22081 / CBS 7064 / NBRC 10061 / NRRL Y-12695) GN=Piso0 003556 PE=4 SV=1

tr|E9AD15|E9AD15 LEIMA Putative nucleoporin OS=Leishmania major GN=LMJF 27 0380 PE=4 SV=1

tr|C9ZMH1|C9ZMH1 TRYB9 Nucleoporin (NUP54/57), putative OS=Trypanosoma brucei gambiense (strain MHOM/CI/86/DAL972) GN=TbgDal IV5390 PE=4 SV=1

tr|G3ANN1|G3ANN1 SPAPN Putative uncharacterized protein OS=Spathaspora passalidarum (strain NRRL Y-27907 / 11-Y1) GN=SPAPADRAFT 61624 PE=4 SV=1

tr|B2B014|B2B014 PODAN Predicted CDS Pa 3 2350 OS=Podospora anserina (strain S / ATCC MYA-4624 / DSM 980 / FGSC 10383) PE=4 SV=1

tr|C4R4J5|C4R4J5 PICPG Subunit of the Nsp1p-Nup57p-Nup49p-Nic96p subcomplex of the nuclear pore complex (NPC) OS=Pichia pastoris (strain GS115 / ATCC 20864) GN=PAS chr3 0431 PE=4 SV=1

tr|F2QWF7|F2QWF7 PICP7 Nucleoporin NUP145 OS=Pichia pastoris (strain ATCC 76273 / CBS 7435 / CECT 11047 / NRRL Y-11430 / Wegner 21-1) GN=PP7435 Chr3-0781 PE=4 SV=1

tr|E9B314|E9B314 LEIMU Putative uncharacterized protein OS=Leishmania mexicana (strain MHOM/GT/2001/U1103) GN=LMXM 31 2350 PE=4 SV=1

tr|B0EAZ4|B0EAZ4 ENTDS Nucleoporin p58/p45, putative OS=Entamoeba dispar (strain ATCC PRA-260 / SAW760) GN=EDI 244330 PE=4 SV=1

tr|A5E1C4|A5E1C4 LODEL Putative uncharacterized protein OS=Lodderomyces elongisporus (strain ATCC 11503 / CBS 2605 / JCM 1781 / NBRC 1676 / NRRL YB-4239) GN=LELG 03411 PE=4 SV=1

tr|G8BFK5|G8BFK5 CANPC Putative uncharacterized protein OS=Candida parapsilosis (strain CDC 317 / ATCC MYA-4646) GN=CPAR2 202820 PE=4 SV=1

tr|Q6YVE2|Q6YVE2 ORYSJ Os07g0295400 protein OS=Oryza sativa subsp. japonica GN=B1120F06.137 PE=2 SV=1

tr|D8Q3U7|D8Q3U7 SCHCM Putative uncharacterized protein OS=Schizophyllum commune (strain H4-8 / FGSC 9210) GN=SCHCODRAFT 85133 PE=4 SV=1

sp|Q02199|NUP49 YEAST Nucleoporin NUP49/NSP49 OS=Saccharomyces cerevisiae (strain ATCC 204508 / S288c) GN=NUP49 PE=1 SV=1

tr|G2WDT3|G2WDT3 YEASK K7 Nup49p OS=Saccharomyces cerevisiae (strain Kyokai no. 7 / NBRC 101557) GN=K7 NUP49 PE=4 SV=1

tr|A8Q0U2|A8Q0U2 MALGO Putative uncharacterized protein OS=Malassezia globosa (strain ATCC MYA-4612 / CBS 7966) GN=MGL 2082 PE=4 SV=1

tr|A4I2M5|A4I2M5 LEIIN Putative nucleoporin (Putative serine peptidase, clan sp, family s59) OS=Leishmania infantum GN=LINJ 27 0390 PE=4 SV=1

tr|H2ASF1|H2ASF1 KAZAF Putative uncharacterized protein KAFR0C03090 OS=Kazachstania africana (strain ATCC 22294 / BCRC 22015 / CBS 2517 / CECT 1963 / NBRC 1671 / NRRL Y-8276) GN=KAFR0C03090 PE=4 SV=1

tr|G0VF98|G0VF98 NAUCC Putative uncharacterized protein NCAS0E00930 OS=Naumovozyma castellii (strain ATCC 76901 / CBS 4309 / NBRC 1992 / NRRL Y-12630) GN=NCAS0E00930 PE=4 SV=1

tr|E2BM95|E2BM95 HARSA Probable nucleoporin Nup54 OS=Harpegnathos saltator GN=EAI 06012 PE=4 SV=1

tr|H2ASQ6|H2ASQ6 KAZAF Putative uncharacterized protein KAFR0C04150 OS=Kazachstania africana (strain ATCC 22294 / BCRC 22015 / CBS 2517 / CECT 1963 / NBRC 1671 / NRRL Y-8276) GN=KAFR0C04150 PE=4 SV=1

tr|A5DCP1|A5DCP1 PICGU Putative uncharacterized protein OS=Meyerozyma guilliermondii (strain ATCC 6260 / CBS 566 / DSM 6381 / JCM 1539 / NBRC 10279 / NRRL Y-324) GN=PGUG 01046 PE=4 SV=2

tr|Q6CAZ4|Q6CAZ4 YARLI YALI0C23166p OS=Yarrowia lipolytica (strain CLIB 122 / E 150) GN=YALI0C23166g PE=4 SV=1

tr|F1QWS2|F1QWS2 DANRE Uncharacterized protein OS=Danio rerio GN=nupl1 PE=4 SV=1

tr|D0NQN5|D0NQN5 PHYIT Carbohydrate-binding protein, putative OS=Phytophthora infestans (strain T30-4) GN=PITG 14603 PE=4 SV=1

tr|D5GKA7|D5GKA7 TUBMM Whole genome shotgun sequence assembly, scaffold 57, strain Mel28 OS=Tuber melanosporum (strain Mel28) GN=GSTUM 00009451001 PE=4 SV=1

tr|C5DHU0|C5DHU0 LACTC KLTH0E07084p OS=Lachancea thermotolerans (strain ATCC 56472 / CBS 6340 / NRRL Y-8284) GN=KLTH0E07084g PE=4 SV=1

tr|G0WIH5|G0WIH5 NAUDC Putative uncharacterized protein NDAI0L01010 OS=Naumovozyma dairenensis (strain ATCC 10597 / BCRC 20456 / CBS 421 / NBRC 0211 / NRRL Y-12639) GN=NDAI0L01010 PE=4 SV=1

tr|A7F8X7|A7F8X7 SCLS1 Putative uncharacterized protein OS=Sclerotinia sclerotiorum (strain ATCC 18683 / 1980 / Ss-1) GN=SS1G 14058 PE=4 SV=1

tr|G1X0P7|G1X0P7 ARTOA Putative uncharacterized protein OS=Arthrobotrys oligospora (strain ATCC 24927 / CBS 115.81 / DSM 1491) GN=AOL s00006g448 PE=4 SV=1

tr|B8MRK7|B8MRK7 TALSN Nucleoporin NUP49/NSP49, putative OS=Talaromyces stipitatus (strain ATCC 10500 / CBS 375.48 / QM 6759 / NRRL 1006) GN=TSTA 056650 PE=4 SV=1

tr|B4KRU5|B4KRU5 DROMO GI20480 OS=Drosophila mojavensis GN=GI20480 PE=4 SV=1

tr|G2R0B7|G2R0B7 THITE Putative uncharacterized protein OS=Thielavia terrestris (strain ATCC 38088 / NRRL 8126) GN=THITE 2076069 PE=4 SV=1

tr|B6Q7M5|B6Q7M5 PENMQ Nucleoporin NUP49/NSP49, putative OS=Penicillium marneffei (strain ATCC 18224 / CBS 334.59 / QM 7333) GN=PMAA 035530 PE=4 SV=1

tr|A6RSG3|A6RSG3 BOTFB Putative uncharacterized protein OS=Botryotinia fuckeliana (strain B05.10) GN=BC1G 03190 PE=4 SV=1

tr|C5XQG3|C5XQG3 SORBI Putative uncharacterized protein Sb03g040330 OS=Sorghum bicolor GN=Sb03g040330 PE=4 SV=1

tr|B9WL66|B9WL66 CANDC Nucleoporin, putative (Nuclear pore protein, putative) OS=Candida dubliniensis (strain CD36 / ATCC MYA-646 / CBS 7987 / NCPF 3949 / NRRL Y-17841) GN=CD36 27580 PE=4 SV=1

tr|B6HL09|B6HL09 PENCW Pc21g20590 protein OS=Penicillium chrysogenum (strain ATCC 28089 / DSM 1075 / Wisconsin 54-1255) GN=Pc21g20590 PE=4 SV=1

tr|A8NXX4|A8NXX4 COPC7 Nuclear pore glycoprotein p62 OS=Coprinopsis cinerea (strain Okayama-7 / 130 / ATCC MYA-4618 / FGSC 9003) GN=CC1G 00431 PE=4 SV=1

tr|G9MM33|G9MM33 HYPVG Putative uncharacterized protein OS=Hypocrea virens (strain Gv29-8 / FGSC 10586) GN=TRIVIDRAFT 212193 PE=4 SV=1

tr|F5HIN8|F5HIN8 CRYNB Putative uncharacterized protein OS=Cryptococcus neoformans var. neoformans serotype D (strain B-3501A) GN=CNBJ2440 PE=4 SV=1

tr|Q5KAN8|Q5KAN8 CRYNJ Putative uncharacterized protein OS=Cryptococcus neoformans var. neoformans serotype D (strain JEC21 / ATCC MYA-565) GN=CNJ01040 PE=4 SV=1

tr|A8NT54|A8NT54 COPC7 Putative uncharacterized protein OS=Coprinopsis cinerea (strain Okayama-7 / 130 / ATCC MYA-4618 / FGSC 9003) GN=CC1G 10941 PE=4 SV=1

tr|G6DBV8|G6DBV8 DANPL Putative uncharacterized protein OS=Danaus plexippus GN=KGM 15098 PE=4 SV=1

tr|E6ZUZ0|E6ZUZ0 SPORE Related to NUP57-nuclear pore protein OS=Sporisorium reilianum (strain SRZ2) GN=sr13514 PE=4 SV=1

tr|G2QD59|G2QD59 THIHA Putative uncharacterized protein OS=Thielavia heterothallica (strain ATCC 42464 / BCRC 31852 / DSM 1799) GN=MYCTH 2305509 PE=4 SV=1

tr|D7SLU6|D7SLU6 VITVI Putative uncharacterized protein OS=Vitis vinifera GN=VIT 15s0021g02200 PE=4 SV=1

tr|G2YKD3|G2YKD3 BOTF4 Putative uncharacterized protein BofuT4 P082400.1 OS=Botryotinia fuckeliana (strain T4) GN=BofuT4 P082400.1 PE=4 SV=1

tr|B4E0K0|B4E0K0 HUMAN cDNA FLJ52820, highly similar to Nucleoporin p58/p45 OS=Homo sapiens PE=2 SV=1

tr|F6ZF56|F6ZF56 CIOIN Uncharacterized protein OS=Ciona intestinalis GN=Cin.30591 PE=4 SV=2

tr|D8Q8A4|D8Q8A4 SCHCM Putative uncharacterized protein OS=Schizophyllum commune (strain H4-8 / FGSC 9210) GN=SCHCODRAFT 56217 PE=4 SV=1

tr|A8PWV7|A8PWV7 MALGO Putative uncharacterized protein OS=Malassezia globosa (strain ATCC MYA-4612 / CBS 7966) GN=MGL 1233 PE=4 SV=1

tr|A0DEQ9|A0DEQ9 PARTE Chromosome undetermined scaffold 48, whole genome shotgun sequence OS=Paramecium tetraurelia GN=GSPATT00016352001 PE=4 SV=1

tr|C4XVV0|C4XVV0 CLAL4 Putative uncharacterized protein OS=Clavispora lusitaniae (strain ATCC 42720) GN=CLUG 00069 PE=4 SV=1

tr|B8P3N6|B8P3N6 POSPM Predicted protein OS=Postia placenta (strain ATCC 44394 / Madison 698-R) GN=POSPLDRAFT 101632 PE=4 SV=1

tr|B0ENA9|B0ENA9 ENTDS Putative uncharacterized protein OS=Entamoeba dispar (strain ATCC PRA-260 / SAW760) GN=EDI 187140 PE=4 SV=1

tr|C4M830|C4M830 ENTHI Putative uncharacterized protein OS=Entamoeba histolytica GN=EHI 108620 PE=4 SV=1

tr|Q4KM15|Q4KM15 DANRE Nupl1 protein OS=Danio rerio GN=nupl1 PE=2 SV=1

tr|A4I861|A4I861 LEIIN Putative uncharacterized protein OS=Leishmania infantum GN=LINJ 32 2530 PE=4 SV=1

tr|E9BP04|E9BP04 LEIDB Putative uncharacterized protein OS=Leishmania donovani (strain BPK282A1) GN=LDBPK 322530 PE=4 SV=1

tr|H6BV88|H6BV88 EXODN Putative uncharacterized protein OS=Exophiala dermatitidis (strain ATCC 34100 / CBS 525.76 / NIH/UT8656) GN=HMPREF1120 03160 PE=4 SV=1

tr|G0RF69|G0RF69 HYPJQ Predicted protein OS=Hypocrea jecorina (strain QM6a) GN=TRIREDRAFT 21924 PE=4 SV=1

tr|A4RRU3|A4RRU3 OSTLU Predicted protein OS=Ostreococcus lucimarinus (strain CCE9901) GN=OSTLU 29138 PE=4 SV=1

tr|C5GQS0|C5GQS0 AJEDR Nucleoporin NUP49/NSP49 OS=Ajellomyces dermatitidis (strain ER-3 / ATCC MYA-2586) GN=BDCG 06919 PE=4 SV=1

tr|C5JZ88|C5JZ88 AJEDS Nucleoporin NUP49/NSP49 OS=Ajellomyces dermatitidis (strain SLH14081) GN=BDBG 07920 PE=4 SV=1

tr|F2TCZ4|F2TCZ4 AJEDA Nucleoporin NUP49/NSP49 OS=Ajellomyces dermatitidis (strain ATCC 18188 / CBS 674.68) GN=BDDG 04046 PE=4 SV=1

tr|F8MGK8|F8MGK8 NEUT8 Putative uncharacterized protein OS=Neurospora tetrasperma (strain FGSC 2508 / ATCC MYA-4615 / P0657) GN=NEUTE1DRAFT 144850 PE=4 SV=1

tr|G4UKL0|G4UKL0 NEUT9 Putative uncharacterized protein OS=Neurospora tetrasperma (strain FGSC 2509 / P0656) GN=NEUTE2DRAFT 156387 PE=4 SV=1

tr|B7FTF1|B7FTF1 PHATC Predicted protein OS=Phaeodactylum tricornutum (strain CCAP 1055/1) GN=PHATRDRAFT 43774 PE=4 SV=1

tr|D2VQZ0|D2VQZ0 NAEGR Nuclear pore complex p62 OS=Naegleria gruberi GN=NAEGRDRAFT 80913 PE=4 SV=1

tr|Q7SAX7|Q7SAX7 NEUCR Predicted protein OS=Neurospora crassa (strain ATCC 24698 / 74-OR23-1A / CBS 708.71 / DSM 1257 / FGSC 987) GN=NCU07655 PE=4 SV=1

tr|G0VJE6|G0VJE6 NAUCC Putative uncharacterized protein NCAS0H03150 OS=Naumovozyma castellii (strain ATCC 76901 / CBS 4309 / NBRC 1992 / NRRL Y-12630) GN=NCAS0H03150 PE=4 SV=1

tr|B5VM90|B5VM90 YEAS6 YKL068Wp-like protein OS=Saccharomyces cerevisiae (strain AWRI1631) GN=AWRI1631 111600 PE=4 SV=1

tr|Q6FLA5|Q6FLA5 CANGA Strain CBS138 chromosome L complete sequence OS=Candida glabrata (strain ATCC 2001 / CBS 138 / JCM 3761 / NBRC 0622 / NRRL Y-65) GN=CAGL0L04928g PE=4 SV=1

tr|F0XKK4|F0XKK4 GROCL Nucleoporin OS=Grosmannia clavigera (strain kw1407 / UAMH 11150) GN=CMQ 8153 PE=4 SV=1

tr|C9JDH3|C9JDH3 HUMAN Nucleoporin p58/p45 OS=Homo sapiens GN=NUPL1 PE=4 SV=2

tr|E4XLY7|E4XLY7 OIKDI Whole genome shotgun assembly, reference scaffold set, scaffold scaffold 59 OS=Oikopleura dioica GN=GSOID T00014734001 PE=4 SV=1

tr|C5JQQ3|C5JQQ3 AJEDS Nucleoporin Nsp1 OS=Ajellomyces dermatitidis (strain SLH14081) GN=BDBG 04685 PE=4 SV=1

tr|C5GBM4|C5GBM4 AJEDR Nucleoporin Nsp1 OS=Ajellomyces dermatitidis (strain ER-3 / ATCC MYA-2586) GN=BDCG 01757 PE=4 SV=1

tr|B5VPH5|B5VPH5 YEAS6 YMR047Cp-like protein OS=Saccharomyces cerevisiae (strain AWRI1631) GN=AWRI1631 131890 PE=4 SV=1

tr|F2TMQ1|F2TMQ1 AJEDA Nucleoporin Nsp1 OS=Ajellomyces dermatitidis (strain ATCC 18188 / CBS 674.68) GN=BDDG 07459 PE=4 SV=1

tr|G2WHW4|G2WHW4 YEASK K7 Nup100p OS=Saccharomyces cerevisiae (strain Kyokai no. 7 / NBRC 101557) GN=K7 NUP100 PE=4 SV=1

tr|E6R4W3|E6R4W3 CRYGW Putative uncharacterized protein OS=Cryptococcus gattii serotype B (strain WM276 / ATCC MYA-4071) GN=CGB D8520C PE=4 SV=1

tr|D2A0S9|D2A0S9 TRICA Putative uncharacterized protein GLEAN 08264 OS=Tribolium castaneum GN=GLEAN 08264 PE=4 SV=1

tr|B4HPI8|B4HPI8 DROSE GM20361 OS=Drosophila sechellia GN=GM20361 PE=4 SV=1

tr|E2B2E1|E2B2E1 HARSA Probable nucleoporin Nup58 OS=Harpegnathos saltator GN=EAI 09645 PE=4 SV=1

tr|E6ZUB7|E6ZUB7 SPORE Related to NUP49-nuclear pore protein OS=Sporisorium reilianum (strain SRZ2) GN=sr12485 PE=4 SV=1

tr|G0WDP4|G0WDP4 NAUDC Putative uncharacterized protein NDAI0G01290 OS=Naumovozyma dairenensis (strain ATCC 10597 / BCRC 20456 / CBS 421 / NBRC 0211 / NRRL Y-12639) GN=NDAI0G01290 PE=4 SV=1

tr|A5ABJ6|A5ABJ6 ASPNC Similarity: S. cerevisiea NUP49 belongs to the GLGF family of nucleoporins OS=Aspergillus niger (strain CBS 513.88 / FGSC A1513) GN=An11g00610 PE=4 SV=1

tr|F4WU23|F4WU23 ACREC Nuclear pore complex protein Nup98-Nup96 OS=Acromyrmex echinatior GN=G5I 09377 PE=4 SV=1

tr|G2Q3K4|G2Q3K4 THIHA Putative uncharacterized protein OS=Thielavia heterothallica (strain ATCC 42464 / BCRC 31852 / DSM 1799) GN=MYCTH 2295069 PE=4 SV=1

tr|Q4PEP5|Q4PEP5 USTMA Putative uncharacterized protein OS=Ustilago maydis (strain 521 / FGSC 9021) GN=UM01418.1 PE=4 SV=1

tr|F9F379|F9F379 FUSOF Putative uncharacterized protein OS=Fusarium oxysporum (strain Fo5176) GN=FOXB 00854 PE=4 SV=1

tr|Q5CFP5|Q5CFP5 CRYHO Putative uncharacterized protein OS=Cryptosporidium hominis GN=Chro.20379 PE=4 SV=1

tr|H0XF59|H0XF59 OTOGA Uncharacterized protein OS=Otolemur garnettii GN=NUP54 PE=4 SV=1

tr|Q4PC44|Q4PC44 USTMA Putative uncharacterized protein OS=Ustilago maydis (strain 521 / FGSC 9021) GN=UM02319.1 PE=4 SV=1

tr|G8BSB5|G8BSB5 TETPH Putative uncharacterized protein TPHA0D00950 OS=Tetrapisispora phaffii (strain ATCC 24235 / CBS 4417 / NBRC 1672 / NRRL Y-8282 / UCD 70-5) GN=TPHA0D00950 PE=4 SV=1

tr|G2RFF8|G2RFF8 THITE Putative uncharacterized protein OS=Thielavia terrestris (strain ATCC 38088 / NRRL 8126) GN=THITE 2121894 PE=4 SV=1

tr|B0EG21|B0EG21 ENTDS Nucleoporin nup45, putative OS=Entamoeba dispar (strain ATCC PRA-260 / SAW760) GN=EDI 200160 PE=4 SV=1

tr|Q2UI43|Q2UI43 ASPOR Predicted protein OS=Aspergillus oryzae (strain ATCC 42149 / RIB 40) GN=AO090023000199 PE=4 SV=1

tr|A5K6C2|A5K6C2 PLAVS Putative uncharacterized protein OS=Plasmodium vivax (strain Salvador I) GN=PVX 098700 PE=4 SV=1

tr|B3L361|B3L361 PLAKH Putative uncharacterized protein OS=Plasmodium knowlesi (strain H) GN=PKH 070230 PE=4 SV=1

tr|C4YGW1|C4YGW1 CANAW Putative uncharacterized protein OS=Candida albicans (strain WO-1) GN=CAWG 03297 PE=4 SV=1

tr|C4M6H8|C4M6H8 ENTHI Mucin-2, putative OS=Entamoeba histolytica GN=EHI 173410 PE=4 SV=1

tr|E9EPC9|E9EPC9 METAR Nucleoporin-interacting protein NIC96 OS=Metarhizium robertsii (strain ARSEF 23 / ATCC MYA-3075) GN=MAA 01823 PE=4 SV=1

tr|B0WJR1|B0WJR1 CULQU Putative uncharacterized protein OS=Culex quinquefasciatus GN=CpipJ CPIJ007222 PE=4 SV=1

tr|F0VMU6|F0VMU6 NEOCL Putative nucleoporin FG repeat-containing protein OS=Neospora caninum (strain Liverpool) GN=NCLIV 054670 PE=4 SV=1

tr|B6KAC9|B6KAC9 TOXGO Nucleoporin FG repeat-containing protein OS=Toxoplasma gondii GN=TGME49 110610 PE=4 SV=1

tr|B9PJS7|B9PJS7 TOXGO Nucleoporin FG repeat-containing protein, putative OS=Toxoplasma gondii GN=TGGT1 086830 PE=4 SV=1

tr|F2Z6H6|F2Z6H6 CANGA Strain CBS138 chromosome H complete sequence OS=Candida glabrata (strain ATCC 2001 / CBS 138 / JCM 3761 / NBRC 0622 / NRRL Y-65) GN=CAGL0H03069g PE=4 SV=1

tr|Q874M1|Q874M1 CANGB NUP145 OS=Candida glabrata GN=NUP145 PE=4 SV=1

tr|C3ZWP7|C3ZWP7 BRAFL Putative uncharacterized protein OS=Branchiostoma floridae GN=BRAFLDRAFT 103834 PE=4 SV=1

tr|G0W7F0|G0W7F0 NAUDC Putative uncharacterized protein NDAI0C00500 OS=Naumovozyma dairenensis (strain ATCC 10597 / BCRC 20456 / CBS 421 / NBRC 0211 / NRRL Y-12639) GN=NDAI0C00500 PE=4 SV=1


2. List of proteins contained in the exploratory group


O15504-NUPL2 HUMAN Nucleoporin-like protein 2 OS=Homo sapiens GN=N

P14907-NSP1 YEAST Nucleoporin NSP1 OS=Saccharomyces cerevisiae str

P20676-NUP1 YEAST Nucleoporin NUP1 OS=Saccharomyces cerevisiae str

P32499-NUP2 YEAST Nucleoporin NUP2 OS=Saccharomyces cerevisiae str

P35658-NU214 HUMAN Nuclear pore complex protein Nup214 OS=Homo sap

P37198-NUP62 HUMAN Nuclear pore glycoprotein p62 OS=Homo sapiens G

P40477-NU159 YEAST Nucleoporin NUP159 OS=Saccharomyces cerevisiae 

P48837-NUP57 YEAST Nucleoporin NUP57 OS=Saccharomyces cerevisiae s

P49686-NUP42 YEAST Nucleoporin NUP42 OS=Saccharomyces cerevisiae s

P49687-NU145 YEAST Nucleoporin NUP145 OS=Saccharomyces cerevisiae 

P49790-NU153 HUMAN Nuclear pore complex protein Nup153 OS=Homo sap

P49792-RBP2 HUMAN E3 SUMO-protein ligase RanBP2 OS=Homo sapiens GN

Q02199-NUP49 YEAST Nucleoporin NUP49NSP49 OS=Saccharomyces cerevis

Q02629-NU100 YEAST Nucleoporin NUP100NSP100 OS=Saccharomyces cerev

Q02630-NU116 YEAST Nucleoporin NUP116NSP116 OS=Saccharomyces cerev

Q03790-NUP53 YEAST Nucleoporin NUP53 OS=Saccharomyces cerevisiae s

Q05166-NUP59 YEAST Nucleoporin ASM4 OS=Saccharomyces cerevisiae st

Q9BVL2-NUPL1 HUMAN Nucleoporin p58p45 OS=Homo sapiens GN=NUPL1 PE=

Q9UKX7-NUP50 HUMAN Nuclear pore complex protein Nup50 OS=Homo sapi

A6NI12-A6NI12 HUMAN Nucleoporin p58p45 OS=Homo sapiens GN=NUPL1 PE

A6ZMA7-A6ZMA7 YEAS7 Nuclear pore complex subunit OS=Saccharomyces 

A6ZPT6-A6ZPT6 YEAS7 Nuclear pore complex subunit OS=Saccharomyces 

A6ZU14-A6ZU14 YEAS7 Nuclear pore complex subunit OS=Saccharomyces 

A6ZU88-A6ZU88 YEAS7 Nuclear pore complex subunit OS=Saccharomyces 

A6ZUD2-A6ZUD2 YEAS7 Nucleoporin OS=Saccharomyces cerevisiae strain

A6ZVG2-A6ZVG2 YEAS7 Nucleoporin OS=Saccharomyces cerevisiae strain

A6ZZP8-A6ZZP8 YEAS7 Nuclear pore complex subunit OS=Saccharomyces 

A7A1L6-A7A1L6 YEAS7 Nucleoporin OS=Saccharomyces cerevisiae strain

A8KA17-A8KA17 HUMAN cDNA FLJ77211, highly similar to Homo sapiens 

B2R7I1-B2R7I1 HUMAN cDNA, FLJ93452, highly similar to Homo sapiens

B3LG91-B3LG91 YEAS1 Nucleoporin NUP42 OS=Saccharomyces cerevisiae 

B3LGY3-B3LGY3 YEAS1 Nucleoporin ASM4 OS=Saccharomyces cerevisiae s

B3LHF7-B3LHF7 YEAS1 Nucleoporin NUP145 OS=Saccharomyces cerevisiae

B3LHM4-B3LHM4 YEAS1 Nucleoporin NUP49NSP49 OS=Saccharomyces cerevi

B3LIB0-B3LIB0 YEAS1 Nucleoporin OS=Saccharomyces cerevisiae strain

B3LJE4-B3LJE4 YEAS1 Nucleoporin NUP1 OS=Saccharomyces cerevisiae s

B3LLU4-B3LLU4 YEAS1 Nucleoporin NUP116NSP116 OS=Saccharomyces cere

B3LR23-B3LR23 YEAS1 Nucleoporin NUP100NSP100 OS=Saccharomyces cere

B3LTW2-B3LTW2 YEAS1 Nucleoporin OS=Saccharomyces cerevisiae strain

B3RHK8-B3RHK8 YEAS1 Nucleoporin OS=Saccharomyces cerevisiae strain

B5VJ65-B5VJ65 YEAS6 YGR119Cp-like protein OS=Saccharomyces cerevis

B5VM90-B5VM90 YEAS6 YKL068Wp-like protein OS=Saccharomyces cerevis

B5VPH5-B5VPH5 YEAS6 YMR047Cp-like protein OS=Saccharomyces cerevis

C7GL74-C7GL74 YEAS2 Nup116p OS=Saccharomyces cerevisiae strain JAY

C7GPN5-C7GPN5 YEAS2 Nup49p OS=Saccharomyces cerevisiae strain JAY2

C7GUH3-C7GUH3 YEAS2 Nup57p OS=Saccharomyces cerevisiae strain JAY2

C7GVN9-C7GVN9 YEAS2 Nup100p OS=Saccharomyces cerevisiae strain JAY

C7GW26-C7GW26 YEAS2 Nup145p OS=Saccharomyces cerevisiae strain JAY

C8Z879-C8Z879 YEAS8 Nup49p OS=Saccharomyces cerevisiae strain Lalv

C8Z8F6-C8Z8F6 YEAS8 Nup145p OS=Saccharomyces cerevisiae strain Lal

C8Z910-C8Z910 YEAS8 Nup57p OS=Saccharomyces cerevisiae strain Lalv

C8ZBH3-C8ZBH3 YEAS8 Nsp1p OS=Saccharomyces cerevisiae strain Lalvi

C8ZEQ2-C8ZEQ2 YEAS8 Nup116p OS=Saccharomyces cerevisiae strain Lal

C9JDH3-C9JDH3 HUMAN Nucleoporin p58p45 OS=Homo sapiens GN=NUPL1 PE

E7KCC2-E7KCC2 YEASA Nup49p OS=Saccharomyces cerevisiae strain AWRI

E7KCJ0-E7KCJ0 YEASA Nup57p OS=Saccharomyces cerevisiae strain AWRI

E7KEX2-E7KEX2 YEASA Nup100p OS=Saccharomyces cerevisiae strain AWR

E7KN89-E7KN89 YEASL Nup49p OS=Saccharomyces cerevisiae strain Lalv

E7KNE8-E7KNE8 YEASL Nup145p OS=Saccharomyces cerevisiae strain Lal

E7LUN9-E7LUN9 YEASV Nup49p OS=Saccharomyces cerevisiae strain VIN 

E7LYC4-E7LYC4 YEASV Nup116p OS=Saccharomyces cerevisiae strain VIN

E7NHZ5-E7NHZ5 YEASO Nup57p OS=Saccharomyces cerevisiae strain Fost

E7NJQ4-E7NJQ4 YEASO Nsp1p OS=Saccharomyces cerevisiae strain Foste

E7NLF9-E7NLF9 YEASO Nup116p OS=Saccharomyces cerevisiae strain Fos

E7Q443-E7Q443 YEASB Nup57p OS=Saccharomyces cerevisiae strain Fost

E7Q648-E7Q648 YEASB Nup100p OS=Saccharomyces cerevisiae strain Fos

E7Q7P4-E7Q7P4 YEASB Nup116p OS=Saccharomyces cerevisiae strain Fos

E7QEJ1-E7QEJ1 YEASZ Nup49p OS=Saccharomyces cerevisiae strain Zyma

F6QR24-F6QR24 HUMAN Nuclear pore complex protein Nup153 OS=Homo sa

G2WDT3-G2WDT3 YEASK K7 Nup49p OS=Saccharomyces cerevisiae strain K

G2WE08-G2WE08 YEASK K7 Nup145p OS=Saccharomyces cerevisiae strain 

G2WEK1-G2WEK1 YEASK K7 Nup57p OS=Saccharomyces cerevisiae strain K

G2WGX7-G2WGX7 YEASK K7 Nsp1p OS=Saccharomyces cerevisiae strain Ky

G2WHW4-G2WHW4 YEASK K7 Nup100p OS=Saccharomyces cerevisiae strain 

G2WK98-G2WK98 YEASK K7 Nup116p OS=Saccharomyces cerevisiae strain 

H0GG42-H0GG42 9SACH Nup49p OS=Saccharomyces cerevisiae x Saccharom

H0GG71-H0GG71 9SACH Nup145p OS=Saccharomyces cerevisiae x Saccharo

H0GGN3-H0GGN3 9SACH Nup57p OS=Saccharomyces cerevisiae x Saccharom

H0GJ66-H0GJ66 9SACH Nup100p OS=Saccharomyces cerevisiae x Saccharo

H0GM09-H0GM09 9SACH Nup116p OS=Saccharomyces cerevisiae x Saccharo

H0GUL6-H0GUL6 9SACH Nup49p OS=Saccharomyces cerevisiae x Saccharom

H7BXQ4-H7BXQ4 HUMAN Nucleoporin p58p45 OS=Homo sapiens GN=NUPL1 PE

Q3B7J4-Q3B7J4 HUMAN Nucleoporin like 2 OS=Homo sapiens GN=NUPL2 PE

Q6FPU8-Q6FPU8 CANGA Similar to uniprot-P14907 Saccharomyces cerevi

Q7Z743-Q7Z743 HUMAN Nucleoporin 153kDa OS=Homo sapiens GN=NUP153 P


3. List of proteins in the CONTROL group


Non-nucleoporin FG motif proteins:

sp|Q12142|ATG9 YEAST Autophagy-related protein 9 OS=Saccharomyces cerevisiae (strain ATCC 204508 / S288c) GN=ATG9 PE=1 SV=1

sp|P34216|EDE1 YEAST EH domain-containing and endocytosis protein 1 OS=Saccharomyces cerevisiae (strain ATCC 204508 / S288c) GN=EDE1 PE=1 SV=2

tr|C7GM87|C7GM87 YEAS2 Ent3p OS=Saccharomyces cerevisiae (strain JAY291) GN=ENT3 PE=4 SV=1

sp|Q03769|ENT5 YEAST Epsin-5 OS=Saccharomyces cerevisiae (strain ATCC 204508 / S288c) GN=ENT5 PE=1 SV=1

sp|P38682|GLO3 YEAST ADP-ribosylation factor GTPase-activating protein GLO3 OS=Saccharomyces cerevisiae (strain ATCC 204508 / S288c) GN=GLO3 PE=1 SV=1

sp|P32521|PAN1 YEAST Actin cytoskeleton-regulatory complex protein PAN1 OS=Saccharomyces cerevisiae (strain ATCC 204508 / S288c) GN=PAN1 PE=1 SV=2

sp|Q12188|REC8 YEAST Meiotic recombination protein REC8 OS=Saccharomyces cerevisiae (strain ATCC 204508 / S288c) GN=REC8 PE=1 SV=1

sp|Q12136|SAS10 YEAST Something about silencing protein 10 OS=Saccharomyces cerevisiae (strain ATCC 204508 / S288c) GN=SAS10 PE=1 SV=1

sp|P32790|SLA1 YEAST Actin cytoskeleton-regulatory complex protein SLA1 OS=Saccharomyces cerevisiae (strain ATCC 204508 / S288c) GN=SLA1 PE=1 SV=1

sp|P35210|SPT23 YEAST Protein SPT23 OS=Saccharomyces cerevisiae (strain ATCC 204508 / S288c) GN=SPT23 PE=1 SV=2

sp|P38931|SSN2 YEAST Mediator of RNA polymerase II transcription subunit 13 OS=Saccharomyces cerevisiae (strain ATCC 204508 / S288c) GN=SSN2 PE=1 SV=2

sp|Q06681|YSP2 YEAST GRAM domain-containing protein YSP2 OS=Saccharomyces cerevisiae (strain ATCC 204508 / S288c) GN=YSP2 PE=1 SV=1


WG motif proteins:

tr|D7LU03|D7LU03 ARALL Oxidoreductase/ transition metal ion binding protein OS=Arabidopsis lyrata subsp. lyrata GN=ARALYDRAFT 485551 PE=4 SV=1

tr|Q7Y233|Q7Y233 ARATH At3g51940 OS=Arabidopsis thaliana GN=At3g51940 PE=2 SV=1

sp|Q5D869|NRPE1 ARATH DNA-directed RNA polymerase E subunit 1 OS=Arabidopsis thaliana GN=NRPE1 PE=1 SV=1

tr|A8MS85|A8MS85 ARATH Transcription elongation factor SPT6 OS=Arabidopsis thaliana GN=GTB1 PE=4 SV=1

tr|F4JW79|F4JW79 ARATH Kow domain-containing transcription factor 1 OS=Arabidopsis thaliana GN=KTF1 PE=1 SV=1

tr|J9NXD6|J9NXD6 CANFA Uncharacterized protein OS=Canis familiaris GN=TNRC6B PE=4 SV=1

tr|F6VRI3|F6VRI3 CALJA Uncharacterized protein OS=Callithrix jacchus GN=TNRC6A PE=4 SV=1

sp|Q8SY33|GAWKY DROME Protein Gawky OS=Drosophila melanogaster GN=gw PE=1 SV=1

sp|Q8NDV7|TNR6A HUMAN Trinucleotide repeat-containing gene 6A protein OS=Homo sapiens GN=TNRC6A PE=1 SV=2

sp|Q9UPQ9|TNR6B HUMAN Trinucleotide repeat-containing gene 6B protein OS=Homo sapiens GN=TNRC6B PE=1 SV=4

sp|Q3UHC0|TNR6C MOUSE Trinucleotide repeat-containing gene 6C protein OS=Mus musculus GN=Tnrc6c PE=1 SV=2

sp|Q8BKI2|TNR6B MOUSE Trinucleotide repeat-containing gene 6B protein OS=Mus musculus GN=Tnrc6b PE=2 SV=2


4. List of the 1,167 proteins categorized as FG nups


sp|G5EEH9|NUP98 CAEEL Nuclear pore complex protein Nup98-Nup96 OS=Caenorhabditis elegans GN=npp-10 PE=2 SV=1

sp|O08587|NUP50 RAT Nuclear pore complex protein Nup50 OS=Rattus norvegicus GN=Nup50 PE=2 SV=2

sp|O15504|NUPL2 HUMAN Nucleoporin-like protein 2 OS=Homo sapiens GN=NUPL2 PE=1 SV=1

sp|O42963|NUP44 SCHPO Nucleoporin nup44 OS=Schizosaccharomyces pombe (strain 972 / ATCC 24843) GN=nup44 PE=2 SV=1

sp|O74315|AMO1 SCHPO Nucleoporin-like protein amo1 OS=Schizosaccharomyces pombe (strain 972 / ATCC 24843) GN=amo1 PE=2 SV=1

tr|Q6FPU8|Q6FPU8 CANGA Similar to uniprot|P14907 Saccharomyces cerevisiae YJL041w NSP1 OS=Candida glabrata (strain ATCC 2001 / CBS 138 / JCM 3761 / NBRC 0622 / NRRL Y-65) GN=CAGL0J00781g PE=4 SV=1

sp|P14907|NSP1 YEAST Nucleoporin NSP1 OS=Saccharomyces cerevisiae (strain ATCC 204508 / S288c) GN=NSP1 PE=1 SV=1

sp|P17955|NUP62 RAT Nuclear pore glycoprotein p62 OS=Rattus norvegicus GN=Nup62 PE=1 SV=1

sp|P20676|NUP1 YEAST Nucleoporin NUP1 OS=Saccharomyces cerevisiae (strain ATCC 204508 / S288c) GN=NUP1 PE=1 SV=1

sp|P32499|NUP2 YEAST Nucleoporin NUP2 OS=Saccharomyces cerevisiae (strain ATCC 204508 / S288c) GN=NUP2 PE=1 SV=2

sp|P35658|NU214 HUMAN Nuclear pore complex protein Nup214 OS=Homo sapiens GN=NUP214 PE=1 SV=2

sp|P37198|NUP62 HUMAN Nuclear pore glycoprotein p62 OS=Homo sapiens GN=NUP62 PE=1 SV=3

sp|P40477|NU159 YEAST Nucleoporin NUP159 OS=Saccharomyces cerevisiae (strain ATCC 204508 / S288c) GN=NUP159 PE=1 SV=1

sp|P48837|NUP57 YEAST Nucleoporin NUP57 OS=Saccharomyces cerevisiae (strain ATCC 204508 / S288c) GN=NUP57 PE=1 SV=1

sp|P49686|NUP42 YEAST Nucleoporin NUP42 OS=Saccharomyces cerevisiae (strain ATCC 204508 / S288c) GN=NUP42 PE=1 SV=1

sp|P49687|NU145 YEAST Nucleoporin NUP145 OS=Saccharomyces cerevisiae (strain ATCC 204508 / S288c) GN=NUP145 PE=1 SV=1

sp|P49790|NU153 HUMAN Nuclear pore complex protein Nup153 OS=Homo sapiens GN=NUP153 PE=1 SV=2

sp|P49791|NU153 RAT Nuclear pore complex protein Nup153 OS=Rattus norvegicus GN=Nup153 PE=1 SV=1

sp|P49792|RBP2 HUMAN E3 SUMO-protein ligase RanBP2 OS=Homo sapiens GN=RANBP2 PE=1 SV=2

sp|P49793|NUP98 RAT Nuclear pore complex protein Nup98-Nup96 OS=Rattus norvegicus GN=Nup98 PE=1 SV=2

sp|P52591|PO121 RAT Nuclear envelope pore membrane protein POM 121 OS=Rattus norvegicus GN=Pom121 PE=1 SV=1

sp|P52594|AGFG1 HUMAN Arf-GAP domain and FG repeat-containing protein 1 OS=Homo sapiens GN=AGFG1 PE=1 SV=2

sp|P52948|NUP98 HUMAN Nuclear pore complex protein Nup98-Nup96 OS=Homo sapiens GN=NUP98 PE=1 SV=4

sp|P70581|NUPL1 RAT Nucleoporin p58/p45 OS=Rattus norvegicus GN=Nupl1 PE=1 SV=1

sp|Q02199|NUP49 YEAST Nucleoporin NUP49/NSP49 OS=Saccharomyces cerevisiae (strain ATCC 204508 / S288c) GN=NUP49 PE=1 SV=1

sp|Q02629|NU100 YEAST Nucleoporin NUP100/NSP100 OS=Saccharomyces cerevisiae (strain ATCC 204508 / S288c) GN=NUP100 PE=1 SV=1

sp|Q02630|NU116 YEAST Nucleoporin NUP116/NSP116 OS=Saccharomyces cerevisiae (strain ATCC 204508 / S288c) GN=NUP116 PE=1 SV=2

sp|Q03790|NUP53 YEAST Nucleoporin NUP53 OS=Saccharomyces cerevisiae (strain ATCC 204508 / S288c) GN=NUP53 PE=1 SV=1

sp|Q05166|NUP59 YEAST Nucleoporin ASM4 OS=Saccharomyces cerevisiae (strain ATCC 204508 / S288c) GN=ASM4 PE=1 SV=1

sp|Q09793|NUP45 SCHPO Nucleoporin nup45 OS=Schizosaccharomyces pombe (strain 972 / ATCC 24843) GN=nup45 PE=1 SV=2

sp|Q09847|NU146 SCHPO Nucleoporin nup146 OS=Schizosaccharomyces pombe (strain 972 / ATCC 24843) GN=nup146 PE=1 SV=1

sp|Q09904|NU124 SCHPO Nucleoporin nup124 OS=Schizosaccharomyces pombe (strain 972 / ATCC 24843) GN=nup124 PE=1 SV=1

sp|Q10168|NSP1 SCHPO Nucleoporin nsp1 OS=Schizosaccharomyces pombe (strain 972 / ATCC 24843) GN=nsp1 PE=1 SV=1

sp|Q2TA45|AGFG1 BOVIN Arf-GAP domain and FG repeat-containing protein 1 OS=Bos taurus GN=AGFG1 PE=2 SV=1

sp|Q4KLH5|AGFG1 RAT Arf-GAP domain and FG repeat-containing protein 1 OS=Rattus norvegicus GN=Agfg1 PE=1 SV=1

sp|Q54EQ8|NUP98 DICDI Nuclear pore complex protein Nup98-Nup96 OS=Dictyostelium discoideum GN=nup98 PE=3 SV=1

sp|Q555D2|Y6503 DICDI Uncharacterized protein DDB G0274915 OS=Dictyostelium discoideum GN=DDB G0274915 PE=4 SV=2

sp|Q55BX5|NUP54 DICDI Nuclear pore complex protein nup54 OS=Dictyostelium discoideum GN=nup54 PE=3 SV=1

sp|Q5FVW4|NUPL2 XENTR Nucleoporin-like protein 2 OS=Xenopus tropicalis GN=nupl2 PE=2 SV=1

sp|Q5RB98|NUPL2 PONAB Nucleoporin-like protein 2 OS=Pongo abelii GN=NUPL2 PE=2 SV=1

sp|Q5XGN1|NUPL2 XENLA Nucleoporin-like protein 2 OS=Xenopus laevis GN=nupl2 PE=2 SV=2

sp|Q5ZI22|NUPL2 CHICK Nucleoporin-like protein 2 OS=Gallus gallus GN=NUPL2 PE=2 SV=1

sp|Q63850|NUP62 MOUSE Nuclear pore glycoprotein p62 OS=Mus musculus GN=Nup62 PE=1 SV=2

sp|Q6P0U9|NUPL2 DANRE Nucleoporin-like protein 2 OS=Danio rerio GN=nupl2 PE=2 SV=1

sp|Q80U93|NU214 MOUSE Nuclear pore complex protein Nup214 OS=Mus musculus GN=Nup214 PE=1 SV=2

sp|Q8CIC2|NUPL2 MOUSE Nucleoporin-like protein 2 OS=Mus musculus GN=Nupl2 PE=2 SV=1

sp|Q8K2K6|AGFG1 MOUSE Arf-GAP domain and FG repeat-containing protein 1 OS=Mus musculus GN=Agfg1 PE=1 SV=2

sp|Q8K3Z9|PO121 MOUSE Nuclear envelope pore membrane protein POM 121 OS=Mus musculus GN=Pom121 PE=1 SV=2

sp|Q8R332|NUPL1 MOUSE Nucleoporin p58/p45 OS=Mus musculus GN=Nupl1 PE=1 SV=1

sp|Q96HA1|P121A HUMAN Nuclear envelope pore membrane protein POM 121 OS=Homo sapiens GN=POM121 PE=1 SV=2

sp|Q9BVL2|NUPL1 HUMAN Nucleoporin p58/p45 OS=Homo sapiens GN=NUPL1 PE=1 SV=1

sp|Q9JIH2|NUP50 MOUSE Nuclear pore complex protein Nup50 OS=Mus musculus GN=Nup50 PE=1 SV=3

sp|Q9UKX7|NUP50 HUMAN Nuclear pore complex protein Nup50 OS=Homo sapiens GN=NUP50 PE=1 SV=2

sp|Q9USL4|NUP61 SCHPO Nucleoporin nup61 OS=Schizosaccharomyces pombe (strain 972 / ATCC 24843) GN=nup61 PE=1 SV=1

sp|Q9UTK4|NU189 SCHPO Nucleoporin nup189 OS=Schizosaccharomyces pombe (strain 972 / ATCC 24843) GN=nup189 PE=1 SV=1

sp|Q9V6B9|NUP54 DROME Probable nucleoporin Nup54 OS=Drosophila melanogaster GN=Nup54 PE=2 SV=1

sp|Q9VDV3|NUPL1 DROME Probable nucleoporin Nup58 OS=Drosophila melanogaster GN=Nup58 PE=2 SV=1

sp|Q9W1X4|NU214 DROME Nuclear pore complex protein Nup214 OS=Drosophila melanogaster GN=Nup214 PE=1 SV=2

tr|A0DEQ9|A0DEQ9 PARTE Chromosome undetermined scaffold 48, whole genome shotgun sequence OS=Paramecium tetraurelia GN=GSPATT00016352001 PE=4 SV=1

tr|A0E2G0|A0E2G0 PARTE Chromosome undetermined scaffold 75, whole genome shotgun sequence OS=Paramecium tetraurelia GN=GSPATT00022649001 PE=4 SV=1

tr|A1CEX4|A1CEX4 ASPCL Nucleoporin Nsp1, putative OS=Aspergillus clavatus (strain ATCC 1007 / CBS 513.65 / DSM 816 / NCTC 3887 / NRRL 1) GN=ACLA 091210 PE=4 SV=1

tr|A1CG44|A1CG44 ASPCL Putative uncharacterized protein OS=Aspergillus clavatus (strain ATCC 1007 / CBS 513.65 / DSM 816 / NCTC 3887 / NRRL 1) GN=ACLA 065580 PE=4 SV=1

tr|A1CI40|A1CI40 ASPCL Nucleoporin SONB, putative OS=Aspergillus clavatus (strain ATCC 1007 / CBS 513.65 / DSM 816 / NCTC 3887 / NRRL 1) GN=ACLA 050170 PE=4 SV=1

tr|A1CPN3|A1CPN3 ASPCL Nucleoporin, putative OS=Aspergillus clavatus (strain ATCC 1007 / CBS 513.65 / DSM 816 / NCTC 3887 / NRRL 1) GN=ACLA 023180 PE=4 SV=1

tr|A1CTW4|A1CTW4 ASPCL Nucleoporin NUP49/NSP49, putative OS=Aspergillus clavatus (strain ATCC 1007 / CBS 513.65 / DSM 816 / NCTC 3887 / NRRL 1) GN=ACLA 084460 PE=4 SV=1

tr|A1CUG5|A1CUG5 ASPCL RNase3 domain protein OS=Aspergillus clavatus (strain ATCC 1007 / CBS 513.65 / DSM 816 / NCTC 3887 / NRRL 1) GN=ACLA 086510 PE=4 SV=1

tr|A1CWL1|A1CWL1 NEOFI Nucleoporin SONB, putative OS=Neosartorya fischeri (strain ATCC 1020 / DSM 3700 / FGSC A1164 / NRRL 181) GN=NFIA 105010 PE=4 SV=1

tr|A1CZ28|A1CZ28 NEOFI Nucleoporin Nsp1, putative OS=Neosartorya fischeri (strain ATCC 1020 / DSM 3700 / FGSC A1164 / NRRL 181) GN=NFIA 035660 PE=4 SV=1

tr|A1D2J2|A1D2J2 NEOFI Nucleoporin, putative OS=Neosartorya fischeri (strain ATCC 1020 / DSM 3700 / FGSC A1164 / NRRL 181) GN=NFIA 013240 PE=4 SV=1

tr|A1DND0|A1DND0 NEOFI Nucleoporin NUP49/NSP49, putative OS=Neosartorya fischeri (strain ATCC 1020 / DSM 3700 / FGSC A1164 / NRRL 181) GN=NFIA 056500 PE=4 SV=1

tr|A1DP46|A1DP46 NEOFI RNase3 domain protein OS=Neosartorya fischeri (strain ATCC 1020 / DSM 3700 / FGSC A1164 / NRRL 181) GN=NFIA 059180 PE=4 SV=1

tr|A2EDB6|A2EDB6 TRIVA Putative uncharacterized protein OS=Trichomonas vaginalis GN=TVAG 417960 PE=4 SV=1

tr|A2EP87|A2EP87 TRIVA Putative uncharacterized protein OS=Trichomonas vaginalis GN=TVAG 319090 PE=4 SV=1

tr|A2QJ31|A2QJ31 ASPNC Putative uncharacterized protein An04g05630 OS=Aspergillus niger (strain CBS 513.88 / FGSC A1513) GN=An04g05630 PE=4 SV=1

tr|A2QR62|A2QR62 ASPNC Complex: NUP57 of S. cerevisiae forms complex with Nsp1p OS=Aspergillus niger (strain CBS 513.88 / FGSC A1513) GN=An08g04900 PE=4 SV=1

tr|A3GF65|A3GF65 PICST Nucleoporin NUP145 (Nuclear pore protein NUP145) OS=Scheffersomyces stipitis (strain ATCC 58785 / CBS 6054 / NBRC 10063 / NRRL Y-11545) GN=NUP145 PE=4 SV=2

tr|A3GI22|A3GI22 PICST Nucleoporin NUP49/NSP49 (Nuclear pore protein NUP49/NSP49) OS=Scheffersomyces stipitis (strain ATCC 58785 / CBS 6054 / NBRC 10063 / NRRL Y-11545) GN=NUP49 PE=4 SV=2

tr|A3LN95|A3LN95 PICST Nucleoporin NSP1 (Nuclear pore protein NSP1) (Nucleoskeletal-like protein) (P110) OS=Scheffersomyces stipitis (strain ATCC 58785 / CBS 6054 / NBRC 10063 / NRRL Y-11545) GN=NSP1 PE=4 SV=2

tr|A3LQZ4|A3LQZ4 PICST Predicted protein OS=Scheffersomyces stipitis (strain ATCC 58785 / CBS 6054 / NBRC 10063 / NRRL Y-11545) GN=PICST 82631 PE=4 SV=2

tr|A4FU91|A4FU91 XENLA Nupl1 protein OS=Xenopus laevis GN=nupl1 PE=2 SV=1

tr|A4GYZ5|A4GYZ5 ASPFU Nucleoporin, putative OS=Neosartorya fumigata (strain ATCC MYA-4609 / Af293 / CBS 101355 / FGSC A1100) GN=AFUA 1G12280 PE=4 SV=1

tr|A4HJS8|A4HJS8 LEIBR Putative nucleoporin (NUP54/57) OS=Leishmania braziliensis GN=LBRM 31 3260 PE=4 SV=1

tr|A4HKM6|A4HKM6 LEIBR Putative uncharacterized protein OS=Leishmania braziliensis GN=LBRM 32 2580 PE=4 SV=1

tr|A4I2M5|A4I2M5 LEIIN Putative nucleoporin (Putative serine peptidase, clan sp, family s59) OS=Leishmania infantum GN=LINJ 27 0390 PE=4 SV=1

tr|A4I794|A4I794 LEIIN Putative nucleoporin (NUP54/57) OS=Leishmania infantum GN=LINJ 31 3000 PE=4 SV=1

tr|A4I861|A4I861 LEIIN Putative uncharacterized protein OS=Leishmania infantum GN=LINJ 32 2530 PE=4 SV=1

tr|A4RRF2|A4RRF2 OSTLU Predicted protein OS=Ostreococcus lucimarinus (strain CCE9901) GN=OSTLU 23918 PE=4 SV=1

tr|A4RRU3|A4RRU3 OSTLU Predicted protein OS=Ostreococcus lucimarinus (strain CCE9901) GN=OSTLU 29138 PE=4 SV=1

tr|A5AAY0|A5AAY0 ASPNC Putative uncharacterized protein An07g07790 OS=Aspergillus niger (strain CBS 513.88 / FGSC A1513) GN=An07g07790 PE=4 SV=1

tr|A5ABJ6|A5ABJ6 ASPNC Similarity: S. cerevisiea NUP49 belongs to the GLGF family of nucleoporins OS=Aspergillus niger (strain CBS 513.88 / FGSC A1513) GN=An11g00610 PE=4 SV=1

tr|A5D7B3|A5D7B3 BOVIN NUPL1 protein OS=Bos taurus GN=NUPL1 PE=2 SV=1

tr|A5DCF4|A5DCF4 PICGU Putative uncharacterized protein OS=Meyerozyma guilliermondii (strain ATCC 6260 / CBS 566 / DSM 6381 / JCM 1539 / NBRC 10279 / NRRL Y-324) GN=PGUG 00959 PE=4 SV=2

tr|A5DCP1|A5DCP1 PICGU Putative uncharacterized protein OS=Meyerozyma guilliermondii (strain ATCC 6260 / CBS 566 / DSM 6381 / JCM 1539 / NBRC 10279 / NRRL Y-324) GN=PGUG 01046 PE=4 SV=2

tr|A5DQ93|A5DQ93 PICGU Putative uncharacterized protein OS=Meyerozyma guilliermondii (strain ATCC 6260 / CBS 566 / DSM 6381 / JCM 1539 / NBRC 10279 / NRRL Y-324) GN=PGUG 05444 PE=4 SV=2

tr|A5DRX6|A5DRX6 LODEL Putative uncharacterized protein OS=Lodderomyces elongisporus (strain ATCC 11503 / CBS 2605 / JCM 1781 / NBRC 1676 / NRRL YB-4239) GN=LELG 00112 PE=4 SV=1

tr|A5DVC7|A5DVC7 LODEL Putative uncharacterized protein OS=Lodderomyces elongisporus (strain ATCC 11503 / CBS 2605 / JCM 1781 / NBRC 1676 / NRRL YB-4239) GN=LELG 01313 PE=4 SV=1

tr|A5DZB2|A5DZB2 LODEL Putative uncharacterized protein OS=Lodderomyces elongisporus (strain ATCC 11503 / CBS 2605 / JCM 1781 / NBRC 1676 / NRRL YB-4239) GN=LELG 02699 PE=4 SV=1

tr|A5E1C4|A5E1C4 LODEL Putative uncharacterized protein OS=Lodderomyces elongisporus (strain ATCC 11503 / CBS 2605 / JCM 1781 / NBRC 1676 / NRRL YB-4239) GN=LELG 03411 PE=4 SV=1

tr|A5K6C2|A5K6C2 PLAVS Putative uncharacterized protein OS=Plasmodium vivax (strain Salvador I) GN=PVX 098700 PE=4 SV=1

tr|A6NI12|A6NI12 HUMAN Nucleoporin p58/p45 OS=Homo sapiens GN=NUPL1 PE=4 SV=1

tr|A6R1C8|A6R1C8 AJECN Predicted protein OS=Ajellomyces capsulata (strain NAm1 / WU24) GN=HCAG 03435 PE=4 SV=1

tr|A6R4G7|A6R4G7 AJECN Predicted protein OS=Ajellomyces capsulata (strain NAm1 / WU24) GN=HCAG 04525 PE=4 SV=1

tr|A6R5P4|A6R5P4 AJECN Predicted protein OS=Ajellomyces capsulata (strain NAm1 / WU24) GN=HCAG 04952 PE=4 SV=1

tr|A6RK21|A6RK21 BOTFB Putative uncharacterized protein OS=Botryotinia fuckeliana (strain B05.10) GN=BC1G 00792 PE=4 SV=1

tr|A6RSG3|A6RSG3 BOTFB Putative uncharacterized protein OS=Botryotinia fuckeliana (strain B05.10) GN=BC1G 03190 PE=4 SV=1

tr|A6RT09|A6RT09 BOTFB Putative uncharacterized protein OS=Botryotinia fuckeliana (strain B05.10) GN=BC1G 03582 PE=4 SV=1

tr|A6S5Q5|A6S5Q5 BOTFB Putative uncharacterized protein OS=Botryotinia fuckeliana (strain B05.10) GN=BC1G 07912 PE=4 SV=1

tr|A6SHQ7|A6SHQ7 BOTFB Putative uncharacterized protein OS=Botryotinia fuckeliana (strain B05.10) GN=BC1G 12661 PE=4 SV=1

tr|A6SJQ6|A6SJQ6 BOTFB Putative uncharacterized protein OS=Botryotinia fuckeliana (strain B05.10) GN=BC1G 12951 PE=4 SV=1

tr|A6ZMA7|A6ZMA7 YEAS7 Nuclear pore complex subunit OS=Saccharomyces cerevisiae (strain YJM789) GN=NUP116 PE=4 SV=1

tr|A6ZPT6|A6ZPT6 YEAS7 Nuclear pore complex subunit OS=Saccharomyces cerevisiae (strain YJM789) GN=NSP1 PE=4 SV=1

tr|A6ZU14|A6ZU14 YEAS7 Nuclear pore complex subunit OS=Saccharomyces cerevisiae (strain YJM789) GN=NUP49 PE=4 SV=1

tr|A6ZU88|A6ZU88 YEAS7 Nuclear pore complex subunit OS=Saccharomyces cerevisiae (strain YJM789) GN=NUP145 PE=4 SV=1

tr|A6ZUD2|A6ZUD2 YEAS7 Nucleoporin OS=Saccharomyces cerevisiae (strain YJM789) GN=NUP57 PE=4 SV=1

tr|A6ZVG2|A6ZVG2 YEAS7 Nucleoporin OS=Saccharomyces cerevisiae (strain YJM789) GN=NUP159 PE=4 SV=1

tr|A6ZZP8|A6ZZP8 YEAS7 Nuclear pore complex subunit OS=Saccharomyces cerevisiae (strain YJM789) GN=NUP100 PE=4 SV=1

tr|A7A1L6|A7A1L6 YEAS7 Nucleoporin OS=Saccharomyces cerevisiae (strain YJM789) GN=NUP2 PE=4 SV=1

tr|A7ANN0|A7ANN0 BABBO Putative uncharacterized protein OS=Babesia bovis GN=BBOV III006030 PE=4 SV=1

tr|A7ANT2|A7ANT2 BABBO Putative uncharacterized protein OS=Babesia bovis GN=BBOV III006550 PE=4 SV=1

tr|A7APB0|A7APB0 BABBO Putative uncharacterized protein OS=Babesia bovis GN=BBOV III008340 PE=4 SV=1

tr|A7E4W9|A7E4W9 SCLS1 Putative uncharacterized protein OS=Sclerotinia sclerotiorum (strain ATCC 18683 / 1980 / Ss-1) GN=SS1G 00341 PE=4 SV=1

tr|A7E8K9|A7E8K9 SCLS1 Putative uncharacterized protein OS=Sclerotinia sclerotiorum (strain ATCC 18683 / 1980 / Ss-1) GN=SS1G 01637 PE=4 SV=1

tr|A7EDT4|A7EDT4 SCLS1 Putative uncharacterized protein OS=Sclerotinia sclerotiorum (strain ATCC 18683 / 1980 / Ss-1) GN=SS1G 03474 PE=4 SV=1

tr|A7EE85|A7EE85 SCLS1 Putative uncharacterized protein OS=Sclerotinia sclerotiorum (strain ATCC 18683 / 1980 / Ss-1) GN=SS1G 03625 PE=4 SV=1

tr|A7F8X7|A7F8X7 SCLS1 Putative uncharacterized protein OS=Sclerotinia sclerotiorum (strain ATCC 18683 / 1980 / Ss-1) GN=SS1G 14058 PE=4 SV=1

tr|A7F9H5|A7F9H5 SCLS1 Putative uncharacterized protein OS=Sclerotinia sclerotiorum (strain ATCC 18683 / 1980 / Ss-1) GN=SS1G 14256 PE=4 SV=1

tr|A7RJU2|A7RJU2 NEMVE Predicted protein OS=Nematostella vectensis GN=v1g238804 PE=4 SV=1

tr|A7S346|A7S346 NEMVE Predicted protein OS=Nematostella vectensis GN=v1g165839 PE=4 SV=1

tr|A7SFN3|A7SFN3 NEMVE Predicted protein OS=Nematostella vectensis GN=v1g233147 PE=4 SV=1

tr|A7TEZ1|A7TEZ1 VANPO Putative uncharacterized protein OS=Vanderwaltozyma polyspora (strain ATCC 22028 / DSM 70294) GN=Kpol 1050p97 PE=4 SV=1

tr|A7THS6|A7THS6 VANPO Putative uncharacterized protein OS=Vanderwaltozyma polyspora (strain ATCC 22028 / DSM 70294) GN=Kpol 543p72 PE=4 SV=1

tr|A7TJ27|A7TJ27 VANPO Putative uncharacterized protein OS=Vanderwaltozyma polyspora (strain ATCC 22028 / DSM 70294) GN=Kpol 1033p31 PE=4 SV=1

tr|A7TPT5|A7TPT5 VANPO Putative uncharacterized protein OS=Vanderwaltozyma polyspora (strain ATCC 22028 / DSM 70294) GN=Kpol 1073p24 PE=4 SV=1

tr|A7TT06|A7TT06 VANPO Putative uncharacterized protein OS=Vanderwaltozyma polyspora (strain ATCC 22028 / DSM 70294) GN=Kpol 262p2 PE=4 SV=1

tr|A7TT89|A7TT89 VANPO Putative uncharacterized protein OS=Vanderwaltozyma polyspora (strain ATCC 22028 / DSM 70294) GN=Kpol 274p8 PE=4 SV=1

tr|A8BZA0|A8BZA0 GIAIC Putative uncharacterized protein OS=Giardia intestinalis (strain ATCC 50803 / WB clone C6) GN=GL50803 8038 PE=4 SV=1

tr|A8KA17|A8KA17 HUMAN cDNA FLJ77211, highly similar to Homo sapiens nucleoporin 98kDa (NUP98), transcript variant 3, mRNA OS=Homo sapiens PE=2 SV=1

tr|A8NT54|A8NT54 COPC7 Putative uncharacterized protein OS=Coprinopsis cinerea (strain Okayama-7 / 130 / ATCC MYA-4618 / FGSC 9003) GN=CC1G 10941 PE=4 SV=1

tr|A8NXX4|A8NXX4 COPC7 Nuclear pore glycoprotein p62 OS=Coprinopsis cinerea (strain Okayama-7 / 130 / ATCC MYA-4618 / FGSC 9003) GN=CC1G 00431 PE=4 SV=1

tr|A8P0S5|A8P0S5 COPC7 Putative uncharacterized protein OS=Coprinopsis cinerea (strain Okayama-7 / 130 / ATCC MYA-4618 / FGSC 9003) GN=CC1G 09505 PE=4 SV=1

tr|A8PE75|A8PE75 BRUMA Nsp1-like C-terminal region family protein OS=Brugia malayi GN=Bm1 23215 PE=4 SV=1

tr|A8PW44|A8PW44 MALGO Putative uncharacterized protein OS=Malassezia globosa (strain ATCC MYA-4612 / CBS 7966) GN=MGL 1023 PE=4 SV=1

tr|A8PWV7|A8PWV7 MALGO Putative uncharacterized protein OS=Malassezia globosa (strain ATCC MYA-4612 / CBS 7966) GN=MGL 1233 PE=4 SV=1

tr|A8Q0U2|A8Q0U2 MALGO Putative uncharacterized protein OS=Malassezia globosa (strain ATCC MYA-4612 / CBS 7966) GN=MGL 2082 PE=4 SV=1

tr|A8Q775|A8Q775 BRUMA Nucleoporin autopeptidase family protein OS=Brugia malayi GN=Bm1 45015 PE=4 SV=1

tr|A8QA46|A8QA46 MALGO Putative uncharacterized protein OS=Malassezia globosa (strain ATCC MYA-4612 / CBS 7966) GN=MGL 3605 PE=4 SV=1

tr|A8WFZ2|A8WFZ2 DANRE Zgc:172056 protein OS=Danio rerio GN=zgc:172056 PE=2 SV=1

tr|A8WV52|A8WV52 CAEBR Protein CBR-NPP-1 OS=Caenorhabditis briggsae GN=npp-1 PE=4 SV=2

tr|A8X7Z9|A8X7Z9 CAEBR Protein CBR-NPP-10 OS=Caenorhabditis briggsae GN=npp-10 PE=4 SV=2

tr|A8XEC2|A8XEC2 CAEBR Protein CBR-NPP-11 OS=Caenorhabditis briggsae GN=npp-11 PE=4 SV=2

tr|A8XHJ8|A8XHJ8 CAEBR Protein CBR-NPP-16 OS=Caenorhabditis briggsae GN=npp-16 PE=4 SV=2

tr|A8XWE3|A8XWE3 CAEBR Protein CBR-NPP-4 OS=Caenorhabditis briggsae GN=npp-4 PE=4 SV=2

tr|A9RYQ9|A9RYQ9 PHYPA Predicted protein OS=Physcomitrella patens subsp. patens GN=PHYPADRAFT 206930 PE=4 SV=1

tr|A9SQI5|A9SQI5 PHYPA Predicted protein OS=Physcomitrella patens subsp. patens GN=PHYPADRAFT 166175 PE=4 SV=1

tr|A9T0B9|A9T0B9 PHYPA Predicted protein OS=Physcomitrella patens subsp. patens GN=PHYPADRAFT 138242 PE=4 SV=1

tr|A9UUV7|A9UUV7 MONBE Predicted protein OS=Monosiga brevicollis GN=31642 PE=4 SV=1

tr|A9VCQ3|A9VCQ3 MONBE Predicted protein OS=Monosiga brevicollis GN=34592 PE=4 SV=1

tr|A9ZP15|A9ZP15 DAUCA Nucleoporin 98 OS=Daucus carota GN=FEN1 PE=2 SV=1

tr|B0CXK4|B0CXK4 LACBS Predicted protein OS=Laccaria bicolor (strain S238N-H82 / ATCC MYA-4686) GN=LACBIDRAFT 311515 PE=4 SV=1

tr|B0CYQ6|B0CYQ6 LACBS Predicted protein OS=Laccaria bicolor (strain S238N-H82 / ATCC MYA-4686) GN=LACBIDRAFT 311958 PE=4 SV=1

tr|B0EAZ4|B0EAZ4 ENTDS Nucleoporin p58/p45, putative OS=Entamoeba dispar (strain ATCC PRA-260 / SAW760) GN=EDI 244330 PE=4 SV=1

tr|B0EG21|B0EG21 ENTDS Nucleoporin nup45, putative OS=Entamoeba dispar (strain ATCC PRA-260 / SAW760) GN=EDI 200160 PE=4 SV=1

tr|B0ENA9|B0ENA9 ENTDS Putative uncharacterized protein OS=Entamoeba dispar (strain ATCC PRA-260 / SAW760) GN=EDI 187140 PE=4 SV=1

tr|B0W6L0|B0W6L0 CULQU Nuclear pore complex protein nup98 OS=Culex quinquefasciatus GN=CpipJ CPIJ002761 PE=4 SV=1

tr|B0WJ48|B0WJ48 CULQU Nucleoporin, Nup153 OS=Culex quinquefasciatus GN=CpipJ CPIJ007177 PE=4 SV=1

tr|B0WJR1|B0WJR1 CULQU Putative uncharacterized protein OS=Culex quinquefasciatus GN=CpipJ CPIJ007222 PE=4 SV=1

tr|B0WQ19|B0WQ19 CULQU Nuclear pore complex protein nup214 OS=Culex quinquefasciatus GN=CpipJ CPIJ009141 PE=4 SV=1

tr|B0WT58|B0WT58 CULQU Nucleoporin P54 OS=Culex quinquefasciatus GN=CpipJ CPIJ010583 PE=4 SV=1

tr|B0X056|B0X056 CULQU Nucleoporin 50kDa OS=Culex quinquefasciatus GN=CpipJ CPIJ012737 PE=4 SV=1

tr|B0XE55|B0XE55 CULQU Nucleoporin OS=Culex quinquefasciatus GN=CpipJ CPIJ017037 PE=4 SV=1

tr|B0XJZ7|B0XJZ7 CULQU Nucleoporin OS=Culex quinquefasciatus GN=CpipJ CPIJ019711 PE=4 SV=1

tr|B0XLY9|B0XLY9 ASPFC Putative uncharacterized protein OS=Neosartorya fumigata (strain CEA10 / CBS 144.89 / FGSC A1163) GN=AFUB 001510 PE=4 SV=1

tr|B0XR00|B0XR00 ASPFC Nucleoporin, putative OS=Neosartorya fumigata (strain CEA10 / CBS 144.89 / FGSC A1163) GN=AFUB 011750 PE=4 SV=1

tr|B0XUD8|B0XUD8 ASPFC Nucleoporin Nsp1, putative OS=Neosartorya fumigata (strain CEA10 / CBS 144.89 / FGSC A1163) GN=AFUB 020380 PE=4 SV=1

tr|B0Y6T9|B0Y6T9 ASPFC Nucleoporin SONB, putative OS=Neosartorya fumigata (strain CEA10 / CBS 144.89 / FGSC A1163) GN=AFUB 068110 PE=4 SV=1

tr|B0Y8B6|B0Y8B6 ASPFC Nucleoporin NUP49/NSP49, putative OS=Neosartorya fumigata (strain CEA10 / CBS 144.89 / FGSC A1163) GN=AFUB 076770 PE=4 SV=1

tr|B2A8Z4|B2A8Z4 PODAN Predicted CDS Pa 1 7900 OS=Podospora anserina (strain S / ATCC MYA-4624 / DSM 980 / FGSC 10383) PE=4 SV=1

tr|B2AR09|B2AR09 PODAN Predicted CDS Pa 4 9030 OS=Podospora anserina (strain S / ATCC MYA-4624 / DSM 980 / FGSC 10383) PE=4 SV=1

tr|B2AU94|B2AU94 PODAN Predicted CDS Pa 1 18380 OS=Podospora anserina (strain S / ATCC MYA-4624 / DSM 980 / FGSC 10383) PE=4 SV=1

tr|B2B014|B2B014 PODAN Predicted CDS Pa 3 2350 OS=Podospora anserina (strain S / ATCC MYA-4624 / DSM 980 / FGSC 10383) PE=4 SV=1

tr|B2B4P5|B2B4P5 PODAN Predicted CDS Pa 2 1980 OS=Podospora anserina (strain S / ATCC MYA-4624 / DSM 980 / FGSC 10383) PE=4 SV=1

tr|B2R7I1|B2R7I1 HUMAN cDNA, FLJ93452, highly similar to Homo sapiens nucleoporin like 2 (NUPL2), mRNA OS=Homo sapiens PE=2 SV=1

tr|B2RQL0|B2RQL0 MOUSE Nup98 protein OS=Mus musculus GN=Nup98 PE=2 SV=1

tr|B2VWJ6|B2VWJ6 PYRTR Nucleoporin nup189 OS=Pyrenophora tritici-repentis (strain Pt-1C-BFP) GN=PTRG 01558 PE=4 SV=1

tr|B2W2R3|B2W2R3 PYRTR Nucleoporin Nup44 OS=Pyrenophora tritici-repentis (strain Pt-1C-BFP) GN=PTRG 03711 PE=4 SV=1

tr|B2W4I1|B2W4I1 PYRTR Putative uncharacterized protein OS=Pyrenophora tritici-repentis (strain Pt-1C-BFP) GN=PTRG 04531 PE=4 SV=1

tr|B2W4M1|B2W4M1 PYRTR Putative uncharacterized protein OS=Pyrenophora tritici-repentis (strain Pt-1C-BFP) GN=PTRG 04571 PE=4 SV=1

tr|B2WGK6|B2WGK6 PYRTR Putative uncharacterized protein OS=Pyrenophora tritici-repentis (strain Pt-1C-BFP) GN=PTRG 09062 PE=4 SV=1

tr|B3KUL1|B3KUL1 HUMAN cDNA FLJ40132 fis, clone TESTI2012155, highly similar to NUCLEOPORIN-LIKE PROTEIN RIP OS=Homo sapiens PE=2 SV=1

tr|B3KW23|B3KW23 HUMAN cDNA FLJ41961 fis, clone PUAEN2004083, highly similar to Nucleoporin p58/p45 OS=Homo sapiens PE=2 SV=1

tr|B3L361|B3L361 PLAKH Putative uncharacterized protein OS=Plasmodium knowlesi (strain H) GN=PKH 070230 PE=4 SV=1

tr|B3LG91|B3LG91 YEAS1 Nucleoporin NUP42 OS=Saccharomyces cerevisiae (strain RM11-1a) GN=SCRG 00328 PE=4 SV=1

tr|B3LGY3|B3LGY3 YEAS1 Nucleoporin ASM4 OS=Saccharomyces cerevisiae (strain RM11-1a) GN=SCRG 00585 PE=4 SV=1

tr|B3LHF7|B3LHF7 YEAS1 Nucleoporin NUP145 OS=Saccharomyces cerevisiae (strain RM11-1a) GN=SCRG 01090 PE=4 SV=1

tr|B3LHM4|B3LHM4 YEAS1 Nucleoporin NUP49/NSP49 OS=Saccharomyces cerevisiae (strain RM11-1a) GN=SCRG 01163 PE=4 SV=1

tr|B3LIB0|B3LIB0 YEAS1 Nucleoporin OS=Saccharomyces cerevisiae (strain RM11-1a) GN=SCRG 00900 PE=4 SV=1

tr|B3LJE4|B3LJE4 YEAS1 Nucleoporin NUP1 OS=Saccharomyces cerevisiae (strain RM11-1a) GN=SCRG 01496 PE=4 SV=1

tr|B3LLU4|B3LLU4 YEAS1 Nucleoporin NUP116/NSP116 OS=Saccharomyces cerevisiae (strain RM11-1a) GN=SCRG 01942 PE=4 SV=1

tr|B3LR23|B3LR23 YEAS1 Nucleoporin NUP100/NSP100 OS=Saccharomyces cerevisiae (strain RM11-1a) GN=SCRG 03952 PE=4 SV=1

tr|B3LTW2|B3LTW2 YEAS1 Nucleoporin OS=Saccharomyces cerevisiae (strain RM11-1a) GN=SCRG 05287 PE=4 SV=1

tr|B3LXQ5|B3LXQ5 DROAN GF17610 OS=Drosophila ananassae GN=GF17610 PE=4 SV=1

tr|B3LY45|B3LY45 DROAN GF18736 OS=Drosophila ananassae GN=GF18736 PE=4 SV=1

tr|B3MCK8|B3MCK8 DROAN GF12062 OS=Drosophila ananassae GN=GF12062 PE=4 SV=1

tr|B3NS08|B3NS08 DROER GG22579 OS=Drosophila erecta GN=GG22579 PE=4 SV=1

tr|B3P097|B3P097 DROER GG23417 OS=Drosophila erecta GN=GG23417 PE=4 SV=1

tr|B3P8D7|B3P8D7 DROER GG12402 OS=Drosophila erecta GN=GG12402 PE=4 SV=1

tr|B3RHK8|B3RHK8 YEAS1 Nucleoporin OS=Saccharomyces cerevisiae (strain RM11-1a) GN=SCRG 04280 PE=4 SV=1

tr|B3RY89|B3RY89 TRIAD Putative uncharacterized protein OS=Trichoplax adhaerens GN=TRIADDRAFT 56476 PE=4 SV=1

tr|B3S7B0|B3S7B0 TRIAD Putative uncharacterized protein OS=Trichoplax adhaerens GN=TRIADDRAFT 60101 PE=4 SV=1

tr|B4DHC5|B4DHC5 HUMAN cDNA FLJ57927, highly similar to Nucleoporin-like protein RIP OS=Homo sapiens PE=2 SV=1

tr|B4DIK2|B4DIK2 HUMAN cDNA FLJ60565, highly similar to Nuclear pore complex protein Nup153 OS=Homo sapiens PE=2 SV=1

tr|B4DWF8|B4DWF8 HUMAN cDNA FLJ53414, highly similar to Nuclear pore complex protein Nup98-Nup96precursor OS=Homo sapiens PE=2 SV=1

tr|B4DZJ1|B4DZJ1 HUMAN cDNA FLJ55656, highly similar to Nucleoporin p58/p45 OS=Homo sapiens PE=2 SV=1

tr|B4E0K0|B4E0K0 HUMAN cDNA FLJ52820, highly similar to Nucleoporin p58/p45 OS=Homo sapiens PE=2 SV=1

tr|B4FHB0|B4FHB0 MAIZE Nucleoporin p58/p45 OS=Zea mays PE=2 SV=1

tr|B4G505|B4G505 DROPE GL24268 OS=Drosophila persimilis GN=GL24268 PE=4 SV=1

tr|B4GD06|B4GD06 DROPE GL10909 OS=Drosophila persimilis GN=GL10909 PE=4 SV=1

tr|B4GGN7|B4GGN7 DROPE GL17105 OS=Drosophila persimilis GN=GL17105 PE=4 SV=1

tr|B4HFZ0|B4HFZ0 DROSE GM23537 OS=Drosophila sechellia GN=GM23537 PE=4 SV=1

tr|B4HPI8|B4HPI8 DROSE GM20361 OS=Drosophila sechellia GN=GM20361 PE=4 SV=1

tr|B4IHT5|B4IHT5 DROSE GM26854 OS=Drosophila sechellia GN=GM26854 PE=4 SV=1

tr|B4J4R0|B4J4R0 DROGR GH20918 OS=Drosophila grimshawi GN=GH20918 PE=4 SV=1

tr|B4JT30|B4JT30 DROGR GH14857 OS=Drosophila grimshawi GN=GH14857 PE=4 SV=1

tr|B4JTA2|B4JTA2 DROGR GH10992 OS=Drosophila grimshawi GN=GH10992 PE=4 SV=1

tr|B4K1V1|B4K1V1 DROGR GH25288 OS=Drosophila grimshawi GN=GH25288 PE=4 SV=1

tr|B4K4U0|B4K4U0 DROMO GI22417 OS=Drosophila mojavensis GN=GI22417 PE=4 SV=1

tr|B4KDA9|B4KDA9 DROMO GI24505 OS=Drosophila mojavensis GN=GI24505 PE=4 SV=1

tr|B4KRT3|B4KRT3 DROMO GI19922 OS=Drosophila mojavensis GN=GI19922 PE=4 SV=1

tr|B4KRU5|B4KRU5 DROMO GI20480 OS=Drosophila mojavensis GN=GI20480 PE=4 SV=1

tr|B4LLR9|B4LLR9 DROVI GJ22330 OS=Drosophila virilis GN=GJ22330 PE=4 SV=1

tr|B4M0E9|B4M0E9 DROVI GJ24642 OS=Drosophila virilis GN=GJ24642 PE=4 SV=1

tr|B4M4P9|B4M4P9 DROVI GJ10977 OS=Drosophila virilis GN=GJ10977 PE=4 SV=1

tr|B4MJK3|B4MJK3 DROWI GK20850 OS=Drosophila willistoni GN=GK20850 PE=4 SV=1

tr|B4NBQ8|B4NBQ8 DROWI GK11142 OS=Drosophila willistoni GN=GK11142 PE=4 SV=1

tr|B4NIF1|B4NIF1 DROWI GK13519 OS=Drosophila willistoni GN=GK13519 PE=4 SV=1

tr|B4P1W3|B4P1W3 DROYA GE12566 OS=Drosophila yakuba GN=GE12566 PE=4 SV=1

tr|B4P5A1|B4P5A1 DROYA GE13448 OS=Drosophila yakuba GN=GE13448 PE=4 SV=1

tr|B4PNI5|B4PNI5 DROYA GE25616 OS=Drosophila yakuba GN=GE25616 PE=4 SV=1

tr|B4PNY2|B4PNY2 DROYA GE23921 OS=Drosophila yakuba GN=GE23921 PE=4 SV=1

tr|B4QCW4|B4QCW4 DROSI GD25840 OS=Drosophila simulans GN=GD25840 PE=4 SV=1

tr|B4QSV8|B4QSV8 DROSI GD19304 OS=Drosophila simulans GN=GD19304 PE=4 SV=1

tr|B4R252|B4R252 DROSI Nup98 OS=Drosophila simulans GN=Nup98 PE=4 SV=1

tr|B5VJ65|B5VJ65 YEAS6 YGR119Cp-like protein OS=Saccharomyces cerevisiae (strain AWRI1631) GN=AWRI1631 73440 PE=4 SV=1

tr|B5VM90|B5VM90 YEAS6 YKL068Wp-like protein OS=Saccharomyces cerevisiae (strain AWRI1631) GN=AWRI1631 111600 PE=4 SV=1

tr|B5VPH5|B5VPH5 YEAS6 YMR047Cp-like protein OS=Saccharomyces cerevisiae (strain AWRI1631) GN=AWRI1631 131890 PE=4 SV=1

tr|B5X1Y4|B5X1Y4 SALSA Nucleoporin-like 2 OS=Salmo salar GN=NUPL2 PE=2 SV=1

tr|B5X3Z2|B5X3Z2 SALSA Nuclear pore glycoprotein p62 OS=Salmo salar GN=NUP62 PE=2 SV=1

tr|B6AGA0|B6AGA0 CRYMR Nucleoporin autopeptidase family protein OS=Cryptosporidium muris (strain RN66) GN=CMU 001120 PE=4 SV=1

tr|B6AK04|B6AK04 CRYMR Putative uncharacterized protein OS=Cryptosporidium muris (strain RN66) GN=CMU 003840 PE=4 SV=1

tr|B6H365|B6H365 PENCW Pc13g12830 protein OS=Penicillium chrysogenum (strain ATCC 28089 / DSM 1075 / Wisconsin 54-1255) GN=Pc13g12830 PE=4 SV=1

tr|B6HBF5|B6HBF5 PENCW Pc18g03910 protein OS=Penicillium chrysogenum (strain ATCC 28089 / DSM 1075 / Wisconsin 54-1255) GN=Pc18g03910 PE=4 SV=1

tr|B6HL09|B6HL09 PENCW Pc21g20590 protein OS=Penicillium chrysogenum (strain ATCC 28089 / DSM 1075 / Wisconsin 54-1255) GN=Pc21g20590 PE=4 SV=1

tr|B6HLB5|B6HLB5 PENCW Pc21g12290 protein OS=Penicillium chrysogenum (strain ATCC 28089 / DSM 1075 / Wisconsin 54-1255) GN=Pc21g12290 PE=4 SV=1

tr|B6HPW0|B6HPW0 PENCW Pc22g06700 protein OS=Penicillium chrysogenum (strain ATCC 28089 / DSM 1075 / Wisconsin 54-1255) GN=Pc22g06700 PE=4 SV=1

tr|B6K1V0|B6K1V0 SCHJY Nucleoporin nup44 OS=Schizosaccharomyces japonicus (strain yFS275 / FY16936) GN=SJAG 02210 PE=4 SV=1

tr|B6K209|B6K209 SCHJY Nucleoporin nsp1 OS=Schizosaccharomyces japonicus (strain yFS275 / FY16936) GN=SJAG 02274 PE=4 SV=1

tr|B6K3B9|B6K3B9 SCHJY Nucleoporin-like protein amo1 OS=Schizosaccharomyces japonicus (strain yFS275 / FY16936) GN=SJAG 03103 PE=4 SV=1

tr|B6K3V7|B6K3V7 SCHJY Nucleoporin nup189 OS=Schizosaccharomyces japonicus (strain yFS275 / FY16936) GN=SJAG 03299 PE=4 SV=1

tr|B6KAC9|B6KAC9 TOXGO Nucleoporin FG repeat-containing protein OS=Toxoplasma gondii GN=TGME49 110610 PE=4 SV=1

tr|B6KBH4|B6KBH4 TOXGO Nucleoporin, putative OS=Toxoplasma gondii GN=TGME49 059640 PE=4 SV=1

tr|B6KDR3|B6KDR3 TOXGO Putative uncharacterized protein OS=Toxoplasma gondii GN=TGME49 073850 PE=4 SV=1

tr|B6KRE5|B6KRE5 TOXGO Putative uncharacterized protein OS=Toxoplasma gondii GN=TGME49 106560 PE=4 SV=1

tr|B6Q7M4|B6Q7M4 PENMQ Nucleoporin NUP49/NSP49, putative OS=Penicillium marneffei (strain ATCC 18224 / CBS 334.59 / QM 7333) GN=PMAA 035530 PE=4 SV=1

tr|B6Q7M5|B6Q7M5 PENMQ Nucleoporin NUP49/NSP49, putative OS=Penicillium marneffei (strain ATCC 18224 / CBS 334.59 / QM 7333) GN=PMAA 035530 PE=4 SV=1

tr|B6QD98|B6QD98 PENMQ RanBP1 domain protein OS=Penicillium marneffei (strain ATCC 18224 / CBS 334.59 / QM 7333) GN=PMAA 077790 PE=4 SV=1

tr|B6QIN2|B6QIN2 PENMQ Nucleoporin, putative OS=Penicillium marneffei (strain ATCC 18224 / CBS 334.59 / QM 7333) GN=PMAA 098150 PE=4 SV=1

tr|B6QL33|B6QL33 PENMQ Nucleoporin Nsp1, putative OS=Penicillium marneffei (strain ATCC 18224 / CBS 334.59 / QM 7333) GN=PMAA 056020 PE=4 SV=1

tr|B6QQD0|B6QQD0 PENMQ Nucleoporin SONB, putative OS=Penicillium marneffei (strain ATCC 18224 / CBS 334.59 / QM 7333) GN=PMAA 041030 PE=4 SV=1

tr|B6QUV2|B6QUV2 PENMQ Nuclear pore complex subunit Nup85, putative OS=Penicillium marneffei (strain ATCC 18224 / CBS 334.59 / QM 7333) GN=PMAA 010400 PE=4 SV=1

tr|B6TCC2|B6TCC2 MAIZE Nucleoporin p58/p45 OS=Zea mays PE=2 SV=1

tr|B6TCM6|B6TCM6 MAIZE Putative uncharacterized protein OS=Zea mays PE=2 SV=1

tr|B7FTF1|B7FTF1 PHATC Predicted protein OS=Phaeodactylum tricornutum (strain CCAP 1055/1) GN=PHATRDRAFT 43774 PE=4 SV=1

tr|B7FYX5|B7FYX5 PHATC Predicted protein OS=Phaeodactylum tricornutum (strain CCAP 1055/1) GN=PHATRDRAFT 45854 PE=4 SV=1

tr|B7GE29|B7GE29 PHATC Predicted protein OS=Phaeodactylum tricornutum (strain CCAP 1055/1) GN=PHATRDRAFT 50425 PE=4 SV=1

tr|B7ZN81|B7ZN81 MOUSE Nup98 protein OS=Mus musculus GN=Nup98 PE=2 SV=1

tr|B7ZY38|B7ZY38 MAIZE Putative uncharacterized protein OS=Zea mays PE=2 SV=1

tr|B8A421|B8A421 DROME RE74545p OS=Drosophila melanogaster GN=Nup98-RA PE=2 SV=1

tr|B8BNC6|B8BNC6 ORYSI Putative uncharacterized protein OS=Oryza sativa subsp. indica GN=OsI 37598 PE=4 SV=1

tr|B8BNC7|B8BNC7 ORYSI Putative uncharacterized protein OS=Oryza sativa subsp. indica GN=OsI 37599 PE=4 SV=1

tr|B8BZW1|B8BZW1 THAPS Predicted protein OS=Thalassiosira pseudonana GN=THAPSDRAFT 22359 PE=4 SV=1

tr|B8C2B6|B8C2B6 THAPS Putative uncharacterized protein OS=Thalassiosira pseudonana GN=THAPSDRAFT 5225 PE=4 SV=1

tr|B8JIZ8|B8JIZ8 DANRE Novel protein similar to vertebrate nucleoporin 153kDa (NUP153) OS=Danio rerio GN=si:ch211-153f2.5 PE=4 SV=1

tr|B8LR97|B8LR97 PICSI Putative uncharacterized protein OS=Picea sitchensis PE=2 SV=1

tr|B8LWK6|B8LWK6 TALSN Nucleoporin SONB, putative OS=Talaromyces stipitatus (strain ATCC 10500 / CBS 375.48 / QM 6759 / NRRL 1006) GN=TSTA 077620 PE=4 SV=1

tr|B8MAG4|B8MAG4 TALSN RanBP1 domain protein OS=Talaromyces stipitatus (strain ATCC 10500 / CBS 375.48 / QM 6759 / NRRL 1006) GN=TSTA 112210 PE=4 SV=1

tr|B8MEC9|B8MEC9 TALSN Nucleoporin Nsp1, putative OS=Talaromyces stipitatus (strain ATCC 10500 / CBS 375.48 / QM 6759 / NRRL 1006) GN=TSTA 016350 PE=4 SV=1

tr|B8MED0|B8MED0 TALSN Nucleoporin Nsp1, putative OS=Talaromyces stipitatus (strain ATCC 10500 / CBS 375.48 / QM 6759 / NRRL 1006) GN=TSTA 016350 PE=4 SV=1

tr|B8MK09|B8MK09 TALSN Nucleoporin, putative OS=Talaromyces stipitatus (strain ATCC 10500 / CBS 375.48 / QM 6759 / NRRL 1006) GN=TSTA 043000 PE=4 SV=1

tr|B8MRK7|B8MRK7 TALSN Nucleoporin NUP49/NSP49, putative OS=Talaromyces stipitatus (strain ATCC 10500 / CBS 375.48 / QM 6759 / NRRL 1006) GN=TSTA 056650 PE=4 SV=1

tr|B8MU23|B8MU23 TALSN Nuclear pore complex subunit Nup85, putative OS=Talaromyces stipitatus (strain ATCC 10500 / CBS 375.48 / QM 6759 / NRRL 1006) GN=TSTA 006750 PE=4 SV=1

tr|B8N391|B8N391 ASPFN Nucleoporin SONB, putative OS=Aspergillus flavus (strain ATCC 200026 / FGSC A1120 / NRRL 3357 / JCM 12722 / SRRC 167) GN=AFLA 027040 PE=4 SV=1

tr|B8NJI6|B8NJI6 ASPFN Nucleoporin, putative OS=Aspergillus flavus (strain ATCC 200026 / FGSC A1120 / NRRL 3357 / JCM 12722 / SRRC 167) GN=AFLA 067070 PE=4 SV=1

tr|B8NLM8|B8NLM8 ASPFN Nucleoporin Nsp1, putative OS=Aspergillus flavus (strain ATCC 200026 / FGSC A1120 / NRRL 3357 / JCM 12722 / SRRC 167) GN=AFLA 092440 PE=4 SV=1

tr|B8P3N6|B8P3N6 POSPM Predicted protein OS=Postia placenta (strain ATCC 44394 / Madison 698-R) GN=POSPLDRAFT 101632 PE=4 SV=1

tr|B9GC17|B9GC17 ORYSJ Putative uncharacterized protein OS=Oryza sativa subsp. japonica GN=OsJ 35340 PE=4 SV=1

tr|B9GC18|B9GC18 ORYSJ Putative uncharacterized protein OS=Oryza sativa subsp. japonica GN=OsJ 35341 PE=4 SV=1

tr|B9GJI8|B9GJI8 POPTR Predicted protein OS=Populus trichocarpa GN=POPTRDRAFT 707969 PE=4 SV=1

tr|B9I0P2|B9I0P2 POPTR Predicted protein OS=Populus trichocarpa GN=POPTRDRAFT 772123 PE=4 SV=1

tr|B9PG15|B9PG15 TOXGO Putative uncharacterized protein OS=Toxoplasma gondii GN=TGGT1 112930 PE=4 SV=1

tr|B9PJS7|B9PJS7 TOXGO Nucleoporin FG repeat-containing protein, putative OS=Toxoplasma gondii GN=TGGT1 086830 PE=4 SV=1

tr|B9PKU5|B9PKU5 TOXGO Nucleoporin, putative OS=Toxoplasma gondii GN=TGGT1 010380 PE=4 SV=1

tr|B9PZ65|B9PZ65 TOXGO Putative uncharacterized protein OS=Toxoplasma gondii GN=TGGT1 040780 PE=4 SV=1

tr|B9Q484|B9Q484 TOXGO Putative uncharacterized protein OS=Toxoplasma gondii GN=TGVEG 021190 PE=4 SV=1

tr|B9RD41|B9RD41 RICCO Structural constituent of nuclear pore, putative OS=Ricinus communis GN=RCOM 1609340 PE=4 SV=1

tr|B9RYY8|B9RYY8 RICCO Transporter, putative OS=Ricinus communis GN=RCOM 1314910 PE=4 SV=1

tr|B9W9X3|B9W9X3 CANDC Nucleoporin, putative (Nuclear pore protein, putative) OS=Candida dubliniensis (strain CD36 / ATCC MYA-646 / CBS 7987 / NCPF 3949 / NRRL Y-17841) GN=CD36 12540 PE=4 SV=1

tr|B9WB11|B9WB11 CANDC Nucleoporin, putative (Nuclear pore protein, putative) (Nucleoskeletal-like protein, putative) OS=Candida dubliniensis (strain CD36 / ATCC MYA-646 / CBS 7987 / NCPF 3949 / NRRL Y-17841) GN=CD36 18030 PE=4 SV=1

tr|B9WEM5|B9WEM5 CANDC Nuclear pore complex subunit, putative (Nucleoporin, putative) OS=Candida dubliniensis (strain CD36 / ATCC MYA-646 / CBS 7987 / NCPF 3949 / NRRL Y-17841) GN=CD36 86410 PE=4 SV=1

tr|B9WEZ8|B9WEZ8 CANDC Nucleoporin, putative (Subunit of the nuclear pore complex, putative) OS=Candida dubliniensis (strain CD36 / ATCC MYA-646 / CBS 7987 / NCPF 3949 / NRRL Y-17841) GN=CD36 87650 PE=4 SV=1

tr|B9WHR3|B9WHR3 CANDC Nucleoporin, putative (Nuclear pore protein, putative) (Rangtp-binding protein, putative) OS=Candida dubliniensis (strain CD36 / ATCC MYA-646 / CBS 7987 / NCPF 3949 / NRRL Y-17841) GN=CD36 53300 PE=4 SV=1

tr|B9WL66|B9WL66 CANDC Nucleoporin, putative (Nuclear pore protein, putative) OS=Candida dubliniensis (strain CD36 / ATCC MYA-646 / CBS 7987 / NCPF 3949 / NRRL Y-17841) GN=CD36 27580 PE=4 SV=1

tr|C0HBQ2|C0HBQ2 SALSA Nuclear pore glycoprotein p62 OS=Salmo salar GN=NUP62 PE=2 SV=1

tr|C0NBF9|C0NBF9 AJECG Putative uncharacterized protein OS=Ajellomyces capsulata (strain G186AR / H82 / ATCC MYA-2454 / RMSCC 2432) GN=HCBG 00455 PE=4 SV=1

tr|C0NJ65|C0NJ65 AJECG Nucleoporin nup44 OS=Ajellomyces capsulata (strain G186AR / H82 / ATCC MYA-2454 / RMSCC 2432) GN=HCBG 03195 PE=4 SV=1

tr|C0NJX1|C0NJX1 AJECG Putative uncharacterized protein OS=Ajellomyces capsulata (strain G186AR / H82 / ATCC MYA-2454 / RMSCC 2432) GN=HCBG 03451 PE=4 SV=1

tr|C0NRS4|C0NRS4 AJECG Putative uncharacterized protein OS=Ajellomyces capsulata (strain G186AR / H82 / ATCC MYA-2454 / RMSCC 2432) GN=HCBG 05854 PE=4 SV=1

tr|C0PBN6|C0PBN6 MAIZE Putative uncharacterized protein OS=Zea mays PE=2 SV=1

tr|C0PGX5|C0PGX5 MAIZE Putative uncharacterized protein OS=Zea mays PE=2 SV=1

tr|C0PJI0|C0PJI0 MAIZE Putative uncharacterized protein OS=Zea mays PE=2 SV=1

tr|C0S0D1|C0S0D1 PARBP Putative uncharacterized protein OS=Paracoccidioides brasiliensis (strain Pb03) GN=PABG 01046 PE=4 SV=1

tr|C0S5N7|C0S5N7 PARBP Putative uncharacterized protein OS=Paracoccidioides brasiliensis (strain Pb03) GN=PABG 03372 PE=4 SV=1

tr|C0S6L0|C0S6L0 PARBP Putative uncharacterized protein OS=Paracoccidioides brasiliensis (strain Pb03) GN=PABG 03138 PE=4 SV=1

tr|C0S8X9|C0S8X9 PARBP Putative uncharacterized protein OS=Paracoccidioides brasiliensis (strain Pb03) GN=PABG 04584 PE=4 SV=1

tr|C1E578|C1E578 MICSR Predicted protein OS=Micromonas sp. (strain RCC299 / NOUM17) GN=MICPUN 57500 PE=4 SV=1

tr|C1ED91|C1ED91 MICSR Predicted protein OS=Micromonas sp. (strain RCC299 / NOUM17) GN=MICPUN 61047 PE=4 SV=1

tr|C1G412|C1G412 PARBD Putative uncharacterized protein OS=Paracoccidioides brasiliensis (strain Pb18) GN=PADG 01678 PE=4 SV=1

tr|C1GB05|C1GB05 PARBD Putative uncharacterized protein OS=Paracoccidioides brasiliensis (strain Pb18) GN=PADG 04441 PE=4 SV=1

tr|C1GBI0|C1GBI0 PARBD Putative uncharacterized protein OS=Paracoccidioides brasiliensis (strain Pb18) GN=PADG 04981 PE=4 SV=1

tr|C1GVW0|C1GVW0 PARBA Nucleoporin SONB OS=Paracoccidioides brasiliensis (strain ATCC MYA-826 / Pb01) GN=PAAG 02655 PE=4 SV=1

tr|C1H2Z6|C1H2Z6 PARBA Putative uncharacterized protein OS=Paracoccidioides brasiliensis (strain ATCC MYA-826 / Pb01) GN=PAAG 05139 PE=4 SV=1

tr|C1H7K9|C1H7K9 PARBA Putative uncharacterized protein OS=Paracoccidioides brasiliensis (strain ATCC MYA-826 / Pb01) GN=PAAG 06750 PE=4 SV=1

tr|C3XWA2|C3XWA2 BRAFL Putative uncharacterized protein OS=Branchiostoma floridae GN=BRAFLDRAFT 117134 PE=4 SV=1

tr|C3Y1B7|C3Y1B7 BRAFL Putative uncharacterized protein OS=Branchiostoma floridae GN=BRAFLDRAFT 83641 PE=4 SV=1

tr|C3Y3D6|C3Y3D6 BRAFL Putative uncharacterized protein OS=Branchiostoma floridae GN=BRAFLDRAFT 125958 PE=4 SV=1

tr|C3ZWP7|C3ZWP7 BRAFL Putative uncharacterized protein OS=Branchiostoma floridae GN=BRAFLDRAFT 103834 PE=4 SV=1

tr|C3ZZL1|C3ZZL1 BRAFL Putative uncharacterized protein OS=Branchiostoma floridae GN=BRAFLDRAFT 255689 PE=4 SV=1

tr|C4JJD9|C4JJD9 UNCRE Predicted protein OS=Uncinocarpus reesii (strain UAMH 1704) GN=UREG 01746 PE=4 SV=1

tr|C4JQP4|C4JQP4 UNCRE Putative uncharacterized protein OS=Uncinocarpus reesii (strain UAMH 1704) GN=UREG 03389 PE=4 SV=1

tr|C4JRJ0|C4JRJ0 UNCRE Predicted protein OS=Uncinocarpus reesii (strain UAMH 1704) GN=UREG 05079 PE=4 SV=1

tr|C4M6H8|C4M6H8 ENTHI Mucin-2, putative OS=Entamoeba histolytica GN=EHI 173410 PE=4 SV=1

tr|C4M830|C4M830 ENTHI Putative uncharacterized protein OS=Entamoeba histolytica GN=EHI 108620 PE=4 SV=1

tr|C4Q4W5|C4Q4W5 SCHMA Nucleoporin 145 (S59 family) OS=Schistosoma mansoni GN=Smp 027890 PE=4 SV=1

tr|C4QWH8|C4QWH8 PICPG Subunit of the nuclear pore complex (NPC) that is localized to both sides of the pore OS=Pichia pastoris (strain GS115 / ATCC 20864) GN=PAS chr1-1 0232 PE=4 SV=1

tr|C4R257|C4R257 PICPG Nucleoporin involved in nucleocytoplasmic transport OS=Pichia pastoris (strain GS115 / ATCC 20864) GN=PAS chr2-2 0325 PE=4 SV=1

tr|C4R4J5|C4R4J5 PICPG Subunit of the Nsp1p-Nup57p-Nup49p-Nic96p subcomplex of the nuclear pore complex (NPC) OS=Pichia pastoris (strain GS115 / ATCC 20864) GN=PAS chr3 0431 PE=4 SV=1

tr|C4R5P3|C4R5P3 PICPG Essential component of the nuclear pore complex, which mediates nuclear import and export OS=Pichia pastoris (strain GS115 / ATCC 20864) GN=PAS chr3 0825 PE=4 SV=1

tr|C4R7M3|C4R7M3 PICPG Nucleoporin, essential subunit of the nuclear pore complex (NPC) OS=Pichia pastoris (strain GS115 / ATCC 20864) GN=PAS chr4 0354 PE=4 SV=1

tr|C4VAD5|C4VAD5 NOSCE Putative uncharacterized protein OS=Nosema ceranae (strain BRL01) GN=NCER 101600 PE=4 SV=1

tr|C4XVN3|C4XVN3 CLAL4 Putative uncharacterized protein OS=Clavispora lusitaniae (strain ATCC 42720) GN=CLUG 00052 PE=4 SV=1

tr|C4XVV0|C4XVV0 CLAL4 Putative uncharacterized protein OS=Clavispora lusitaniae (strain ATCC 42720) GN=CLUG 00069 PE=4 SV=1

tr|C4Y107|C4Y107 CLAL4 Putative uncharacterized protein OS=Clavispora lusitaniae (strain ATCC 42720) GN=CLUG 01889 PE=4 SV=1

tr|C4Y9X4|C4Y9X4 CLAL4 Putative uncharacterized protein OS=Clavispora lusitaniae (strain ATCC 42720) GN=CLUG 05195 PE=4 SV=1

tr|C4YBJ9|C4YBJ9 CLAL4 Putative uncharacterized protein OS=Clavispora lusitaniae (strain ATCC 42720) GN=CLUG 05577 PE=4 SV=1

tr|C4YFY5|C4YFY5 CANAW Putative uncharacterized protein OS=Candida albicans (strain WO-1) GN=CAWG 00097 PE=4 SV=1

tr|C4YGW1|C4YGW1 CANAW Putative uncharacterized protein OS=Candida albicans (strain WO-1) GN=CAWG 03297 PE=4 SV=1

tr|C4YJS5|C4YJS5 CANAW Putative uncharacterized protein OS=Candida albicans (strain WO-1) GN=CAWG 04095 PE=4 SV=1

tr|C4YL84|C4YL84 CANAW Putative uncharacterized protein OS=Candida albicans (strain WO-1) GN=CAWG 01601 PE=4 SV=1

tr|C4YP20|C4YP20 CANAW Putative uncharacterized protein OS=Candida albicans (strain WO-1) GN=CAWG 02955 PE=4 SV=1

tr|C5DCL6|C5DCL6 LACTC KLTH0B04070p OS=Lachancea thermotolerans (strain ATCC 56472 / CBS 6340 / NRRL Y-8284) GN=KLTH0B04070g PE=4 SV=1

tr|C5DHU0|C5DHU0 LACTC KLTH0E07084p OS=Lachancea thermotolerans (strain ATCC 56472 / CBS 6340 / NRRL Y-8284) GN=KLTH0E07084g PE=4 SV=1

tr|C5DJ83|C5DJ83 LACTC KLTH0F14278p OS=Lachancea thermotolerans (strain ATCC 56472 / CBS 6340 / NRRL Y-8284) GN=KLTH0F14278g PE=4 SV=1

tr|C5DMA8|C5DMA8 LACTC KLTH0G07326p OS=Lachancea thermotolerans (strain ATCC 56472 / CBS 6340 / NRRL Y-8284) GN=KLTH0G07326g PE=4 SV=1

tr|C5DR03|C5DR03 ZYGRC ZYRO0B04510p OS=Zygosaccharomyces rouxii (strain ATCC 2623 / CBS 732 / NBRC 1130 / NCYC 568 / NRRL Y-229) GN=ZYRO0B04510g PE=4 SV=1

tr|C5DTS4|C5DTS4 ZYGRC ZYRO0C10890p OS=Zygosaccharomyces rouxii (strain ATCC 2623 / CBS 732 / NBRC 1130 / NCYC 568 / NRRL Y-229) GN=ZYRO0C10890g PE=4 SV=1

tr|C5DWY5|C5DWY5 ZYGRC ZYRO0F00660p OS=Zygosaccharomyces rouxii (strain ATCC 2623 / CBS 732 / NBRC 1130 / NCYC 568 / NRRL Y-229) GN=ZYRO0F00660g PE=4 SV=1

tr|C5E418|C5E418 ZYGRC ZYRO0E02002p OS=Zygosaccharomyces rouxii (strain ATCC 2623 / CBS 732 / NBRC 1130 / NCYC 568 / NRRL Y-229) GN=ZYRO0E02002g PE=4 SV=1

tr|C5E438|C5E438 ZYGRC ZYRO0E02508p OS=Zygosaccharomyces rouxii (strain ATCC 2623 / CBS 732 / NBRC 1130 / NCYC 568 / NRRL Y-229) GN=ZYRO0E02508g PE=4 SV=1

tr|C5FJU1|C5FJU1 ARTOC Nucleoporin nup44 OS=Arthroderma otae (strain ATCC MYA-4605 / CBS 113480) GN=MCYG 03771 PE=4 SV=1

tr|C5FKZ2|C5FKZ2 ARTOC Nucleoporin nsp1 OS=Arthroderma otae (strain ATCC MYA-4605 / CBS 113480) GN=MCYG 03183 PE=4 SV=1

tr|C5FPV1|C5FPV1 ARTOC Nucleoporin NUP42 OS=Arthroderma otae (strain ATCC MYA-4605 / CBS 113480) GN=MCYG 04525 PE=4 SV=1

tr|C5FSG5|C5FSG5 ARTOC Nucleoporin nsp1 OS=Arthroderma otae (strain ATCC MYA-4605 / CBS 113480) GN=MCYG 05637 PE=4 SV=1

tr|C5FUJ7|C5FUJ7 ARTOC Nucleoporin nup189 OS=Arthroderma otae (strain ATCC MYA-4605 / CBS 113480) GN=MCYG 06400 PE=4 SV=1

tr|C5GBM4|C5GBM4 AJEDR Nucleoporin Nsp1 OS=Ajellomyces dermatitidis (strain ER-3 / ATCC MYA-2586) GN=BDCG 01757 PE=4 SV=1

tr|C5GML1|C5GML1 AJEDR Nucleoporin OS=Ajellomyces dermatitidis (strain ER-3 / ATCC MYA-2586) GN=BDCG 05436 PE=4 SV=1

tr|C5GQS0|C5GQS0 AJEDR Nucleoporin NUP49/NSP49 OS=Ajellomyces dermatitidis (strain ER-3 / ATCC MYA-2586) GN=BDCG 06919 PE=4 SV=1

tr|C5GUA7|C5GUA7 AJEDR Nucleoporin SONB OS=Ajellomyces dermatitidis (strain ER-3 / ATCC MYA-2586) GN=BDCG 08173 PE=4 SV=1

tr|C5JLW1|C5JLW1 AJEDS Nucleoporin SONB OS=Ajellomyces dermatitidis (strain SLH14081) GN=BDBG 03482 PE=4 SV=1

tr|C5JQQ3|C5JQQ3 AJEDS Nucleoporin Nsp1 OS=Ajellomyces dermatitidis (strain SLH14081) GN=BDBG 04685 PE=4 SV=1

tr|C5JZ88|C5JZ88 AJEDS Nucleoporin NUP49/NSP49 OS=Ajellomyces dermatitidis (strain SLH14081) GN=BDBG 07920 PE=4 SV=1

tr|C5K3D3|C5K3D3 AJEDS Nucleoporin OS=Ajellomyces dermatitidis (strain SLH14081) GN=BDBG 09327 PE=4 SV=1

tr|C5KR99|C5KR99 PERM5 Putative uncharacterized protein OS=Perkinsus marinus (strain ATCC 50983 / TXsc) GN=Pmar PMAR019529 PE=4 SV=1

tr|C5KSZ1|C5KSZ1 PERM5 WAG22 antigen, putative OS=Perkinsus marinus (strain ATCC 50983 / TXsc) GN=Pmar PMAR001140 PE=4 SV=1

tr|C5LD28|C5LD28 PERM5 Sporozoite and macroschizont protein 1, putative OS=Perkinsus marinus (strain ATCC 50983 / TXsc) GN=Pmar PMAR029535 PE=4 SV=1

tr|C5M448|C5M448 CANTT Predicted protein OS=Candida tropicalis (strain ATCC MYA-3404 / T1) GN=CTRG 00837 PE=4 SV=1

tr|C5M5P4|C5M5P4 CANTT Predicted protein OS=Candida tropicalis (strain ATCC MYA-3404 / T1) GN=CTRG 01174 PE=4 SV=1

tr|C5M9Q8|C5M9Q8 CANTT Putative uncharacterized protein OS=Candida tropicalis (strain ATCC MYA-3404 / T1) GN=CTRG 02220 PE=4 SV=1

tr|C5MC50|C5MC50 CANTT Predicted protein OS=Candida tropicalis (strain ATCC MYA-3404 / T1) GN=CTRG 03642 PE=4 SV=1

tr|C5MCV7|C5MCV7 CANTT Putative uncharacterized protein OS=Candida tropicalis (strain ATCC MYA-3404 / T1) GN=CTRG 04058 PE=4 SV=1

tr|C5P1K7|C5P1K7 COCP7 Putative uncharacterized protein OS=Coccidioides posadasii (strain C735) GN=CPC735 072470 PE=4 SV=1

tr|C5PCN0|C5PCN0 COCP7 Nucleoporin, putative OS=Coccidioides posadasii (strain C735) GN=CPC735 014370 PE=4 SV=1

tr|C5PGB3|C5PGB3 COCP7 Putative uncharacterized protein OS=Coccidioides posadasii (strain C735) GN=CPC735 049360 PE=4 SV=1

tr|C5X481|C5X481 SORBI Putative uncharacterized protein Sb02g009450 OS=Sorghum bicolor GN=Sb02g009450 PE=4 SV=1

tr|C5XQG3|C5XQG3 SORBI Putative uncharacterized protein Sb03g040330 OS=Sorghum bicolor GN=Sb03g040330 PE=4 SV=1

tr|C5YAX6|C5YAX6 SORBI Putative uncharacterized protein Sb06g020700 OS=Sorghum bicolor GN=Sb06g020700 PE=4 SV=1

tr|C6H5P3|C6H5P3 AJECH Nucleoporin NUP49/NSP49 OS=Ajellomyces capsulata (strain H143) GN=HCDG 01744 PE=4 SV=1

tr|C6H985|C6H985 AJECH Nucleoporin NUP44 OS=Ajellomyces capsulata (strain H143) GN=HCDG 02766 PE=4 SV=1

tr|C6H9Q4|C6H9Q4 AJECH Nucleoporin NSP1 OS=Ajellomyces capsulata (strain H143) GN=HCDG 02935 PE=4 SV=1

tr|C6HIT5|C6HIT5 AJECH Nucleoporin SONB OS=Ajellomyces capsulata (strain H143) GN=HCDG 05969 PE=4 SV=1

tr|C6LT85|C6LT85 GIAIB Nucleoporin autopeptidase-like protein OS=Giardia intestinalis (strain ATCC 50581 / GS clone H7) GN=GL50581 1981 PE=4 SV=1

tr|C7GL74|C7GL74 YEAS2 Nup116p OS=Saccharomyces cerevisiae (strain JAY291) GN=NUP116 PE=4 SV=1

tr|C7GPN5|C7GPN5 YEAS2 Nup49p OS=Saccharomyces cerevisiae (strain JAY291) GN=NUP49 PE=4 SV=1

tr|C7GUH3|C7GUH3 YEAS2 Nup57p OS=Saccharomyces cerevisiae (strain JAY291) GN=NUP57 PE=4 SV=1

tr|C7GVN9|C7GVN9 YEAS2 Nup100p OS=Saccharomyces cerevisiae (strain JAY291) GN=NUP100 PE=4 SV=1

tr|C7GW26|C7GW26 YEAS2 Nup145p OS=Saccharomyces cerevisiae (strain JAY291) GN=NUP145 PE=4 SV=1

tr|C7YLM5|C7YLM5 NECH7 Putative uncharacterized protein OS=Nectria haematococca (strain 77-13-4 / ATCC MYA-4622 / FGSC 9596 / MPVI) GN=NECHADRAFT 77586 PE=4 SV=1

tr|C7YQE2|C7YQE2 NECH7 Putative uncharacterized protein OS=Nectria haematococca (strain 77-13-4 / ATCC MYA-4622 / FGSC 9596 / MPVI) GN=NECHADRAFT 79074 PE=4 SV=1

tr|C7YWK0|C7YWK0 NECH7 Predicted protein OS=Nectria haematococca (strain 77-13-4 / ATCC MYA-4622 / FGSC 9596 / MPVI) GN=NECHADRAFT 30085 PE=4 SV=1

tr|C8Z879|C8Z879 YEAS8 Nup49p OS=Saccharomyces cerevisiae (strain Lalvin EC1118 / Prise de mousse) GN=EC1118 1G1 1068g PE=4 SV=1

tr|C8Z8F6|C8Z8F6 YEAS8 Nup145p OS=Saccharomyces cerevisiae (strain Lalvin EC1118 / Prise de mousse) GN=EC1118 1G1 1959g PE=4 SV=1

tr|C8Z910|C8Z910 YEAS8 Nup57p OS=Saccharomyces cerevisiae (strain Lalvin EC1118 / Prise de mousse) GN=EC1118 1G1 4335g PE=4 SV=1

tr|C8ZBH3|C8ZBH3 YEAS8 Nsp1p OS=Saccharomyces cerevisiae (strain Lalvin EC1118 / Prise de mousse) GN=EC1118 1J11 2157g PE=4 SV=2

tr|C8ZEQ2|C8ZEQ2 YEAS8 Nup116p OS=Saccharomyces cerevisiae (strain Lalvin EC1118 / Prise de mousse) GN=EC1118 1M3 2113g PE=4 SV=1

tr|C9JDH3|C9JDH3 HUMAN Nucleoporin p58/p45 OS=Homo sapiens GN=NUPL1 PE=4 SV=2

tr|C9SF96|C9SF96 VERA1 Nucleoporin NIC96 OS=Verticillium albo-atrum (strain VaMs.102 / ATCC MYA-4576 / FGSC 10136) GN=VDBG 03991 PE=4 SV=1

tr|C9SIN0|C9SIN0 VERA1 Nuclear pore glycoprotein p62 OS=Verticillium albo-atrum (strain VaMs.102 / ATCC MYA-4576 / FGSC 10136) GN=VDBG 04912 PE=4 SV=1

tr|C9SU75|C9SU75 VERA1 Putative uncharacterized protein OS=Verticillium albo-atrum (strain VaMs.102 / ATCC MYA-4576 / FGSC 10136) GN=VDBG 08496 PE=4 SV=1

tr|C9SWM6|C9SWM6 VERA1 Nucleoporin nup189 OS=Verticillium albo-atrum (strain VaMs.102 / ATCC MYA-4576 / FGSC 10136) GN=VDBG 09301 PE=4 SV=1

tr|C9ZMH1|C9ZMH1 TRYB9 Nucleoporin (NUP54/57), putative OS=Trypanosoma brucei gambiense (strain MHOM/CI/86/DAL972) GN=TbgDal IV5390 PE=4 SV=1

tr|D0A5N8|D0A5N8 TRYB9 Nucleoporin, putative2 (Serine peptidase, clan sp, family s59, putative) OS=Trypanosoma brucei gambiense (strain MHOM/CI/86/DAL972) GN=TbgDal XI1040 PE=4 SV=1

tr|D0AAC5|D0AAC5 TRYB9 Putative uncharacterized protein OS=Trypanosoma brucei gambiense (strain MHOM/CI/86/DAL972) GN=TbgDal XI17460 PE=4 SV=1

tr|D0NF98|D0NF98 PHYIT Nuclear pore glycoprotein, putative OS=Phytophthora infestans (strain T30-4) GN=PITG 10416 PE=4 SV=1

tr|D0NIG0|D0NIG0 PHYIT Nuclear pore complex protein, putative OS=Phytophthora infestans (strain T30-4) GN=PITG 11743 PE=4 SV=1

tr|D0NIP9|D0NIP9 PHYIT Putative uncharacterized protein OS=Phytophthora infestans (strain T30-4) GN=PITG 11405 PE=4 SV=1

tr|D0NQN5|D0NQN5 PHYIT Carbohydrate-binding protein, putative OS=Phytophthora infestans (strain T30-4) GN=PITG 14603 PE=4 SV=1

tr|D2A0S9|D2A0S9 TRICA Putative uncharacterized protein GLEAN 08264 OS=Tribolium castaneum GN=GLEAN 08264 PE=4 SV=1

tr|D2V824|D2V824 NAEGR Nucleoporin 98-96 OS=Naegleria gruberi GN=NAEGRDRAFT 78956 PE=4 SV=1

tr|D2VET4|D2VET4 NAEGR Nucleoporin nup98 OS=Naegleria gruberi GN=NAEGRDRAFT 48952 PE=4 SV=1

tr|D2VNZ4|D2VNZ4 NAEGR Nucleoporin Nup153 OS=Naegleria gruberi GN=NAEGRDRAFT 80693 PE=4 SV=1

tr|D2VQZ0|D2VQZ0 NAEGR Nuclear pore complex p62 OS=Naegleria gruberi GN=NAEGRDRAFT 80913 PE=4 SV=1

tr|D2VV75|D2VV75 NAEGR Nucleoporin nup98 OS=Naegleria gruberi GN=NAEGRDRAFT 72916 PE=4 SV=1

tr|D3AWB0|D3AWB0 POLPA Nuclear pore protein OS=Polysphondylium pallidum GN=nup62 PE=4 SV=1

tr|D3AXR3|D3AXR3 POLPA Nucleoporin 54 OS=Polysphondylium pallidum GN=nup54 PE=4 SV=1

tr|D3B0U8|D3B0U8 POLPA Structural constituent of nuclear pore like protein OS=Polysphondylium pallidum GN=PPL 01915 PE=4 SV=1

tr|D3B1E4|D3B1E4 POLPA Putative uncharacterized protein OS=Polysphondylium pallidum GN=PPL 02115 PE=4 SV=1

tr|D3B825|D3B825 POLPA Putative uncharacterized protein OS=Polysphondylium pallidum GN=PPL 04615 PE=4 SV=1

tr|D3BDB5|D3BDB5 POLPA Putative uncharacterized protein OS=Polysphondylium pallidum GN=PPL 06498 PE=4 SV=1

tr|D3BPQ4|D3BPQ4 POLPA Putative nucleoporin 98 OS=Polysphondylium pallidum GN=nup98 PE=4 SV=1

tr|D3KYN7|D3KYN7 TETTH Macronuclear nucleoporin MacNup98B OS=Tetrahymena thermophila GN=NUP3 PE=2 SV=1

tr|D3KYQ3|D3KYQ3 TETTH Macronuclear nucleoporin MacNup98A OS=Tetrahymena thermophila GN=NUP2 PE=2 SV=1

tr|D3KYT9|D3KYT9 TETTH Nucleoporin Nup50 OS=Tetrahymena thermophila GN=NUP1 PE=2 SV=1

tr|D3TPD1|D3TPD1 GLOMM Nuclear pore complex p54 component scnup57 OS=Glossina morsitans morsitans PE=2 SV=1

tr|D3ZHV0|D3ZHV0 RAT Protein Nupl2 OS=Rattus norvegicus GN=Nupl2 PE=4 SV=1

tr|D3ZRP3|D3ZRP3 RAT Nucleoporin p58/p45 OS=Rattus norvegicus GN=Nupl1 PE=4 SV=1

tr|D3ZVG3|D3ZVG3 RAT Nucleoporin p58/p45 OS=Rattus norvegicus GN=Nupl1 PE=4 SV=1

tr|D4AVU1|D4AVU1 ARTBC Putative uncharacterized protein OS=Arthroderma benhamiae (strain ATCC MYA-4681 / CBS 112371) GN=ARB 00305 PE=4 SV=1

tr|D4B1G7|D4B1G7 ARTBC Putative uncharacterized protein OS=Arthroderma benhamiae (strain ATCC MYA-4681 / CBS 112371) GN=ARB 02296 PE=4 SV=1

tr|D4B2T5|D4B2T5 ARTBC Nucleoporin NUP49/NSP49, putative OS=Arthroderma benhamiae (strain ATCC MYA-4681 / CBS 112371) GN=ARB 02768 PE=4 SV=1

tr|D4B3W3|D4B3W3 ARTBC Putative uncharacterized protein OS=Arthroderma benhamiae (strain ATCC MYA-4681 / CBS 112371) GN=ARB 03152 PE=4 SV=1

tr|D4DD66|D4DD66 TRIVH Putative uncharacterized protein OS=Trichophyton verrucosum (strain HKI 0517) GN=TRV 05073 PE=4 SV=1

tr|D4DGL9|D4DGL9 TRIVH Putative uncharacterized protein OS=Trichophyton verrucosum (strain HKI 0517) GN=TRV 06324 PE=4 SV=1

tr|D4DKH4|D4DKH4 TRIVH Nucleoporin NUP49/NSP49, putative OS=Trichophyton verrucosum (strain HKI 0517) GN=TRV 07696 PE=4 SV=1

tr|D4DLC3|D4DLC3 TRIVH Putative uncharacterized protein OS=Trichophyton verrucosum (strain HKI 0517) GN=TRV 07997 PE=4 SV=1

tr|D5GCV8|D5GCV8 TUBMM Whole genome shotgun sequence assembly, scaffold 223, strain Mel28 OS=Tuber melanosporum (strain Mel28) GN=GSTUM 00000795001 PE=4 SV=1

tr|D5GHN5|D5GHN5 TUBMM Whole genome shotgun sequence assembly, scaffold 41, strain Mel28 OS=Tuber melanosporum (strain Mel28) GN=GSTUM 00008059001 PE=4 SV=1

tr|D5GKA7|D5GKA7 TUBMM Whole genome shotgun sequence assembly, scaffold 57, strain Mel28 OS=Tuber melanosporum (strain Mel28) GN=GSTUM 00009451001 PE=4 SV=1

tr|D5GKM5|D5GKM5 TUBMM Whole genome shotgun sequence assembly, scaffold 6, strain Mel28 OS=Tuber melanosporum (strain Mel28) GN=GSTUM 00009643001 PE=4 SV=1

tr|D6RMZ9|D6RMZ9 COPC7 Nucleoporin autopeptidase OS=Coprinopsis cinerea (strain Okayama-7 / 130 / ATCC MYA-4618 / FGSC 9003) GN=CC1G 14684 PE=4 SV=1

tr|D6W6X2|D6W6X2 TRICA Putative uncharacterized protein OS=Tribolium castaneum GN=TcasGA2 TC013629 PE=4 SV=1

tr|D6WAW7|D6WAW7 TRICA Putative uncharacterized protein OS=Tribolium castaneum GN=TcasGA2 TC001231 PE=4 SV=1

tr|D6WGL4|D6WGL4 TRICA Putative uncharacterized protein OS=Tribolium castaneum GN=TcasGA2 TC003451 PE=4 SV=1

tr|D7FX93|D7FX93 ECTSI Putative uncharacterized protein OS=Ectocarpus siliculosus GN=Esi 0320 0024 PE=4 SV=1

tr|D7LBU6|D7LBU6 ARALL Putative uncharacterized protein OS=Arabidopsis lyrata subsp. lyrata GN=ARALYDRAFT 483630 PE=4 SV=1

tr|D7SLU6|D7SLU6 VITVI Putative uncharacterized protein OS=Vitis vinifera GN=VIT 15s0021g02200 PE=4 SV=1

tr|D8M4Q6|D8M4Q6 BLAHO Singapore isolate B (sub-type 7) whole genome shotgun sequence assembly, scaffold 23 OS=Blastocystis hominis GN=GSBLH T00002988001 PE=4 SV=1

tr|D8M7H4|D8M7H4 BLAHO Singapore isolate B (sub-type 7) whole genome shotgun sequence assembly, scaffold 4 OS=Blastocystis hominis GN=GSBLH T00003807001 PE=4 SV=1

tr|D8PR19|D8PR19 SCHCM Putative uncharacterized protein OS=Schizophyllum commune (strain H4-8 / FGSC 9210) GN=SCHCODRAFT 80348 PE=4 SV=1

tr|D8PW04|D8PW04 SCHCM Putative uncharacterized protein OS=Schizophyllum commune (strain H4-8 / FGSC 9210) GN=SCHCODRAFT 232399 PE=4 SV=1

tr|D8Q3U7|D8Q3U7 SCHCM Putative uncharacterized protein OS=Schizophyllum commune (strain H4-8 / FGSC 9210) GN=SCHCODRAFT 85133 PE=4 SV=1

tr|D8Q8A4|D8Q8A4 SCHCM Putative uncharacterized protein OS=Schizophyllum commune (strain H4-8 / FGSC 9210) GN=SCHCODRAFT 56217 PE=4 SV=1

tr|D8U297|D8U297 VOLCA Putative uncharacterized protein OS=Volvox carteri GN=VOLCADRAFT 105669 PE=4 SV=1

tr|D8UAV7|D8UAV7 VOLCA Putative uncharacterized protein OS=Volvox carteri GN=VOLCADRAFT 119185 PE=4 SV=1

tr|E0S5Q5|E0S5Q5 ENCIT Nucleoporin autopeptidase OS=Encephalitozoon intestinalis (strain ATCC 50506) GN=Eint 020390 PE=4 SV=1

tr|E0VJX7|E0VJX7 PEDHC Nucleoporin p54, putative OS=Pediculus humanus subsp. corporis GN=Phum PHUM253150 PE=4 SV=1

tr|E0VXG5|E0VXG5 PEDHC Nuclear pore complex protein nup153, putative OS=Pediculus humanus subsp. corporis GN=Phum PHUM500270 PE=4 SV=1

tr|E0W033|E0W033 PEDHC Nucleoporin p58/p45, putative OS=Pediculus humanus subsp. corporis GN=Phum PHUM544520 PE=4 SV=1

tr|E0W2X1|E0W2X1 PEDHC Nuclear pore complex protein nup98, putative OS=Pediculus humanus subsp. corporis GN=Phum PHUM598450 PE=4 SV=1

tr|E1BCV4|E1BCV4 BOVIN Uncharacterized protein OS=Bos taurus GN=NUP98 PE=4 SV=2

tr|E1BIX5|E1BIX5 BOVIN Uncharacterized protein OS=Bos taurus GN=NUP153 PE=4 SV=2

tr|E1BYU8|E1BYU8 CHICK Uncharacterized protein OS=Gallus gallus GN=NUP98 PE=4 SV=1

tr|E1F1L6|E1F1L6 GIAIA Nucleoporin OS=Giardia intestinalis (strain P15) GN=GLP15 245 PE=4 SV=1

tr|E1FUS7|E1FUS7 LOALO Putative uncharacterized protein OS=Loa loa GN=LOAG 04654 PE=4 SV=1

tr|E1ZFL7|E1ZFL7 CHLVA Putative uncharacterized protein OS=Chlorella variabilis GN=CHLNCDRAFT 134254 PE=4 SV=1

tr|E1ZPM5|E1ZPM5 CHLVA Putative uncharacterized protein OS=Chlorella variabilis GN=CHLNCDRAFT 139025 PE=4 SV=1

tr|E1ZUV9|E1ZUV9 CAMFO Nuclear pore complex protein Nup98-Nup96 OS=Camponotus floridanus GN=EAG 12228 PE=4 SV=1

tr|E1ZXB9|E1ZXB9 CAMFO Probable nucleoporin Nup54 OS=Camponotus floridanus GN=EAG 14121 PE=4 SV=1

tr|E2ABC6|E2ABC6 CAMFO Nucleoporin 50 kDa OS=Camponotus floridanus GN=EAG 13924 PE=4 SV=1

tr|E2ADP1|E2ADP1 CAMFO Probable nucleoporin Nup58 OS=Camponotus floridanus GN=EAG 10376 PE=4 SV=1

tr|E2AVY7|E2AVY7 CAMFO Nucleoporin-like 2 OS=Camponotus floridanus GN=EAG 01599 PE=4 SV=1

tr|E2B2E1|E2B2E1 HARSA Probable nucleoporin Nup58 OS=Harpegnathos saltator GN=EAI 09645 PE=4 SV=1

tr|E2BF75|E2BF75 HARSA Nucleoporin-like 2 OS=Harpegnathos saltator GN=EAI 04441 PE=4 SV=1

tr|E2BID0|E2BID0 HARSA Nucleoporin 50 kDa OS=Harpegnathos saltator GN=EAI 07343 PE=4 SV=1

tr|E2BM95|E2BM95 HARSA Probable nucleoporin Nup54 OS=Harpegnathos saltator GN=EAI 06012 PE=4 SV=1

tr|E2C4C3|E2C4C3 HARSA Nuclear pore glycoprotein p62 OS=Harpegnathos saltator GN=EAI 12697 PE=4 SV=1

tr|E2CA02|E2CA02 HARSA Nuclear pore complex protein Nup98-Nup96 OS=Harpegnathos saltator GN=EAI 01613 PE=4 SV=1

tr|E2R2P0|E2R2P0 CANFA Uncharacterized protein OS=Canis familiaris GN=NUP62 PE=4 SV=1

tr|E2R4V6|E2R4V6 CANFA Uncharacterized protein OS=Canis familiaris GN=NUP98 PE=4 SV=1

tr|E2RLN2|E2RLN2 CANFA Uncharacterized protein OS=Canis familiaris GN=NUP153 PE=4 SV=1

tr|E2RMJ6|E2RMJ6 CANFA Uncharacterized protein OS=Canis familiaris GN=NUPL1 PE=4 SV=1

tr|E3JY06|E3JY06 PUCGT Putative uncharacterized protein OS=Puccinia graminis f. sp. tritici (strain CRL 75-36-700-3 / race SCCL) GN=PGTG 02392 PE=4 SV=2

tr|E3JYJ6|E3JYJ6 PUCGT Putative uncharacterized protein OS=Puccinia graminis f. sp. tritici (strain CRL 75-36-700-3 / race SCCL) GN=PGTG 03077 PE=4 SV=2

tr|E3L419|E3L419 PUCGT Putative uncharacterized protein OS=Puccinia graminis f. sp. tritici (strain CRL 75-36-700-3 / race SCCL) GN=PGTG 17151 PE=4 SV=2

tr|E3L526|E3L526 PUCGT Putative uncharacterized protein OS=Puccinia graminis f. sp. tritici (strain CRL 75-36-700-3 / race SCCL) GN=PGTG 17507 PE=4 SV=2

tr|E3LXC9|E3LXC9 CAERE CRE-NPP-7 protein OS=Caenorhabditis remanei GN=Cre-npp-7 PE=4 SV=1

tr|E3MG97|E3MG97 CAERE CRE-NPP-11 protein OS=Caenorhabditis remanei GN=Cre-npp-11 PE=4 SV=1

tr|E3MLX3|E3MLX3 CAERE CRE-NPP-1 protein OS=Caenorhabditis remanei GN=Cre-npp-1 PE=4 SV=1

tr|E3N1N1|E3N1N1 CAERE CRE-NPP-4 protein OS=Caenorhabditis remanei GN=Cre-npp-4 PE=4 SV=1

tr|E3NH00|E3NH00 CAERE CRE-NPP-10 protein OS=Caenorhabditis remanei GN=Cre-npp-10 PE=4 SV=1

tr|E3Q5Y7|E3Q5Y7 COLGM Putative uncharacterized protein OS=Colletotrichum graminicola (strain M1.001 / M2 / FGSC 10212) GN=GLRG 01379 PE=4 SV=1

tr|E3QN07|E3QN07 COLGM Putative uncharacterized protein OS=Colletotrichum graminicola (strain M1.001 / M2 / FGSC 10212) GN=GLRG 07389 PE=4 SV=1

tr|E3QS75|E3QS75 COLGM Nucleoporin NUP49/NSP49 OS=Colletotrichum graminicola (strain M1.001 / M2 / FGSC 10212) GN=GLRG 08958 PE=4 SV=1

tr|E3QX75|E3QX75 COLGM Nucleoporin autopeptidase OS=Colletotrichum graminicola (strain M1.001 / M2 / FGSC 10212) GN=GLRG 10607 PE=4 SV=1

tr|E3RD32|E3RD32 PYRTT Putative uncharacterized protein OS=Pyrenophora teres f. teres (strain 0-1) GN=PTT 01528 PE=4 SV=1

tr|E3RE87|E3RE87 PYRTT Putative uncharacterized protein OS=Pyrenophora teres f. teres (strain 0-1) GN=PTT 03996 PE=4 SV=1

tr|E3S941|E3S941 PYRTT Putative uncharacterized protein OS=Pyrenophora teres f. teres (strain 0-1) GN=PTT 19531 PE=4 SV=1

tr|E3WL01|E3WL01 ANODA Putative uncharacterized protein OS=Anopheles darlingi GN=AND 01228 PE=4 SV=1

tr|E3WQP4|E3WQP4 ANODA Putative uncharacterized protein OS=Anopheles darlingi GN=AND 04672 PE=4 SV=1

tr|E3X315|E3X315 ANODA Putative uncharacterized protein OS=Anopheles darlingi GN=AND 12443 PE=4 SV=1

tr|E3X8S4|E3X8S4 ANODA Putative uncharacterized protein OS=Anopheles darlingi GN=AND 16639 PE=4 SV=1

tr|E4UNC2|E4UNC2 ARTGP Nucleoporin nup44 OS=Arthroderma gypseum (strain ATCC MYA-4604 / CBS 118893) GN=MGYG 03374 PE=4 SV=1

tr|E4UNW6|E4UNW6 ARTGP Putative uncharacterized protein OS=Arthroderma gypseum (strain ATCC MYA-4604 / CBS 118893) GN=MGYG 02732 PE=4 SV=1

tr|E4V1D8|E4V1D8 ARTGP Putative uncharacterized protein OS=Arthroderma gypseum (strain ATCC MYA-4604 / CBS 118893) GN=MGYG 06853 PE=4 SV=1

tr|E4X7I4|E4X7I4 OIKDI Whole genome shotgun assembly, reference scaffold set, scaffold scaffold 14 OS=Oikopleura dioica GN=GSOID T00003520001 PE=4 SV=1

tr|E4X8J6|E4X8J6 OIKDI Whole genome shotgun assembly, reference scaffold set, scaffold scaffold 15 OS=Oikopleura dioica GN=GSOID T00004104001 PE=4 SV=1

tr|E4XKV0|E4XKV0 OIKDI Whole genome shotgun assembly, reference scaffold set, scaffold scaffold 52 OS=Oikopleura dioica GN=GSOID T00014317001 PE=4 SV=1

tr|E4XLY7|E4XLY7 OIKDI Whole genome shotgun assembly, reference scaffold set, scaffold scaffold 59 OS=Oikopleura dioica GN=GSOID T00014734001 PE=4 SV=1

tr|E4XVY0|E4XVY0 OIKDI Whole genome shotgun assembly, reference scaffold set, scaffold scaffold 211 OS=Oikopleura dioica GN=GSOID T00006783001 PE=4 SV=1

tr|E4YUR3|E4YUR3 OIKDI Whole genome shotgun assembly, allelic scaffold set, scaffold scaffoldA 1186 (Fragment) OS=Oikopleura dioica GN=GSOID T00019752001 PE=4 SV=1

tr|E4ZR82|E4ZR82 LEPMJ Putative uncharacterized protein OS=Leptosphaeria maculans (strain JN3 / isolate v23.1.3 / race Av1-4-5-6-7-8) GN=LEMA P034210.1 PE=4 SV=1

tr|E5A2R4|E5A2R4 LEPMJ Putative uncharacterized protein OS=Leptosphaeria maculans (strain JN3 / isolate v23.1.3 / race Av1-4-5-6-7-8) GN=LEMA P092690.1 PE=4 SV=1

tr|E5AEW5|E5AEW5 LEPMJ Putative uncharacterized protein OS=Leptosphaeria maculans (strain JN3 / isolate v23.1.3 / race Av1-4-5-6-7-8) GN=LEMA P005410.1 PE=4 SV=1

tr|E5RSS7|E5RSS7 ANGJA Egg envelope protein OS=Anguilla japonica GN=eZPCe PE=2 SV=1

tr|E5S0L0|E5S0L0 TRISP Putative ATP synthase F1, delta subunit OS=Trichinella spiralis GN=Tsp 09114 PE=4 SV=1

tr|E5S3Q6|E5S3Q6 TRISP Putative uncharacterized protein OS=Trichinella spiralis GN=Tsp 03458 PE=4 SV=1

tr|E6QXL6|E6QXL6 CRYGW Putative uncharacterized protein OS=Cryptococcus gattii serotype B (strain WM276 / ATCC MYA-4071) GN=CGB A4070W PE=4 SV=1

tr|E6QYB8|E6QYB8 CRYGW Nucleoporin nsp1, putative OS=Cryptococcus gattii serotype B (strain WM276 / ATCC MYA-4071) GN=CGB A7240C PE=4 SV=1

tr|E6R186|E6R186 CRYGW Nucleoporin nup189, putative OS=Cryptococcus gattii serotype B (strain WM276 / ATCC MYA-4071) GN=CGB B6550C PE=4 SV=1

tr|E6R494|E6R494 CRYGW Putative uncharacterized protein OS=Cryptococcus gattii serotype B (strain WM276 / ATCC MYA-4071) GN=CGB D5790W PE=4 SV=1

tr|E6R4W3|E6R4W3 CRYGW Putative uncharacterized protein OS=Cryptococcus gattii serotype B (strain WM276 / ATCC MYA-4071) GN=CGB D8520C PE=4 SV=1

tr|E6ZIF6|E6ZIF6 DICLA Nucleoporin p58/p45 OS=Dicentrarchus labrax GN=NUPL1 PE=4 SV=1

tr|E6ZIF7|E6ZIF7 DICLA Nucleoporin p58/p45 OS=Dicentrarchus labrax GN=NUPL1 PE=4 SV=1

tr|E6ZNX6|E6ZNX6 SPORE Related to Nucleoporin NSP1 OS=Sporisorium reilianum (strain SRZ2) GN=sr15394 PE=4 SV=1

tr|E6ZTD4|E6ZTD4 SPORE Related to nucleoporin OS=Sporisorium reilianum (strain SRZ2) GN=sr12387 PE=4 SV=1

tr|E6ZUB7|E6ZUB7 SPORE Related to NUP49-nuclear pore protein OS=Sporisorium reilianum (strain SRZ2) GN=sr12485 PE=4 SV=1

tr|E6ZUZ0|E6ZUZ0 SPORE Related to NUP57-nuclear pore protein OS=Sporisorium reilianum (strain SRZ2) GN=sr13514 PE=4 SV=1

tr|E6ZYP8|E6ZYP8 SPORE Related to Nucleoporin nup189 (SonB) OS=Sporisorium reilianum (strain SRZ2) GN=sr13063 PE=4 SV=1

tr|E7F546|E7F546 DANRE Uncharacterized protein OS=Danio rerio GN=nupl1 PE=4 SV=1

tr|E7F981|E7F981 DANRE Uncharacterized protein OS=Danio rerio GN=nup98 PE=4 SV=1

tr|E7KCC2|E7KCC2 YEASA Nup49p OS=Saccharomyces cerevisiae (strain AWRI796) GN=AWRI796 1636 PE=4 SV=1

tr|E7KCJ0|E7KCJ0 YEASA Nup57p OS=Saccharomyces cerevisiae (strain AWRI796) GN=AWRI796 1881 PE=4 SV=1

tr|E7KEX2|E7KEX2 YEASA Nup100p OS=Saccharomyces cerevisiae (strain AWRI796) GN=AWRI796 2893 PE=4 SV=1

tr|E7KN89|E7KN89 YEASL Nup49p OS=Saccharomyces cerevisiae (strain Lalvin QA23) GN=QA23 1628 PE=4 SV=1

tr|E7KNE8|E7KNE8 YEASL Nup145p OS=Saccharomyces cerevisiae (strain Lalvin QA23) GN=QA23 1700 PE=4 SV=1

tr|E7LUN9|E7LUN9 YEASV Nup49p OS=Saccharomyces cerevisiae (strain VIN 13) GN=VIN13 1619 PE=4 SV=1

tr|E7LYC4|E7LYC4 YEASV Nup116p OS=Saccharomyces cerevisiae (strain VIN 13) GN=VIN13 3631 PE=4 SV=1

tr|E7NHZ5|E7NHZ5 YEASO Nup57p OS=Saccharomyces cerevisiae (strain FostersO) GN=FOSTERSO 1834 PE=4 SV=1

tr|E7NJQ4|E7NJQ4 YEASO Nsp1p OS=Saccharomyces cerevisiae (strain FostersO) GN=FOSTERSO 2551 PE=4 SV=1

tr|E7NLF9|E7NLF9 YEASO Nup116p OS=Saccharomyces cerevisiae (strain FostersO) GN=FOSTERSO 3578 PE=4 SV=1

tr|E7Q443|E7Q443 YEASB Nup57p OS=Saccharomyces cerevisiae (strain FostersB) GN=FOSTERSB 1849 PE=4 SV=1

tr|E7Q648|E7Q648 YEASB Nup100p OS=Saccharomyces cerevisiae (strain FostersB) GN=FOSTERSB 2851 PE=4 SV=1

tr|E7Q7P4|E7Q7P4 YEASB Nup116p OS=Saccharomyces cerevisiae (strain FostersB) GN=FOSTERSB 3592 PE=4 SV=1

tr|E7QEJ1|E7QEJ1 YEASZ Nup49p OS=Saccharomyces cerevisiae (strain Zymaflore VL3) GN=VL3 1625 PE=4 SV=1

tr|E7R3W8|E7R3W8 PICAD Nucleoporin NSP1 OS=Pichia angusta (strain ATCC 26012 / NRRL Y-7560 / DL-1) GN=HPODL 1390 PE=4 SV=1

tr|E7R567|E7R567 PICAD Subunit of the nuclear pore complex (NPC) OS=Pichia angusta (strain ATCC 26012 / NRRL Y-7560 / DL-1) GN=HPODL 1228 PE=4 SV=1

tr|E7R6G4|E7R6G4 PICAD Nucleoporin, essential subunit of the nuclear pore complex (NPC) OS=Pichia angusta (strain ATCC 26012 / NRRL Y-7560 / DL-1) GN=HPODL 2195 PE=4 SV=1

tr|E7RB92|E7RB92 PICAD Subunit of the Nsp1p-Nup57p-Nup49p-Nic96p subcomplex of the nuclear pore complex (NPC) OS=Pichia angusta (strain ATCC 26012 / NRRL Y-7560 / DL-1) GN=HPODL 3865 PE=4 SV=1

tr|E9AD15|E9AD15 LEIMA Putative nucleoporin OS=Leishmania major GN=LMJF 27 0380 PE=4 SV=1

tr|E9AYU0|E9AYU0 LEIMU Putative nucleoporin (Putative serine peptidase, clan sp, family s59) OS=Leishmania mexicana (strain MHOM/GT/2001/U1103) GN=LMXM 27 0380 PE=4 SV=1

tr|E9B289|E9B289 LEIMU Putative nucleoporin (NUP54/57) OS=Leishmania mexicana (strain MHOM/GT/2001/U1103) GN=LMXM 30 2900 PE=4 SV=1

tr|E9B314|E9B314 LEIMU Putative uncharacterized protein OS=Leishmania mexicana (strain MHOM/GT/2001/U1103) GN=LMXM 31 2350 PE=4 SV=1

tr|E9BIX3|E9BIX3 LEIDB Nucleoporin, putative OS=Leishmania donovani (strain BPK282A1) GN=LDBPK 270390 PE=4 SV=1

tr|E9BN70|E9BN70 LEIDB Nucleoporin (NUP54/57), putative OS=Leishmania donovani (strain BPK282A1) GN=LDBPK 313000 PE=4 SV=1

tr|E9BP04|E9BP04 LEIDB Putative uncharacterized protein OS=Leishmania donovani (strain BPK282A1) GN=LDBPK 322530 PE=4 SV=1

tr|E9CUZ3|E9CUZ3 COCPS Nucleoporin OS=Coccidioides posadasii (strain RMSCC 757 / Silveira) GN=CPSG 01341 PE=4 SV=1

tr|E9CW26|E9CW26 COCPS Putative uncharacterized protein OS=Coccidioides posadasii (strain RMSCC 757 / Silveira) GN=CPSG 01659 PE=4 SV=1

tr|E9CYQ2|E9CYQ2 COCPS Nucleoporin NUP49/NSP49 OS=Coccidioides posadasii (strain RMSCC 757 / Silveira) GN=CPSG 02922 PE=4 SV=1

tr|E9D976|E9D976 COCPS Nucleoporin NSP1 OS=Coccidioides posadasii (strain RMSCC 757 / Silveira) GN=CPSG 06378 PE=4 SV=1

tr|E9DTS2|E9DTS2 METAQ Putative uncharacterized protein OS=Metarhizium acridum (strain CQMa 102) GN=MAC 01020 PE=4 SV=1

tr|E9DU43|E9DU43 METAQ Nucleoporin nsp1 OS=Metarhizium acridum (strain CQMa 102) GN=MAC 01141 PE=4 SV=1

tr|E9E0M8|E9E0M8 METAQ Nucleoporin SONB, putative OS=Metarhizium acridum (strain CQMa 102) GN=MAC 03426 PE=4 SV=1

tr|E9EPC9|E9EPC9 METAR Nucleoporin-interacting protein NIC96 OS=Metarhizium robertsii (strain ARSEF 23 / ATCC MYA-3075) GN=MAA 01823 PE=4 SV=1

tr|E9EPL8|E9EPL8 METAR Nucleoporin SONB OS=Metarhizium robertsii (strain ARSEF 23 / ATCC MYA-3075) GN=MAA 02281 PE=4 SV=1

tr|E9ES00|E9ES00 METAR Nucleoporin NUP49/NSP49, putative OS=Metarhizium robertsii (strain ARSEF 23 / ATCC MYA-3075) GN=MAA 02746 PE=4 SV=1

tr|E9EZZ4|E9EZZ4 METAR Nucleoporin nsp1 OS=Metarhizium robertsii (strain ARSEF 23 / ATCC MYA-3075) GN=MAA 05593 PE=4 SV=1

tr|E9F0B3|E9F0B3 METAR Putative uncharacterized protein OS=Metarhizium robertsii (strain ARSEF 23 / ATCC MYA-3075) GN=MAA 05712 PE=4 SV=1

tr|E9GP29|E9GP29 DAPPU Putative uncharacterized protein OS=Daphnia pulex GN=DAPPUDRAFT 320173 PE=4 SV=1

tr|E9GUW4|E9GUW4 DAPPU Putative uncharacterized protein OS=Daphnia pulex GN=DAPPUDRAFT 306090 PE=4 SV=1

tr|E9PUX9|E9PUX9 MOUSE Nuclear pore glycoprotein p62 OS=Mus musculus GN=Nup62 PE=4 SV=1

tr|E9PYP6|E9PYP6 MOUSE Protein Nup98 OS=Mus musculus GN=Nup98 PE=4 SV=1

tr|E9PZU1|E9PZU1 MOUSE Protein Nup98 OS=Mus musculus GN=Nup98 PE=4 SV=1

tr|E9Q3G8|E9Q3G8 MOUSE Protein Nup153 OS=Mus musculus GN=Nup153 PE=4 SV=1

tr|E9QGM4|E9QGM4 DANRE Uncharacterized protein OS=Danio rerio GN=nup98 PE=4 SV=1

tr|E9QIQ3|E9QIQ3 DANRE Uncharacterized protein OS=Danio rerio GN=zgc:172056 PE=4 SV=2

tr|E9QL43|E9QL43 MOUSE Nucleoporin-like protein 2 OS=Mus musculus GN=Nupl2 PE=4 SV=1

tr|F0UAS2|F0UAS2 AJEC8 Nucleoporin nup44 OS=Ajellomyces capsulata (strain H88) GN=HCEG 02153 PE=4 SV=1

tr|F0UCB2|F0UCB2 AJEC8 Nucleoporin SONB OS=Ajellomyces capsulata (strain H88) GN=HCEG 02427 PE=4 SV=1

tr|F0UKL4|F0UKL4 AJEC8 Nucleoporin nsp1 OS=Ajellomyces capsulata (strain H88) GN=HCEG 05183 PE=4 SV=1

tr|F0UVS7|F0UVS7 AJEC8 Nucleoporin NUP49/NSP49 OS=Ajellomyces capsulata (strain H88) GN=HCEG 09219 PE=4 SV=1

tr|F0VB77|F0VB77 NEOCL Putative uncharacterized protein OS=Neospora caninum (strain Liverpool) GN=NCLIV 044750 PE=4 SV=1

tr|F0VGT3|F0VGT3 NEOCL Putative uncharacterized protein OS=Neospora caninum (strain Liverpool) GN=NCLIV 027150 PE=4 SV=1

tr|F0VIN9|F0VIN9 NEOCL Hypothetical low complexity protein, related OS=Neospora caninum (strain Liverpool) GN=NCLIV 033870 PE=4 SV=1

tr|F0VMU6|F0VMU6 NEOCL Putative nucleoporin FG repeat-containing protein OS=Neospora caninum (strain Liverpool) GN=NCLIV 054670 PE=4 SV=1

tr|F0WIM4|F0WIM4 9STRA Nuclear pore complex protein putative OS=Albugo laibachii Nc14 GN=AlNc14C112G6425 PE=4 SV=1

tr|F0WL73|F0WL73 9STRA Nuclear pore glycoprotein putative OS=Albugo laibachii Nc14 GN=AlNc14C141G7261 PE=4 SV=1

tr|F0WMT4|F0WMT4 9STRA Carbohydratebinding protein putative OS=Albugo laibachii Nc14 GN=AlNc14C160G7770 PE=4 SV=1

tr|F0XBY7|F0XBY7 GROCL Nucleoporin nup189 OS=Grosmannia clavigera (strain kw1407 / UAMH 11150) GN=CMQ 713 PE=4 SV=1

tr|F0XCB8|F0XCB8 GROCL Nucleoporin nup49 OS=Grosmannia clavigera (strain kw1407 / UAMH 11150) GN=CMQ 1567 PE=4 SV=1

tr|F0XKK4|F0XKK4 GROCL Nucleoporin OS=Grosmannia clavigera (strain kw1407 / UAMH 11150) GN=CMQ 8153 PE=4 SV=1

tr|F0YMR0|F0YMR0 AURAN Putative uncharacterized protein OS=Aureococcus anophagefferens GN=AURANDRAFT 67885 PE=4 SV=1

tr|F0ZAQ5|F0ZAQ5 DICPU Putative uncharacterized protein OS=Dictyostelium purpureum GN=DICPUDRAFT 52987 PE=4 SV=1

tr|F0ZC08|F0ZC08 DICPU Putative uncharacterized protein OS=Dictyostelium purpureum GN=DICPUDRAFT 148795 PE=4 SV=1

tr|F0ZID1|F0ZID1 DICPU Putative uncharacterized protein OS=Dictyostelium purpureum GN=DICPUDRAFT 78035 PE=4 SV=1

tr|F0ZUT6|F0ZUT6 DICPU Putative uncharacterized protein OS=Dictyostelium purpureum GN=DICPUDRAFT 98923 PE=4 SV=1

tr|F1LPQ1|F1LPQ1 RAT Nuclear pore complex protein Nup96 OS=Rattus norvegicus GN=Nup98 PE=4 SV=1

tr|F1NCW9|F1NCW9 CHICK Nucleoporin-like protein 2 OS=Gallus gallus GN=NUPL2 PE=4 SV=1

tr|F1QWS2|F1QWS2 DANRE Uncharacterized protein OS=Danio rerio GN=nupl1 PE=4 SV=1

tr|F1R2H0|F1R2H0 DANRE Uncharacterized protein OS=Danio rerio GN=nupl1 PE=4 SV=1

tr|F1RH59|F1RH59 PIG Uncharacterized protein OS=Sus scrofa GN=NUP62 PE=4 SV=1

tr|F1SUZ2|F1SUZ2 PIG Uncharacterized protein OS=Sus scrofa GN=NUP98 PE=4 SV=1

tr|F2DG10|F2DG10 HORVD Predicted protein OS=Hordeum vulgare var. distichum PE=2 SV=1

tr|F2DHA8|F2DHA8 HORVD Predicted protein OS=Hordeum vulgare var. distichum PE=2 SV=1

tr|F2DY89|F2DY89 HORVD Predicted protein OS=Hordeum vulgare var. distichum PE=2 SV=1

tr|F2EBF0|F2EBF0 HORVD Predicted protein OS=Hordeum vulgare var. distichum PE=2 SV=1

tr|F2PI56|F2PI56 TRIEC Nucleoporin Nsp1 OS=Trichophyton equinum (strain ATCC MYA-4606 / CBS 127.97) GN=TEQG 00664 PE=4 SV=1

tr|F2PS58|F2PS58 TRIEC Nucleoporin nup44 OS=Trichophyton equinum (strain ATCC MYA-4606 / CBS 127.97) GN=TEQG 03987 PE=4 SV=1

tr|F2PSQ7|F2PSQ7 TRIEC Nucleoporin nup189 OS=Trichophyton equinum (strain ATCC MYA-4606 / CBS 127.97) GN=TEQG 03769 PE=4 SV=1

tr|F2Q571|F2Q571 TRIEC Nucleoporin NUP49/NSP49 OS=Trichophyton equinum (strain ATCC MYA-4606 / CBS 127.97) GN=TEQG 08240 PE=4 SV=1

tr|F2QNV3|F2QNV3 PICP7 Nuclear pore complex protein Nup98 OS=Pichia pastoris (strain ATCC 76273 / CBS 7435 / CECT 11047 / NRRL Y-11430 / Wegner 21-1) GN=PP7435 Chr1-0545 PE=4 SV=1

tr|F2QVA0|F2QVA0 PICP7 Nucleoporin NSP1 OS=Pichia pastoris (strain ATCC 76273 / CBS 7435 / CECT 11047 / NRRL Y-11430 / Wegner 21-1) GN=NSP1 PE=4 SV=1

tr|F2QW60|F2QW60 PICP7 Nucleoporin NUP1 OS=Pichia pastoris (strain ATCC 76273 / CBS 7435 / CECT 11047 / NRRL Y-11430 / Wegner 21-1) GN=NSP2 PE=4 SV=1

tr|F2QWF7|F2QWF7 PICP7 Nucleoporin NUP145 OS=Pichia pastoris (strain ATCC 76273 / CBS 7435 / CECT 11047 / NRRL Y-11430 / Wegner 21-1) GN=PP7435 Chr3-0781 PE=4 SV=1

tr|F2QZG9|F2QZG9 PICP7 Nucleoporin nup44 OS=Pichia pastoris (strain ATCC 76273 / CBS 7435 / CECT 11047 / NRRL Y-11430 / Wegner 21-1) GN=PP7435 Chr4-0639 PE=4 SV=1

tr|F2RWD7|F2RWD7 TRIT1 Nucleoporin NUP49/NSP49 OS=Trichophyton tonsurans (strain CBS 112818) GN=TESG 03082 PE=4 SV=1

tr|F2S285|F2S285 TRIT1 Nucleoporin OS=Trichophyton tonsurans (strain CBS 112818) GN=TESG 05086 PE=4 SV=1

tr|F2S2Y5|F2S2Y5 TRIT1 Nucleoporin SONB OS=Trichophyton tonsurans (strain CBS 112818) GN=TESG 05226 PE=4 SV=1

tr|F2S3P6|F2S3P6 TRIT1 Putative uncharacterized protein OS=Trichophyton tonsurans (strain CBS 112818) GN=TESG 05579 PE=4 SV=1

tr|F2SRJ5|F2SRJ5 TRIRC Nucleoporin OS=Trichophyton rubrum (strain ATCC MYA-4607 / CBS 118892) GN=TERG 05210 PE=4 SV=1

tr|F2SWA0|F2SWA0 TRIRC Nucleoporin Nsp1 OS=Trichophyton rubrum (strain ATCC MYA-4607 / CBS 118892) GN=TERG 06818 PE=4 SV=1

tr|F2SXA9|F2SXA9 TRIRC Nucleoporin SONB OS=Trichophyton rubrum (strain ATCC MYA-4607 / CBS 118892) GN=TERG 07204 PE=4 SV=1

tr|F2T0H7|F2T0H7 TRIRC Nucleoporin NUP49/NSP49 OS=Trichophyton rubrum (strain ATCC MYA-4607 / CBS 118892) GN=TERG 08314 PE=4 SV=1

tr|F2TBR8|F2TBR8 AJEDA Nucleoporin OS=Ajellomyces dermatitidis (strain ATCC 18188 / CBS 674.68) GN=BDDG 03622 PE=4 SV=1

tr|F2TCZ4|F2TCZ4 AJEDA Nucleoporin NUP49/NSP49 OS=Ajellomyces dermatitidis (strain ATCC 18188 / CBS 674.68) GN=BDDG 04046 PE=4 SV=1

tr|F2TMQ1|F2TMQ1 AJEDA Nucleoporin Nsp1 OS=Ajellomyces dermatitidis (strain ATCC 18188 / CBS 674.68) GN=BDDG 07459 PE=4 SV=1

tr|F2TUE4|F2TUE4 AJEDA Nucleoporin SONB OS=Ajellomyces dermatitidis (strain ATCC 18188 / CBS 674.68) GN=BDDG 09807 PE=4 SV=1

tr|F2U050|F2U050 SALS5 Putative uncharacterized protein OS=Salpingoeca sp. (strain ATCC 50818) GN=PTSG 01367 PE=4 SV=1

tr|F2UA92|F2UA92 SALS5 Putative uncharacterized protein OS=Salpingoeca sp. (strain ATCC 50818) GN=PTSG 05380 PE=4 SV=1

tr|F2UKE2|F2UKE2 SALS5 Putative uncharacterized protein OS=Salpingoeca sp. (strain ATCC 50818) GN=PTSG 12770 PE=4 SV=1

tr|F2UMM3|F2UMM3 SALS5 Putative uncharacterized protein OS=Salpingoeca sp. (strain ATCC 50818) GN=PTSG 09439 PE=4 SV=1

tr|F2Z6H6|F2Z6H6 CANGA Strain CBS138 chromosome H complete sequence OS=Candida glabrata (strain ATCC 2001 / CBS 138 / JCM 3761 / NBRC 0622 / NRRL Y-65) GN=CAGL0H03069g PE=4 SV=1

tr|F4ID16|F4ID16 ARATH Nucleoporin autopeptidase OS=Arabidopsis thaliana GN=At1g59660 PE=4 SV=1

tr|F4K465|F4K465 ARATH Nucleoporin-related protein OS=Arabidopsis thaliana GN=At5g20200 PE=4 SV=1

tr|F4NVZ1|F4NVZ1 BATDJ Putative uncharacterized protein OS=Batrachochytrium dendrobatidis (strain JAM81 / FGSC 10211) GN=BATDEDRAFT 86195 PE=4 SV=1

tr|F4NWJ7|F4NWJ7 BATDJ Putative uncharacterized protein OS=Batrachochytrium dendrobatidis (strain JAM81 / FGSC 10211) GN=BATDEDRAFT 86302 PE=4 SV=1

tr|F4PHX0|F4PHX0 DICFS Putative nucleoporin 98 OS=Dictyostelium fasciculatum (strain SH3) GN=nup98 PE=4 SV=1

tr|F4PSE1|F4PSE1 DICFS Nucleoporin 54 OS=Dictyostelium fasciculatum (strain SH3) GN=nup54 PE=4 SV=1

tr|F4PSE9|F4PSE9 DICFS Putative uncharacterized protein OS=Dictyostelium fasciculatum (strain SH3) GN=DFA 01365 PE=4 SV=1

tr|F4PW70|F4PW70 DICFS Putative uncharacterized protein OS=Dictyostelium fasciculatum (strain SH3) GN=DFA 07355 PE=4 SV=1

tr|F4PZL8|F4PZL8 DICFS Nuclear pore protein OS=Dictyostelium fasciculatum (strain SH3) GN=DFA 02521 PE=4 SV=1

tr|F4QFB8|F4QFB8 DICFS Putative uncharacterized protein OS=Dictyostelium fasciculatum (strain SH3) GN=DFA 11186 PE=4 SV=1

tr|F4S378|F4S378 MELLP Nucleoporin OS=Melampsora larici-populina (strain 98AG31 / pathotype 3-4-7) GN=MELLADRAFT 117933 PE=4 SV=1

tr|F4WBW7|F4WBW7 ACREC Putative nucleoporin Nup54 OS=Acromyrmex echinatior GN=G5I 03038 PE=4 SV=1

tr|F4WIE6|F4WIE6 ACREC Putative nucleoporin Nup58 OS=Acromyrmex echinatior GN=G5I 05469 PE=4 SV=1

tr|F4WU23|F4WU23 ACREC Nuclear pore complex protein Nup98-Nup96 OS=Acromyrmex echinatior GN=G5I 09377 PE=4 SV=1

tr|F4X182|F4X182 ACREC Nuclear pore glycoprotein p62 OS=Acromyrmex echinatior GN=G5I 12041 PE=4 SV=1

tr|F4X8C4|F4X8C4 ACREC Nucleoporin 50 kDa OS=Acromyrmex echinatior GN=G5I 14623 PE=4 SV=1

tr|F5HAH7|F5HAH7 CRYNB Putative uncharacterized protein OS=Cryptococcus neoformans var. neoformans serotype D (strain B-3501A) GN=CNBD1860 PE=4 SV=1

tr|F5HD88|F5HD88 CRYNB Putative uncharacterized protein OS=Cryptococcus neoformans var. neoformans serotype D (strain B-3501A) GN=CNBD3120 PE=4 SV=1

tr|F5HIN8|F5HIN8 CRYNB Putative uncharacterized protein OS=Cryptococcus neoformans var. neoformans serotype D (strain B-3501A) GN=CNBJ2440 PE=4 SV=1

tr|F6HUA4|F6HUA4 VITVI Putative uncharacterized protein OS=Vitis vinifera GN=VIT 02s0025g03150 PE=4 SV=1

tr|F6PH91|F6PH91 MONDO Uncharacterized protein OS=Monodelphis domestica GN=NUPL1 PE=4 SV=1

tr|F6PH95|F6PH95 MONDO Uncharacterized protein OS=Monodelphis domestica GN=NUPL1 PE=4 SV=1

tr|F6PQA4|F6PQA4 CALJA Uncharacterized protein OS=Callithrix jacchus GN=LOC100387104 PE=4 SV=1

tr|F6QR24|F6QR24 HUMAN Nuclear pore complex protein Nup153 OS=Homo sapiens GN=NUP153 PE=4 SV=1

tr|F6T689|F6T689 MONDO Uncharacterized protein OS=Monodelphis domestica GN=NUPL1 PE=4 SV=1

tr|F6TX13|F6TX13 CIOIN Uncharacterized protein OS=Ciona intestinalis GN=Cin.48185 PE=4 SV=1

tr|F6UKR2|F6UKR2 HORSE Uncharacterized protein OS=Equus caballus GN=NUPL1 PE=4 SV=1

tr|F6V9A5|F6V9A5 MACMU Uncharacterized protein OS=Macaca mulatta GN=NUP153 PE=4 SV=1

tr|F6V9C1|F6V9C1 MACMU Uncharacterized protein OS=Macaca mulatta GN=NUP153 PE=4 SV=1

tr|F6VNJ6|F6VNJ6 ORNAN Uncharacterized protein OS=Ornithorhynchus anatinus GN=NUP62CL PE=4 SV=1

tr|F6VNK5|F6VNK5 ORNAN Uncharacterized protein OS=Ornithorhynchus anatinus GN=NUP62CL PE=4 SV=1

tr|F6VXK5|F6VXK5 HORSE Uncharacterized protein OS=Equus caballus GN=NUP98 PE=4 SV=1

tr|F6XZS8|F6XZS8 MACMU Uncharacterized protein OS=Macaca mulatta GN=NUPL1 PE=4 SV=1

tr|F6Z5L4|F6Z5L4 CALJA Uncharacterized protein OS=Callithrix jacchus GN=NUP98 PE=4 SV=1

tr|F6Z5Z6|F6Z5Z6 CALJA Uncharacterized protein OS=Callithrix jacchus GN=NUP98 PE=4 SV=1

tr|F6ZF56|F6ZF56 CIOIN Uncharacterized protein OS=Ciona intestinalis GN=Cin.30591 PE=4 SV=2

tr|F6ZG82|F6ZG82 MACMU Uncharacterized protein OS=Macaca mulatta GN=LOC717608 PE=4 SV=1

tr|F6ZMG3|F6ZMG3 XENTR Uncharacterized protein OS=Xenopus tropicalis GN=nup98 PE=4 SV=1

tr|F6ZN69|F6ZN69 MACMU Nuclear pore glycoprotein p62 OS=Macaca mulatta GN=Mmu.709 PE=2 SV=1

tr|F6ZP55|F6ZP55 CALJA Uncharacterized protein OS=Callithrix jacchus GN=NUP98 PE=4 SV=1

tr|F6ZT40|F6ZT40 CIOIN Uncharacterized protein OS=Ciona intestinalis GN=CI-ZF(RBZ)-2 PE=4 SV=2

tr|F6ZT81|F6ZT81 XENTR Uncharacterized protein OS=Xenopus tropicalis GN=nupl1 PE=4 SV=1

tr|F6ZT87|F6ZT87 XENTR Uncharacterized protein OS=Xenopus tropicalis GN=nupl1 PE=4 SV=1

tr|F6ZTA5|F6ZTA5 XENTR Uncharacterized protein OS=Xenopus tropicalis GN=nupl1 PE=4 SV=1

tr|F7CVM8|F7CVM8 MONDO Uncharacterized protein OS=Monodelphis domestica GN=NUP62CL PE=4 SV=1

tr|F7CVP0|F7CVP0 MONDO Uncharacterized protein OS=Monodelphis domestica GN=NUP62CL PE=4 SV=1

tr|F7DUR1|F7DUR1 HORSE Uncharacterized protein OS=Equus caballus GN=NUP153 PE=4 SV=1

tr|F7E5L1|F7E5L1 CALJA Uncharacterized protein OS=Callithrix jacchus PE=4 SV=1

tr|F7ECV4|F7ECV4 ORNAN Uncharacterized protein OS=Ornithorhynchus anatinus GN=NUPL1 PE=4 SV=1

tr|F7EHG8|F7EHG8 CALJA Uncharacterized protein OS=Callithrix jacchus GN=NUP153 PE=4 SV=1

tr|F7EQW1|F7EQW1 CALJA Uncharacterized protein OS=Callithrix jacchus PE=4 SV=1

tr|F7F843|F7F843 CALJA Uncharacterized protein OS=Callithrix jacchus GN=LOC100385581 PE=4 SV=1

tr|F7F847|F7F847 CALJA Uncharacterized protein OS=Callithrix jacchus GN=LOC100385581 PE=4 SV=1

tr|F7F8M5|F7F8M5 CALJA Uncharacterized protein OS=Callithrix jacchus GN=LOC100385581 PE=4 SV=1

tr|F7FTZ1|F7FTZ1 MONDO Uncharacterized protein OS=Monodelphis domestica GN=LOC100016427 PE=4 SV=1

tr|F7G4S1|F7G4S1 MACMU Nucleoporin-like protein 2 OS=Macaca mulatta GN=NUPL2 PE=2 SV=1

tr|F7HJC4|F7HJC4 MACMU Uncharacterized protein OS=Macaca mulatta GN=NUPL1 PE=4 SV=1

tr|F7HJC6|F7HJC6 MACMU Uncharacterized protein OS=Macaca mulatta GN=NUPL1 PE=4 SV=1

tr|F7IJB9|F7IJB9 CALJA Uncharacterized protein OS=Callithrix jacchus GN=LOC100387104 PE=4 SV=1

tr|F7VLN4|F7VLN4 SORMK Putative uncharacterized protein SMAC 00627 OS=Sordaria macrospora (strain ATCC MYA-333 / DSM 997 / K(L3346) / K-hell) GN=SMAC 00627 PE=4 SV=1

tr|F7VW36|F7VW36 SORMK Putative uncharacterized protein SMAC 03414 OS=Sordaria macrospora (strain ATCC MYA-333 / DSM 997 / K(L3346) / K-hell) GN=SMAC 03414 PE=4 SV=1

tr|F7W4P9|F7W4P9 SORMK Putative uncharacterized protein SMAC 06564 OS=Sordaria macrospora (strain ATCC MYA-333 / DSM 997 / K(L3346) / K-hell) GN=SMAC 06564 PE=4 SV=1

tr|F7WAK2|F7WAK2 SORMK Putative uncharacterized protein SMAC 09052 OS=Sordaria macrospora (strain ATCC MYA-333 / DSM 997 / K(L3346) / K-hell) GN=SMAC 09052 PE=4 SV=1

tr|F8MGK8|F8MGK8 NEUT8 Putative uncharacterized protein OS=Neurospora tetrasperma (strain FGSC 2508 / ATCC MYA-4615 / P0657) GN=NEUTE1DRAFT 144850 PE=4 SV=1

tr|F8MWG0|F8MWG0 NEUT8 Putative uncharacterized protein OS=Neurospora tetrasperma (strain FGSC 2508 / ATCC MYA-4615 / P0657) GN=NEUTE1DRAFT 131732 PE=4 SV=1

tr|F8MZ67|F8MZ67 NEUT8 Putative uncharacterized protein OS=Neurospora tetrasperma (strain FGSC 2508 / ATCC MYA-4615 / P0657) GN=NEUTE1DRAFT 133984 PE=4 SV=1

tr|F8NMQ5|F8NMQ5 SERL9 Putative uncharacterized protein OS=Serpula lacrymans var. lacrymans (strain S7.9) GN=SERLADRAFT 460912 PE=4 SV=1

tr|F8NP08|F8NP08 SERL9 Putative uncharacterized protein OS=Serpula lacrymans var. lacrymans (strain S7.9) GN=SERLADRAFT 462621 PE=4 SV=1

tr|F8NWQ3|F8NWQ3 SERL9 Putative uncharacterized protein OS=Serpula lacrymans var. lacrymans (strain S7.9) GN=SERLADRAFT 438015 PE=4 SV=1

tr|F8PNU5|F8PNU5 SERL3 Putative uncharacterized protein OS=Serpula lacrymans var. lacrymans (strain S7.3) GN=SERLA73DRAFT 177357 PE=4 SV=1

tr|F8PR89|F8PR89 SERL3 Putative uncharacterized protein OS=Serpula lacrymans var. lacrymans (strain S7.3) GN=SERLA73DRAFT 104791 PE=4 SV=1

tr|F8PY50|F8PY50 SERL3 Putative uncharacterized protein OS=Serpula lacrymans var. lacrymans (strain S7.3) GN=SERLA73DRAFT 152622 PE=4 SV=1

tr|F8WFF0|F8WFF0 RAT Nucleoporin p58/p45 OS=Rattus norvegicus GN=Nupl1 PE=4 SV=1

tr|F9F242|F9F242 FUSOF Putative uncharacterized protein OS=Fusarium oxysporum (strain Fo5176) GN=FOXB 00466 PE=4 SV=1

tr|F9F379|F9F379 FUSOF Putative uncharacterized protein OS=Fusarium oxysporum (strain Fo5176) GN=FOXB 00854 PE=4 SV=1

tr|F9FIG2|F9FIG2 FUSOF Putative uncharacterized protein OS=Fusarium oxysporum (strain Fo5176) GN=FOXB 06191 PE=4 SV=1

tr|F9FLP1|F9FLP1 FUSOF Putative uncharacterized protein OS=Fusarium oxysporum (strain Fo5176) GN=FOXB 07321 PE=3 SV=1

tr|F9FYB7|F9FYB7 FUSOF Putative uncharacterized protein OS=Fusarium oxysporum (strain Fo5176) GN=FOXB 11399 PE=4 SV=1

tr|F9G339|F9G339 FUSOF Putative uncharacterized protein OS=Fusarium oxysporum (strain Fo5176) GN=FOXB 13071 PE=4 SV=1

tr|F9G649|F9G649 FUSOF Putative uncharacterized protein OS=Fusarium oxysporum (strain Fo5176) GN=FOXB 14131 PE=4 SV=1

tr|F9X567|F9X567 MYCGM Putative uncharacterized protein OS=Mycosphaerella graminicola (strain CBS 115943 / IPO323) GN=MYCGRDRAFT 108776 PE=4 SV=1

tr|F9X9W4|F9X9W4 MYCGM Putative uncharacterized protein OS=Mycosphaerella graminicola (strain CBS 115943 / IPO323) GN=MYCGRDRAFT 108919 PE=4 SV=1

tr|G0MJJ0|G0MJJ0 CAEBE CBN-NPP-4 protein OS=Caenorhabditis brenneri GN=Cbn-npp-4 PE=4 SV=1

tr|G0MLI8|G0MLI8 CAEBE CBN-NPP-10 protein OS=Caenorhabditis brenneri GN=Cbn-npp-10 PE=4 SV=1

tr|G0MNK7|G0MNK7 CAEBE CBN-NPP-7 protein OS=Caenorhabditis brenneri GN=Cbn-npp-7 PE=4 SV=1

tr|G0N6P5|G0N6P5 CAEBE Putative uncharacterized protein OS=Caenorhabditis brenneri GN=CAEBREN 13185 PE=4 SV=1

tr|G0NJI7|G0NJI7 CAEBE Putative uncharacterized protein OS=Caenorhabditis brenneri GN=CAEBREN 29440 PE=4 SV=1

tr|G0NRG0|G0NRG0 CAEBE CBN-NPP-16 protein OS=Caenorhabditis brenneri GN=Cbn-npp-16 PE=4 SV=1

tr|G0NUK3|G0NUK3 CAEBE Putative uncharacterized protein OS=Caenorhabditis brenneri GN=CAEBREN 16208 PE=4 SV=1

tr|G0PBZ8|G0PBZ8 CAEBE Putative uncharacterized protein OS=Caenorhabditis brenneri GN=CAEBREN 30568 PE=4 SV=1

tr|G0PCP6|G0PCP6 CAEBE Putative uncharacterized protein OS=Caenorhabditis brenneri GN=CAEBREN 28543 PE=4 SV=1

tr|G0QME1|G0QME1 ICHMG Macronuclear nucleoporin up98a, putative OS=Ichthyophthirius multifiliis (strain G5) GN=IMG5 047900 PE=4 SV=1

tr|G0RDS1|G0RDS1 HYPJQ Predicted protein OS=Hypocrea jecorina (strain QM6a) GN=TRIREDRAFT 57886 PE=4 SV=1

tr|G0RE39|G0RE39 HYPJQ Predicted protein OS=Hypocrea jecorina (strain QM6a) GN=TRIREDRAFT 105190 PE=4 SV=1

tr|G0RF69|G0RF69 HYPJQ Predicted protein OS=Hypocrea jecorina (strain QM6a) GN=TRIREDRAFT 21924 PE=4 SV=1

tr|G0RWF8|G0RWF8 HYPJQ Predicted protein OS=Hypocrea jecorina (strain QM6a) GN=TRIREDRAFT 52553 PE=4 SV=1

tr|G0S4X2|G0S4X2 CHATD Putative uncharacterized protein OS=Chaetomium thermophilum (strain DSM 1495 / CBS 144.50 / IMI 039719) GN=CTHT 0031980 PE=4 SV=1

tr|G0SAK3|G0SAK3 CHATD Putative nuclear pore protein OS=Chaetomium thermophilum (strain DSM 1495 / CBS 144.50 / IMI 039719) GN=CTHT 0042590 PE=4 SV=1

tr|G0SBQ3|G0SBQ3 CHATD Putative uncharacterized protein OS=Chaetomium thermophilum (strain DSM 1495 / CBS 144.50 / IMI 039719) GN=CTHT 0054390 PE=4 SV=1

tr|G0SDP9|G0SDP9 CHATD Putative uncharacterized protein OS=Chaetomium thermophilum (strain DSM 1495 / CBS 144.50 / IMI 039719) GN=CTHT 0052560 PE=4 SV=1

tr|G0SVZ6|G0SVZ6 RHOG2 Nucleoporin-interacting protein NIC96 OS=Rhodotorula glutinis (strain ATCC 204091 / IIP 30 / MTCC 1151) GN=RTG 00702 PE=4 SV=1

tr|G0SX09|G0SX09 RHOG2 Putative uncharacterized protein OS=Rhodotorula glutinis (strain ATCC 204091 / IIP 30 / MTCC 1151) GN=RTG 01132 PE=4 SV=1

tr|G0SYA8|G0SYA8 RHOG2 Nucleoporin OS=Rhodotorula glutinis (strain ATCC 204091 / IIP 30 / MTCC 1151) GN=RTG 01654 PE=4 SV=1

tr|G0U9W8|G0U9W8 TRYVI Putative nucleoporin OS=Trypanosoma vivax Y486 GN=TVY486 1100840 PE=4 SV=1

tr|G0V329|G0V329 TRYCI Putative uncharacterized protein TCIL3000 11 15620 OS=Trypanosoma congolense (strain IL3000) GN=TCIL3000 11 15620 PE=4 SV=1

tr|G0V5F5|G0V5F5 NAUCC Putative uncharacterized protein NCAS0A01320 OS=Naumovozyma castellii (strain ATCC 76901 / CBS 4309 / NBRC 1992 / NRRL Y-12630) GN=NCAS0A01320 PE=4 SV=1

tr|G0V7D9|G0V7D9 NAUCC Putative uncharacterized protein NCAS0A08290 OS=Naumovozyma castellii (strain ATCC 76901 / CBS 4309 / NBRC 1992 / NRRL Y-12630) GN=NCAS0A08290 PE=4 SV=1

tr|G0VD46|G0VD46 NAUCC Putative uncharacterized protein NCAS0C04180 OS=Naumovozyma castellii (strain ATCC 76901 / CBS 4309 / NBRC 1992 / NRRL Y-12630) GN=NCAS0C04180 PE=4 SV=1

tr|G0VEF2|G0VEF2 NAUCC Putative uncharacterized protein NCAS0D03620 OS=Naumovozyma castellii (strain ATCC 76901 / CBS 4309 / NBRC 1992 / NRRL Y-12630) GN=NCAS0D03620 PE=4 SV=1

tr|G0VF98|G0VF98 NAUCC Putative uncharacterized protein NCAS0E00930 OS=Naumovozyma castellii (strain ATCC 76901 / CBS 4309 / NBRC 1992 / NRRL Y-12630) GN=NCAS0E00930 PE=4 SV=1

tr|G0VJE6|G0VJE6 NAUCC Putative uncharacterized protein NCAS0H03150 OS=Naumovozyma castellii (strain ATCC 76901 / CBS 4309 / NBRC 1992 / NRRL Y-12630) GN=NCAS0H03150 PE=4 SV=1

tr|G0W6N8|G0W6N8 NAUDC Putative uncharacterized protein NDAI0B04150 OS=Naumovozyma dairenensis (strain ATCC 10597 / BCRC 20456 / CBS 421 / NBRC 0211 / NRRL Y-12639) GN=NDAI0B04150 PE=4 SV=1

tr|G0W7F0|G0W7F0 NAUDC Putative uncharacterized protein NDAI0C00500 OS=Naumovozyma dairenensis (strain ATCC 10597 / BCRC 20456 / CBS 421 / NBRC 0211 / NRRL Y-12639) GN=NDAI0C00500 PE=4 SV=1

tr|G0W7X3|G0W7X3 NAUDC Putative uncharacterized protein NDAI0C02240 OS=Naumovozyma dairenensis (strain ATCC 10597 / BCRC 20456 / CBS 421 / NBRC 0211 / NRRL Y-12639) GN=NDAI0C02240 PE=4 SV=1

tr|G0WDP4|G0WDP4 NAUDC Putative uncharacterized protein NDAI0G01290 OS=Naumovozyma dairenensis (strain ATCC 10597 / BCRC 20456 / CBS 421 / NBRC 0211 / NRRL Y-12639) GN=NDAI0G01290 PE=4 SV=1

tr|G0WE17|G0WE17 NAUDC Putative uncharacterized protein NDAI0G02510 OS=Naumovozyma dairenensis (strain ATCC 10597 / BCRC 20456 / CBS 421 / NBRC 0211 / NRRL Y-12639) GN=NDAI0G02510 PE=4 SV=1

tr|G0WFY5|G0WFY5 NAUDC Putative uncharacterized protein NDAI0I01270 OS=Naumovozyma dairenensis (strain ATCC 10597 / BCRC 20456 / CBS 421 / NBRC 0211 / NRRL Y-12639) GN=NDAI0I01270 PE=4 SV=1

tr|G0WIH5|G0WIH5 NAUDC Putative uncharacterized protein NDAI0L01010 OS=Naumovozyma dairenensis (strain ATCC 10597 / BCRC 20456 / CBS 421 / NBRC 0211 / NRRL Y-12639) GN=NDAI0L01010 PE=4 SV=1

tr|G0ZGU1|G0ZGU1 9PEZI Nsp1p OS=Chaetomium thermophilum var. thermophilum GN=NSP1 PE=4 SV=1

tr|G1L1N5|G1L1N5 AILME Uncharacterized protein OS=Ailuropoda melanoleuca PE=4 SV=1

tr|G1LWU9|G1LWU9 AILME Uncharacterized protein OS=Ailuropoda melanoleuca PE=4 SV=1

tr|G1M6P8|G1M6P8 AILME Uncharacterized protein OS=Ailuropoda melanoleuca PE=4 SV=1

tr|G1P2A4|G1P2A4 MYOLU Uncharacterized protein OS=Myotis lucifugus GN=NUP62 PE=4 SV=1

tr|G1P376|G1P376 MYOLU Uncharacterized protein OS=Myotis lucifugus GN=NUP153 PE=4 SV=1

tr|G1PLB4|G1PLB4 MYOLU Uncharacterized protein OS=Myotis lucifugus GN=NUPL1 PE=4 SV=1

tr|G1PN76|G1PN76 MYOLU Uncharacterized protein OS=Myotis lucifugus GN=NUP98 PE=4 SV=1

tr|G1QKG5|G1QKG5 NOMLE Uncharacterized protein OS=Nomascus leucogenys GN=NUP153 PE=4 SV=1

tr|G1QKG7|G1QKG7 NOMLE Uncharacterized protein OS=Nomascus leucogenys GN=NUP153 PE=4 SV=1

tr|G1RUP1|G1RUP1 NOMLE Uncharacterized protein OS=Nomascus leucogenys GN=NUPL1 PE=4 SV=1

tr|G1S672|G1S672 NOMLE Uncharacterized protein OS=Nomascus leucogenys GN=NUP98 PE=4 SV=1

tr|G1SIZ4|G1SIZ4 RABIT Uncharacterized protein OS=Oryctolagus cuniculus GN=NUP153 PE=4 SV=1

tr|G1TD45|G1TD45 RABIT Uncharacterized protein OS=Oryctolagus cuniculus GN=NUPL1 PE=4 SV=1

tr|G1TE08|G1TE08 RABIT Uncharacterized protein OS=Oryctolagus cuniculus GN=NUP98 PE=4 SV=1

tr|G1TR85|G1TR85 RABIT Uncharacterized protein OS=Oryctolagus cuniculus GN=NUPL1 PE=4 SV=1

tr|G1X0P7|G1X0P7 ARTOA Putative uncharacterized protein OS=Arthrobotrys oligospora (strain ATCC 24927 / CBS 115.81 / DSM 1491) GN=AOL s00006g448 PE=4 SV=1

tr|G1X723|G1X723 ARTOA Putative uncharacterized protein OS=Arthrobotrys oligospora (strain ATCC 24927 / CBS 115.81 / DSM 1491) GN=AOL s00054g667 PE=4 SV=1

tr|G1XR62|G1XR62 ARTOA Putative uncharacterized protein OS=Arthrobotrys oligospora (strain ATCC 24927 / CBS 115.81 / DSM 1491) GN=AOL s00193g61 PE=4 SV=1

tr|G1XTR8|G1XTR8 ARTOA Putative uncharacterized protein OS=Arthrobotrys oligospora (strain ATCC 24927 / CBS 115.81 / DSM 1491) GN=AOL s00215g197 PE=4 SV=1

tr|G2HFH8|G2HFH8 PANTR Nuclear pore glycoprotein p62 OS=Pan troglodytes PE=2 SV=1

tr|G2HH34|G2HH34 PANTR Nucleoporin 50 kDa OS=Pan troglodytes PE=2 SV=1

tr|G2HH77|G2HH77 PANTR Nuclear pore glycoprotein p62 OS=Pan troglodytes PE=2 SV=1

tr|G2Q3K4|G2Q3K4 THIHA Putative uncharacterized protein OS=Thielavia heterothallica (strain ATCC 42464 / BCRC 31852 / DSM 1799) GN=MYCTH 2295069 PE=4 SV=1

tr|G2QD59|G2QD59 THIHA Putative uncharacterized protein OS=Thielavia heterothallica (strain ATCC 42464 / BCRC 31852 / DSM 1799) GN=MYCTH 2305509 PE=4 SV=1

tr|G2QEZ3|G2QEZ3 THIHA Putative uncharacterized protein OS=Thielavia heterothallica (strain ATCC 42464 / BCRC 31852 / DSM 1799) GN=MYCTH 2306913 PE=4 SV=1

tr|G2QSA9|G2QSA9 THITE Putative uncharacterized protein OS=Thielavia terrestris (strain ATCC 38088 / NRRL 8126) GN=THITE 2094470 PE=4 SV=1

tr|G2R0B7|G2R0B7 THITE Putative uncharacterized protein OS=Thielavia terrestris (strain ATCC 38088 / NRRL 8126) GN=THITE 2076069 PE=4 SV=1

tr|G2RFF8|G2RFF8 THITE Putative uncharacterized protein OS=Thielavia terrestris (strain ATCC 38088 / NRRL 8126) GN=THITE 2121894 PE=4 SV=1

tr|G2RFU6|G2RFU6 THITE Putative uncharacterized protein OS=Thielavia terrestris (strain ATCC 38088 / NRRL 8126) GN=THITE 2124437 PE=4 SV=1

tr|G2WDT3|G2WDT3 YEASK K7 Nup49p OS=Saccharomyces cerevisiae (strain Kyokai no. 7 / NBRC 101557) GN=K7 NUP49 PE=4 SV=1

tr|G2WE08|G2WE08 YEASK K7 Nup145p OS=Saccharomyces cerevisiae (strain Kyokai no. 7 / NBRC 101557) GN=K7 NUP145 PE=4 SV=1

tr|G2WEK1|G2WEK1 YEASK K7 Nup57p OS=Saccharomyces cerevisiae (strain Kyokai no. 7 / NBRC 101557) GN=K7 NUP57 PE=4 SV=1

tr|G2WGX7|G2WGX7 YEASK K7 Nsp1p OS=Saccharomyces cerevisiae (strain Kyokai no. 7 / NBRC 101557) GN=K7 NSP1 PE=4 SV=1

tr|G2WHW4|G2WHW4 YEASK K7 Nup100p OS=Saccharomyces cerevisiae (strain Kyokai no. 7 / NBRC 101557) GN=K7 NUP100 PE=4 SV=1

tr|G2WK98|G2WK98 YEASK K7 Nup116p OS=Saccharomyces cerevisiae (strain Kyokai no. 7 / NBRC 101557) GN=K7 NUP116 PE=4 SV=1

tr|G2WTU6|G2WTU6 VERDV Nucleoporin NIC96 OS=Verticillium dahliae (strain VdLs.17 / ATCC MYA-4575 / FGSC 10137) GN=VDAG 01219 PE=4 SV=1

tr|G2X2D2|G2X2D2 VERDV Nuclear pore glycoprotein p62 OS=Verticillium dahliae (strain VdLs.17 / ATCC MYA-4575 / FGSC 10137) GN=VDAG 04456 PE=4 SV=1

tr|G2XB26|G2XB26 VERDV Nucleoporin nup189 OS=Verticillium dahliae (strain VdLs.17 / ATCC MYA-4575 / FGSC 10137) GN=VDAG 07456 PE=4 SV=1

tr|G2XDC9|G2XDC9 VERDV Putative uncharacterized protein OS=Verticillium dahliae (strain VdLs.17 / ATCC MYA-4575 / FGSC 10137) GN=VDAG 08161 PE=4 SV=1

tr|G2XY34|G2XY34 BOTF4 Putative uncharacterized protein BofuT4 P120770.1 OS=Botryotinia fuckeliana (strain T4) GN=BofuT4 P120770.1 PE=4 SV=1

tr|G2Y026|G2Y026 BOTF4 Putative uncharacterized protein BofuT4 P043670.1 OS=Botryotinia fuckeliana (strain T4) GN=BofuT4 P043670.1 PE=4 SV=1

tr|G2YIU3|G2YIU3 BOTF4 Similar to nucleoporin OS=Botryotinia fuckeliana (strain T4) GN=BofuT4 P019360.1 PE=4 SV=1

tr|G2YKD3|G2YKD3 BOTF4 Putative uncharacterized protein BofuT4 P082400.1 OS=Botryotinia fuckeliana (strain T4) GN=BofuT4 P082400.1 PE=4 SV=1

tr|G2YTP6|G2YTP6 BOTF4 Putative uncharacterized protein BofuT4 P160950.1 OS=Botryotinia fuckeliana (strain T4) GN=BofuT4 P160950.1 PE=4 SV=1

tr|G2YZM4|G2YZM4 BOTF4 Putative uncharacterized protein BofuT4 P143340.1 OS=Botryotinia fuckeliana (strain T4) GN=BofuT4 P143340.1 PE=4 SV=1

tr|G3AI76|G3AI76 SPAPN Putative uncharacterized protein OS=Spathaspora passalidarum (strain NRRL Y-27907 / 11-Y1) GN=SPAPADRAFT 59818 PE=4 SV=1

tr|G3ANN1|G3ANN1 SPAPN Putative uncharacterized protein OS=Spathaspora passalidarum (strain NRRL Y-27907 / 11-Y1) GN=SPAPADRAFT 61624 PE=4 SV=1

tr|G3ARE6|G3ARE6 SPAPN Putative uncharacterized protein OS=Spathaspora passalidarum (strain NRRL Y-27907 / 11-Y1) GN=SPAPADRAFT 140723 PE=4 SV=1

tr|G3EQ72|G3EQ72 9PEZI Nup49p OS=Chaetomium thermophilum var. thermophilum GN=NUP49 PE=4 SV=1

tr|G3EQ77|G3EQ77 9PEZI Nup152p OS=Chaetomium thermophilum var. thermophilum GN=NUP152 PE=4 SV=1

tr|G3GUG1|G3GUG1 CRIGR Nuclear pore complex protein Nup153 OS=Cricetulus griseus GN=I79 001320 PE=4 SV=1

tr|G3H8R9|G3H8R9 CRIGR Nucleoporin p58/p45 OS=Cricetulus griseus GN=I79 006780 PE=4 SV=1

tr|G3I722|G3I722 CRIGR Nuclear pore glycoprotein p62 OS=Cricetulus griseus GN=I79 019303 PE=4 SV=1

tr|G3IC53|G3IC53 CRIGR Nucleoporin 50 kDa OS=Cricetulus griseus GN=I79 021241 PE=4 SV=1

tr|G3J6G6|G3J6G6 CORMM Nuclear pore protein (Nic96) OS=Cordyceps militaris (strain CM01) GN=CCM 00855 PE=4 SV=1

tr|G3JF53|G3JF53 CORMM Nucleoporin SONB OS=Cordyceps militaris (strain CM01) GN=CCM 04481 PE=4 SV=1

tr|G3JGX1|G3JGX1 CORMM Nucleoporin NUP49/NSP49 OS=Cordyceps militaris (strain CM01) GN=CCM 05685 PE=4 SV=1

tr|G3JKE2|G3JKE2 CORMM Nucleoporin Nsp1, putative OS=Cordyceps militaris (strain CM01) GN=CCM 06381 PE=4 SV=1

tr|G3MKP0|G3MKP0 9ACAR Putative uncharacterized protein OS=Amblyomma maculatum PE=2 SV=1

tr|G3NB37|G3NB37 GASAC Uncharacterized protein OS=Gasterosteus aculeatus GN=NUP98 PE=4 SV=1

tr|G3NCU6|G3NCU6 GASAC Uncharacterized protein OS=Gasterosteus aculeatus GN=NUPL1 PE=4 SV=1

tr|G3NM85|G3NM85 GASAC Uncharacterized protein OS=Gasterosteus aculeatus GN=NUP62CL PE=4 SV=1

tr|G3PV87|G3PV87 GASAC Uncharacterized protein OS=Gasterosteus aculeatus GN=NUP54 PE=4 SV=1

tr|G3QM84|G3QM84 GORGO Uncharacterized protein OS=Gorilla gorilla gorilla GN=NUPL1 PE=4 SV=1

tr|G3R231|G3R231 GORGO Uncharacterized protein OS=Gorilla gorilla gorilla GN=NUP98 PE=4 SV=1

tr|G3R400|G3R400 GORGO Uncharacterized protein OS=Gorilla gorilla gorilla GN=IL4I1 PE=4 SV=1

tr|G3RED7|G3RED7 GORGO Uncharacterized protein OS=Gorilla gorilla gorilla GN=NUP153 PE=4 SV=1

tr|G3RSS3|G3RSS3 GORGO Uncharacterized protein OS=Gorilla gorilla gorilla GN=NUP153 PE=4 SV=1

tr|G3SH93|G3SH93 GORGO Uncharacterized protein OS=Gorilla gorilla gorilla GN=NUP98 PE=4 SV=1

tr|G3T883|G3T883 LOXAF Uncharacterized protein OS=Loxodonta africana GN=NUPL1 PE=4 SV=1

tr|G3TFY7|G3TFY7 LOXAF Uncharacterized protein OS=Loxodonta africana GN=NUP153 PE=4 SV=1

tr|G3TNP0|G3TNP0 LOXAF Uncharacterized protein OS=Loxodonta africana GN=NUP62 PE=4 SV=1

tr|G3TS69|G3TS69 LOXAF Uncharacterized protein OS=Loxodonta africana GN=NUP98 PE=4 SV=1

tr|G3TWP8|G3TWP8 LOXAF Uncharacterized protein OS=Loxodonta africana GN=NUPL1 PE=4 SV=1

tr|G3U2A5|G3U2A5 LOXAF Uncharacterized protein OS=Loxodonta africana GN=NUP153 PE=4 SV=1

tr|G3V662|G3V662 RAT Nuclear pore complex protein Nup153 OS=Rattus norvegicus GN=Nup153 PE=4 SV=1

tr|G3VGJ1|G3VGJ1 SARHA Uncharacterized protein OS=Sarcophilus harrisii PE=4 SV=1

tr|G3VGJ2|G3VGJ2 SARHA Uncharacterized protein OS=Sarcophilus harrisii PE=4 SV=1

tr|G3W4L7|G3W4L7 SARHA Uncharacterized protein OS=Sarcophilus harrisii GN=NUP98 PE=4 SV=1

tr|G3W4L8|G3W4L8 SARHA Uncharacterized protein OS=Sarcophilus harrisii GN=NUP98 PE=4 SV=1

tr|G3WKH3|G3WKH3 SARHA Uncharacterized protein OS=Sarcophilus harrisii GN=NUPL1 PE=4 SV=1

tr|G3WKH4|G3WKH4 SARHA Uncharacterized protein OS=Sarcophilus harrisii GN=NUPL1 PE=4 SV=1

tr|G3WU46|G3WU46 SARHA Uncharacterized protein OS=Sarcophilus harrisii GN=NUP153 PE=4 SV=1

tr|G3XZA2|G3XZA2 ASPNA Putative uncharacterized protein OS=Aspergillus niger (strain ATCC 1015 / CBS 113.46 / FGSC A1144 / LSHB Ac4 / NCTC 3858a / NRRL 328 / USDA 3528.7) GN=ASPNIDRAFT 53209 PE=4 SV=1

tr|G3Y9E1|G3Y9E1 ASPNA Putative uncharacterized protein OS=Aspergillus niger (strain ATCC 1015 / CBS 113.46 / FGSC A1144 / LSHB Ac4 / NCTC 3858a / NRRL 328 / USDA 3528.7) GN=ASPNIDRAFT 45389 PE=4 SV=1

tr|G3YH95|G3YH95 ASPNA Putative uncharacterized protein OS=Aspergillus niger (strain ATCC 1015 / CBS 113.46 / FGSC A1144 / LSHB Ac4 / NCTC 3858a / NRRL 328 / USDA 3528.7) GN=ASPNIDRAFT 225673 PE=4 SV=1

tr|G4LWN8|G4LWN8 SCHMA Nuclear pore glycoprotein P62, putative OS=Schistosoma mansoni GN=Smp 049880 PE=4 SV=1

tr|G4MSW8|G4MSW8 MAGO7 Putative uncharacterized protein OS=Magnaporthe oryzae (strain 70-15 / ATCC MYA-4617 / FGSC 8958) GN=MGG 04617 PE=4 SV=1

tr|G4MTW8|G4MTW8 MAGO7 Putative uncharacterized protein OS=Magnaporthe oryzae (strain 70-15 / ATCC MYA-4617 / FGSC 8958) GN=MGG 01590 PE=4 SV=1

tr|G4MVE2|G4MVE2 MAGO7 Nuclear envelope pore membrane protein POM 121 OS=Magnaporthe oryzae (strain 70-15 / ATCC MYA-4617 / FGSC 8958) GN=MGG 07338 PE=4 SV=1

tr|G4MVE3|G4MVE3 MAGO7 Nuclear envelope pore membrane protein POM 121, variant OS=Magnaporthe oryzae (strain 70-15 / ATCC MYA-4617 / FGSC 8958) GN=MGG 07338 PE=4 SV=1

tr|G4NIB9|G4NIB9 MAGO7 Putative uncharacterized protein OS=Magnaporthe oryzae (strain 70-15 / ATCC MYA-4617 / FGSC 8958) GN=MGG 10698 PE=4 SV=1

tr|G4TE96|G4TE96 PIRID Putative uncharacterized protein OS=Piriformospora indica (strain DSM 11827) GN=PIIN 03575 PE=4 SV=1

tr|G4TJC7|G4TJC7 PIRID Putative uncharacterized protein OS=Piriformospora indica (strain DSM 11827) GN=PIIN 05355 PE=4 SV=1

tr|G4TM73|G4TM73 PIRID Putative uncharacterized protein OS=Piriformospora indica (strain DSM 11827) GN=PIIN 06351 PE=4 SV=1

tr|G4UBQ5|G4UBQ5 NEUT9 Putative uncharacterized protein OS=Neurospora tetrasperma (strain FGSC 2509 / P0656) GN=NEUTE2DRAFT 97986 PE=4 SV=1

tr|G4UKL0|G4UKL0 NEUT9 Putative uncharacterized protein OS=Neurospora tetrasperma (strain FGSC 2509 / P0656) GN=NEUTE2DRAFT 156387 PE=4 SV=1

tr|G4V0D1|G4V0D1 NEUT9 Putative uncharacterized protein OS=Neurospora tetrasperma (strain FGSC 2509 / P0656) GN=NEUTE2DRAFT 118387 PE=4 SV=1

tr|G4VJG2|G4VJG2 SCHMA Putative uncharacterized protein OS=Schistosoma mansoni GN=Smp 169640 PE=4 SV=1

tr|G4YW61|G4YW61 PHYSP Putative uncharacterized protein OS=Phytophthora sojae (strain P6497) GN=PHYSODRAFT 326004 PE=4 SV=1

tr|G4Z9S7|G4Z9S7 PHYSP Putative uncharacterized protein OS=Phytophthora sojae (strain P6497) GN=PHYSODRAFT 327965 PE=4 SV=1

tr|G4ZH15|G4ZH15 PHYSP Putative uncharacterized protein OS=Phytophthora sojae (strain P6497) GN=PHYSODRAFT 346359 PE=4 SV=1

tr|G5AMY1|G5AMY1 HETGA Nucleoporin p58/p45 OS=Heterocephalus glaber GN=GW7 15956 PE=4 SV=1

tr|G5AVS4|G5AVS4 HETGA Nuclear pore complex protein Nup98-Nup96 OS=Heterocephalus glaber GN=GW7 07729 PE=4 SV=1

tr|G5B8R5|G5B8R5 HETGA Nuclear pore glycoprotein p62 OS=Heterocephalus glaber GN=GW7 15312 PE=4 SV=1

tr|G5BHC0|G5BHC0 HETGA Nucleoporin-like 2 OS=Heterocephalus glaber GN=GW7 01300 PE=4 SV=1

tr|G5BJR1|G5BJR1 HETGA Nucleoporin p54 OS=Heterocephalus glaber GN=GW7 19884 PE=4 SV=1

tr|G5BKH9|G5BKH9 HETGA Nucleoporin 50 kDa OS=Heterocephalus glaber GN=GW7 03014 PE=4 SV=1

tr|G5EB32|G5EB32 EMENI Putative uncharacterized proteinSONB ; [Source:UniProtKB/TrEMBL;Acc:Q873R2] OS=Emericella nidulans (strain FGSC A4 / ATCC 38163 / CBS 112.46 / NRRL 194 / M139) GN=AN5627.2 PE=4 SV=1

tr|G6CSE4|G6CSE4 DANPL Nuclear pore complex p54 component scnup57 OS=Danaus plexippus GN=KGM 17219 PE=4 SV=1

tr|G6CSM3|G6CSM3 DANPL Putative nucleoporin 98kD OS=Danaus plexippus GN=KGM 01387 PE=4 SV=1

tr|G6CY66|G6CY66 DANPL Putative uncharacterized protein OS=Danaus plexippus GN=KGM 00937 PE=4 SV=1

tr|G6DBV8|G6DBV8 DANPL Putative uncharacterized protein OS=Danaus plexippus GN=KGM 15098 PE=4 SV=1

tr|G6DF01|G6DF01 DANPL Nucleoporin OS=Danaus plexippus GN=KGM 21234 PE=4 SV=1

tr|G7E036|G7E036 MIXOS Putative uncharacterized protein Mo02860 OS=Mixia osmundae (strain CBS 9802 / IAM 14324 / JCM 22182 / KY 12970) GN=Mo02860 PE=4 SV=1

tr|G7E7A7|G7E7A7 MIXOS Putative uncharacterized protein Mo05405 OS=Mixia osmundae (strain CBS 9802 / IAM 14324 / JCM 22182 / KY 12970) GN=Mo05405 PE=4 SV=1

tr|G7EAZ9|G7EAZ9 MIXOS Putative uncharacterized protein Mo06712 OS=Mixia osmundae (strain CBS 9802 / IAM 14324 / JCM 22182 / KY 12970) GN=Mo06712 PE=4 SV=1

tr|G7NE74|G7NE74 MACMU Putative uncharacterized protein OS=Macaca mulatta GN=EGK 06629 PE=4 SV=1

tr|G7NJT1|G7NJT1 MACMU Putative uncharacterized protein OS=Macaca mulatta GN=EGK 09182 PE=4 SV=1

tr|G7PQZ8|G7PQZ8 MACFA Putative uncharacterized protein OS=Macaca fascicularis GN=EGM 05981 PE=4 SV=1

tr|G7PY88|G7PY88 MACFA Putative uncharacterized protein OS=Macaca fascicularis GN=EGM 09994 PE=4 SV=1

tr|G7X836|G7X836 ASPKW Nucleoporin SONB OS=Aspergillus kawachii (strain NBRC 4308) GN=AKAW 01079 PE=4 SV=1

tr|G7XB48|G7XB48 ASPKW Nucleoporin NUP49/NSP49 OS=Aspergillus kawachii (strain NBRC 4308) GN=AKAW 02245 PE=4 SV=1

tr|G7XEX9|G7XEX9 ASPKW Nucleoporin Nsp1 OS=Aspergillus kawachii (strain NBRC 4308) GN=AKAW 03532 PE=4 SV=1

tr|G7XNS2|G7XNS2 ASPKW Uncharacterized protein OS=Aspergillus kawachii (strain NBRC 4308) GN=AKAW 06584 PE=4 SV=1

tr|G7YP89|G7YP89 CLOSI Nuclear pore complex protein Nup54 OS=Clonorchis sinensis GN=CLF 105388 PE=4 SV=1

tr|G8BBN3|G8BBN3 CANPC Putative uncharacterized protein OS=Candida parapsilosis (strain CDC 317 / ATCC MYA-4646) GN=CPAR2 801000 PE=4 SV=1

tr|G8BE39|G8BE39 CANPC Putative uncharacterized protein OS=Candida parapsilosis (strain CDC 317 / ATCC MYA-4646) GN=CPAR2 211800 PE=4 SV=1

tr|G8BFK5|G8BFK5 CANPC Putative uncharacterized protein OS=Candida parapsilosis (strain CDC 317 / ATCC MYA-4646) GN=CPAR2 202820 PE=4 SV=1

tr|G8BJ46|G8BJ46 CANPC Putative uncharacterized protein OS=Candida parapsilosis (strain CDC 317 / ATCC MYA-4646) GN=CPAR2 404650 PE=4 SV=1

tr|G8BRM8|G8BRM8 TETPH Putative uncharacterized protein TPHA0C02510 OS=Tetrapisispora phaffii (strain ATCC 24235 / CBS 4417 / NBRC 1672 / NRRL Y-8282 / UCD 70-5) GN=TPHA0C02510 PE=4 SV=1

tr|G8BSB5|G8BSB5 TETPH Putative uncharacterized protein TPHA0D00950 OS=Tetrapisispora phaffii (strain ATCC 24235 / CBS 4417 / NBRC 1672 / NRRL Y-8282 / UCD 70-5) GN=TPHA0D00950 PE=4 SV=1

tr|G8BT76|G8BT76 TETPH Putative uncharacterized protein TPHA0D04140 OS=Tetrapisispora phaffii (strain ATCC 24235 / CBS 4417 / NBRC 1672 / NRRL Y-8282 / UCD 70-5) GN=TPHA0D04140 PE=4 SV=1

tr|G8BTU9|G8BTU9 TETPH Putative uncharacterized protein TPHA0E02350 OS=Tetrapisispora phaffii (strain ATCC 24235 / CBS 4417 / NBRC 1672 / NRRL Y-8282 / UCD 70-5) GN=TPHA0E02350 PE=4 SV=1

tr|G8C174|G8C174 TETPH Putative uncharacterized protein TPHA0N01210 OS=Tetrapisispora phaffii (strain ATCC 24235 / CBS 4417 / NBRC 1672 / NRRL Y-8282 / UCD 70-5) GN=TPHA0N01210 PE=4 SV=1

tr|G8C1A6|G8C1A6 TETPH Putative uncharacterized protein TPHA0N01530 OS=Tetrapisispora phaffii (strain ATCC 24235 / CBS 4417 / NBRC 1672 / NRRL Y-8282 / UCD 70-5) GN=TPHA0N01530 PE=4 SV=1

tr|G8JPS8|G8JPS8 ERECY Putative uncharacterized protein OS=Eremothecium cymbalariae (strain CBS 270.75 / DBVPG 7215 / KCTC 17166 / NRRL Y-17582) GN=Ecym 2290 PE=4 SV=1

tr|G8JTX9|G8JTX9 ERECY Putative uncharacterized protein OS=Eremothecium cymbalariae (strain CBS 270.75 / DBVPG 7215 / KCTC 17166 / NRRL Y-17582) GN=Ecym 4436 PE=4 SV=1

tr|G8JXF0|G8JXF0 ERECY Putative uncharacterized protein OS=Eremothecium cymbalariae (strain CBS 270.75 / DBVPG 7215 / KCTC 17166 / NRRL Y-17582) GN=Ecym 8240 PE=4 SV=1

tr|G8Y0K7|G8Y0K7 PICSO Piso0 004844 protein OS=Pichia sorbitophila (strain ATCC MYA-4447 / BCRC 22081 / CBS 7064 / NBRC 10061 / NRRL Y-12695) GN=Piso0 004844 PE=4 SV=1

tr|G8YAP9|G8YAP9 PICSO Piso0 004216 protein OS=Pichia sorbitophila (strain ATCC MYA-4447 / BCRC 22081 / CBS 7064 / NBRC 10061 / NRRL Y-12695) GN=Piso0 004216 PE=4 SV=1

tr|G8YCI9|G8YCI9 PICSO Piso0 002406 protein OS=Pichia sorbitophila (strain ATCC MYA-4447 / BCRC 22081 / CBS 7064 / NBRC 10061 / NRRL Y-12695) GN=Piso0 002406 PE=4 SV=1

tr|G8YEZ1|G8YEZ1 PICSO Piso0 002406 protein OS=Pichia sorbitophila (strain ATCC MYA-4447 / BCRC 22081 / CBS 7064 / NBRC 10061 / NRRL Y-12695) GN=Piso0 002406 PE=4 SV=1

tr|G8YJE5|G8YJE5 PICSO Piso0 003556 protein OS=Pichia sorbitophila (strain ATCC MYA-4447 / BCRC 22081 / CBS 7064 / NBRC 10061 / NRRL Y-12695) GN=Piso0 003556 PE=4 SV=1

tr|G8YLL6|G8YLL6 PICSO Piso0 001744 protein OS=Pichia sorbitophila (strain ATCC MYA-4447 / BCRC 22081 / CBS 7064 / NBRC 10061 / NRRL Y-12695) GN=Piso0 001744 PE=4 SV=1

tr|G8YNZ4|G8YNZ4 PICSO Piso0 001744 protein OS=Pichia sorbitophila (strain ATCC MYA-4447 / BCRC 22081 / CBS 7064 / NBRC 10061 / NRRL Y-12695) GN=Piso0 001744 PE=4 SV=1

tr|G8ZQD8|G8ZQD8 TORDC Putative uncharacterized protein TDEL0B07030 OS=Torulaspora delbrueckii (strain ATCC 10662 / CBS 1146 / NBRC 0425 / NCYC 2629 / NRRL Y-866) GN=TDEL0B07030 PE=4 SV=1

tr|G8ZVG5|G8ZVG5 TORDC Putative uncharacterized protein TDEL0E03660 OS=Torulaspora delbrueckii (strain ATCC 10662 / CBS 1146 / NBRC 0425 / NCYC 2629 / NRRL Y-866) GN=TDEL0E03660 PE=4 SV=1

tr|G8ZWC5|G8ZWC5 TORDC Putative uncharacterized protein TDEL0F01080 OS=Torulaspora delbrueckii (strain ATCC 10662 / CBS 1146 / NBRC 0425 / NCYC 2629 / NRRL Y-866) GN=TDEL0F01080 PE=4 SV=1

tr|G8ZX23|G8ZX23 TORDC Putative uncharacterized protein TDEL0F03560 OS=Torulaspora delbrueckii (strain ATCC 10662 / CBS 1146 / NBRC 0425 / NCYC 2629 / NRRL Y-866) GN=TDEL0F03560 PE=4 SV=1

tr|G9MM33|G9MM33 HYPVG Putative uncharacterized protein OS=Hypocrea virens (strain Gv29-8 / FGSC 10586) GN=TRIVIDRAFT 212193 PE=4 SV=1

tr|G9MP84|G9MP84 HYPVG Putative uncharacterized protein OS=Hypocrea virens (strain Gv29-8 / FGSC 10586) GN=TRIVIDRAFT 73902 PE=4 SV=1

tr|G9MRX8|G9MRX8 HYPVG Putative uncharacterized protein OS=Hypocrea virens (strain Gv29-8 / FGSC 10586) GN=TRIVIDRAFT 209281 PE=4 SV=1

tr|G9NDJ4|G9NDJ4 HYPVG Putative uncharacterized protein OS=Hypocrea virens (strain Gv29-8 / FGSC 10586) GN=TRIVIDRAFT 39156 PE=4 SV=1

tr|G9P055|G9P055 HYPAI Putative uncharacterized protein OS=Hypocrea atroviridis (strain ATCC 20476 / IMI 206040) GN=TRIATDRAFT 150609 PE=4 SV=1

tr|G9P8P9|G9P8P9 HYPAI Putative uncharacterized protein OS=Hypocrea atroviridis (strain ATCC 20476 / IMI 206040) GN=TRIATDRAFT 204314 PE=4 SV=1

tr|H0EDG8|H0EDG8 GLAL7 Putative Nuclear pore glycoprotein p62 OS=Glarea lozoyensis (strain ATCC 74030 / MF5533) GN=M7I 0616 PE=4 SV=1

tr|H0EPG8|H0EPG8 GLAL7 Putative Nucleoporin OS=Glarea lozoyensis (strain ATCC 74030 / MF5533) GN=M7I 4547 PE=4 SV=1

tr|H0GG42|H0GG42 9SACH Nup49p OS=Saccharomyces cerevisiae x Saccharomyces kudriavzevii VIN7 GN=VIN7 1656 PE=4 SV=1

tr|H0GG71|H0GG71 9SACH Nup145p OS=Saccharomyces cerevisiae x Saccharomyces kudriavzevii VIN7 GN=VIN7 1730 PE=4 SV=1

tr|H0GGN3|H0GGN3 9SACH Nup57p OS=Saccharomyces cerevisiae x Saccharomyces kudriavzevii VIN7 GN=VIN7 1905 PE=4 SV=1

tr|H0GJ66|H0GJ66 9SACH Nup100p OS=Saccharomyces cerevisiae x Saccharomyces kudriavzevii VIN7 GN=VIN7 2942 PE=4 SV=1

tr|H0GM09|H0GM09 9SACH Nup116p OS=Saccharomyces cerevisiae x Saccharomyces kudriavzevii VIN7 GN=VIN7 3700 PE=4 SV=1

tr|H0GUL6|H0GUL6 9SACH Nup49p OS=Saccharomyces cerevisiae x Saccharomyces kudriavzevii VIN7 GN=VIN7 7019 PE=4 SV=1

tr|H0V7X8|H0V7X8 CAVPO Uncharacterized protein OS=Cavia porcellus GN=NUP98 PE=4 SV=1

tr|H0VL41|H0VL41 CAVPO Uncharacterized protein OS=Cavia porcellus GN=NUPL1 PE=4 SV=1

tr|H0VYL1|H0VYL1 CAVPO Uncharacterized protein OS=Cavia porcellus GN=NUP62 PE=4 SV=1

tr|H0WNJ2|H0WNJ2 OTOGA Uncharacterized protein OS=Otolemur garnettii GN=NUPL1 PE=4 SV=1

tr|H0XC65|H0XC65 OTOGA Uncharacterized protein OS=Otolemur garnettii GN=NUP153 PE=4 SV=1

tr|H0XF59|H0XF59 OTOGA Uncharacterized protein OS=Otolemur garnettii GN=NUP54 PE=4 SV=1

tr|H0XHQ9|H0XHQ9 OTOGA Uncharacterized protein OS=Otolemur garnettii GN=NUP98 PE=4 SV=1

tr|H0XM25|H0XM25 OTOGA Uncharacterized protein OS=Otolemur garnettii GN=NUP62CL PE=4 SV=1

tr|H0Y1A9|H0Y1A9 OTOGA Uncharacterized protein OS=Otolemur garnettii GN=NUP62 PE=4 SV=1

tr|H0ZML0|H0ZML0 TAEGU Uncharacterized protein OS=Taeniopygia guttata GN=NUPL1 PE=4 SV=1

tr|H1V5L7|H1V5L7 COLHI Nuclear pore glycoprotein p62 OS=Colletotrichum higginsianum (strain IMI 349063) GN=CH063 00207 PE=4 SV=1

tr|H1VB18|H1VB18 COLHI Nucleoporin NUP49/NSP49 OS=Colletotrichum higginsianum (strain IMI 349063) GN=CH063 00257 PE=4 SV=1

tr|H1W2P7|H1W2P7 COLHI Nucleoporin nup189 OS=Colletotrichum higginsianum (strain IMI 349063) GN=CH063 03944 PE=4 SV=1

tr|H2ANL4|H2ANL4 KAZAF Putative uncharacterized protein KAFR0A05290 OS=Kazachstania africana (strain ATCC 22294 / BCRC 22015 / CBS 2517 / CECT 1963 / NBRC 1671 / NRRL Y-8276) GN=KAFR0A05290 PE=4 SV=1

tr|H2AR21|H2AR21 KAZAF Putative uncharacterized protein KAFR0B05250 OS=Kazachstania africana (strain ATCC 22294 / BCRC 22015 / CBS 2517 / CECT 1963 / NBRC 1671 / NRRL Y-8276) GN=KAFR0B05250 PE=4 SV=1

tr|H2ASF1|H2ASF1 KAZAF Putative uncharacterized protein KAFR0C03090 OS=Kazachstania africana (strain ATCC 22294 / BCRC 22015 / CBS 2517 / CECT 1963 / NBRC 1671 / NRRL Y-8276) GN=KAFR0C03090 PE=4 SV=1

tr|H2ASQ6|H2ASQ6 KAZAF Putative uncharacterized protein KAFR0C04150 OS=Kazachstania africana (strain ATCC 22294 / BCRC 22015 / CBS 2517 / CECT 1963 / NBRC 1671 / NRRL Y-8276) GN=KAFR0C04150 PE=4 SV=1

tr|H2AYJ5|H2AYJ5 KAZAF Putative uncharacterized protein KAFR0H03620 OS=Kazachstania africana (strain ATCC 22294 / BCRC 22015 / CBS 2517 / CECT 1963 / NBRC 1671 / NRRL Y-8276) GN=KAFR0H03620 PE=4 SV=1

tr|H2KS04|H2KS04 CLOSI Nuclear pore complex protein Nup98-Nup96 OS=Clonorchis sinensis GN=CLF 107723 PE=4 SV=1

tr|H2KTX2|H2KTX2 CLOSI Mitogen-activated protein kinase organizer 1 OS=Clonorchis sinensis GN=CLF 106563 PE=4 SV=1

tr|H2LPZ3|H2LPZ3 ORYLA Uncharacterized protein OS=Oryzias latipes GN=NUP54 PE=4 SV=1

tr|H2MSM1|H2MSM1 ORYLA Uncharacterized protein OS=Oryzias latipes GN=NUP62CL PE=4 SV=1

tr|H2NEI2|H2NEI2 PONAB Uncharacterized protein OS=Pongo abelii GN=LOC100433807 PE=4 SV=1

tr|H2NEI3|H2NEI3 PONAB Uncharacterized protein OS=Pongo abelii GN=LOC100433807 PE=4 SV=1

tr|H2NEI4|H2NEI4 PONAB Uncharacterized protein OS=Pongo abelii GN=LOC100433807 PE=4 SV=1

tr|H2NJF9|H2NJF9 PONAB Uncharacterized protein OS=Pongo abelii GN=LOC100438672 PE=4 SV=1

tr|H2NZQ3|H2NZQ3 PONAB Uncharacterized protein OS=Pongo abelii GN=NUP62 PE=4 SV=1

tr|H2PI06|H2PI06 PONAB Uncharacterized protein OS=Pongo abelii GN=LOC100441049 PE=4 SV=1

tr|H2PMN5|H2PMN5 PONAB Nucleoporin-like protein 2 OS=Pongo abelii GN=NUPL2 PE=4 SV=1

tr|H2Q7B2|H2Q7B2 PANTR Uncharacterized protein OS=Pan troglodytes GN=ENSG00000139496 PE=4 SV=1

tr|H2QGW9|H2QGW9 PANTR Uncharacterized protein OS=Pan troglodytes GN=ENSG00000213024 PE=4 SV=1

tr|H2R130|H2R130 PANTR Uncharacterized protein OS=Pan troglodytes GN=ENSG00000110713 PE=4 SV=1

tr|H2R1J5|H2R1J5 PANTR Uncharacterized protein OS=Pan troglodytes GN=ENSG00000124789 PE=4 SV=1

tr|H2RTC3|H2RTC3 TAKRU Uncharacterized protein OS=Takifugu rubripes GN=NUPL1 PE=4 SV=1

tr|H2RTC4|H2RTC4 TAKRU Uncharacterized protein OS=Takifugu rubripes GN=NUPL1 PE=4 SV=1

tr|H2S1E7|H2S1E7 TAKRU Uncharacterized protein OS=Takifugu rubripes GN=NUP98 PE=4 SV=1

tr|H2TLN2|H2TLN2 TAKRU Uncharacterized protein OS=Takifugu rubripes GN=NUP153 PE=4 SV=1

tr|H2UHF4|H2UHF4 TAKRU Uncharacterized protein OS=Takifugu rubripes GN=NUP54 PE=4 SV=1

tr|H2V866|H2V866 TAKRU Uncharacterized protein OS=Takifugu rubripes GN=NUP62CL PE=4 SV=1

tr|H2VNR6|H2VNR6 CAEJA Uncharacterized protein OS=Caenorhabditis japonica GN=CJA03299 PE=4 SV=1

tr|H2W7U3|H2W7U3 CAEJA Uncharacterized protein OS=Caenorhabditis japonica GN=CJA11468 PE=4 SV=1

tr|H2WDE4|H2WDE4 CAEJA Uncharacterized protein OS=Caenorhabditis japonica GN=CJA13854 PE=4 SV=1

tr|H2ZCG1|H2ZCG1 CIOSA Uncharacterized protein OS=Ciona savignyi GN=Csa.1035 PE=4 SV=1

tr|H2ZCG2|H2ZCG2 CIOSA Uncharacterized protein OS=Ciona savignyi GN=Csa.1035 PE=4 SV=1

tr|H3A040|H3A040 LATCH Uncharacterized protein OS=Latimeria chalumnae GN=NUP98 PE=4 SV=1

tr|H3B8D5|H3B8D5 LATCH Uncharacterized protein OS=Latimeria chalumnae GN=NUPL1 PE=4 SV=1

tr|H3CQG4|H3CQG4 TETNG Uncharacterized protein OS=Tetraodon nigroviridis GN=NUP98 PE=4 SV=1

tr|H3DHR7|H3DHR7 TETNG Uncharacterized protein OS=Tetraodon nigroviridis GN=NUP62CL PE=4 SV=1

tr|H3F6X8|H3F6X8 PRIPA Uncharacterized protein OS=Pristionchus pacificus GN=Ppa-npp-10 PE=4 SV=1

tr|H3FHA1|H3FHA1 PRIPA Uncharacterized protein OS=Pristionchus pacificus GN=Ppa-npp-11 PE=4 SV=1

tr|H3FWS5|H3FWS5 PRIPA Uncharacterized protein OS=Pristionchus pacificus GN=Ppa-npp-4 PE=4 SV=1

tr|H3GCS0|H3GCS0 PHYRM Uncharacterized protein OS=Phytophthora ramorum GN=fgenesh1 pg.C scaffold 3000052 PE=4 SV=1

tr|H3GCS1|H3GCS1 PHYRM Uncharacterized protein OS=Phytophthora ramorum GN=fgenesh1 pg.C scaffold 3000053 PE=4 SV=1

tr|H3GGU8|H3GGU8 PHYRM Uncharacterized protein OS=Phytophthora ramorum GN=fgenesh1 pg.C scaffold 11000096 PE=4 SV=1

tr|H3GWZ9|H3GWZ9 PHYRM Uncharacterized protein OS=Phytophthora ramorum GN=fgenesh1 pg.C scaffold 67000048 PE=4 SV=1

tr|H3HLF7|H3HLF7 STRPU Uncharacterized protein OS=Strongylocentrotus purpuratus GN=SPU 002480gn PE=4 SV=1

tr|H3ISG4|H3ISG4 STRPU Uncharacterized protein OS=Strongylocentrotus purpuratus GN=SPU 017126gn PE=4 SV=1

tr|H6BV88|H6BV88 EXODN Putative uncharacterized protein OS=Exophiala dermatitidis (strain ATCC 34100 / CBS 525.76 / NIH/UT8656) GN=HMPREF1120 03160 PE=4 SV=1

tr|H6BXC6|H6BXC6 EXODN Putative uncharacterized protein OS=Exophiala dermatitidis (strain ATCC 34100 / CBS 525.76 / NIH/UT8656) GN=HMPREF1120 03498 PE=4 SV=1

tr|H6C360|H6C360 EXODN Putative uncharacterized protein OS=Exophiala dermatitidis (strain ATCC 34100 / CBS 525.76 / NIH/UT8656) GN=HMPREF1120 06093 PE=4 SV=1

tr|H7BXQ4|H7BXQ4 HUMAN Nucleoporin p58/p45 OS=Homo sapiens GN=NUPL1 PE=4 SV=1

tr|H9ET58|H9ET58 MACMU Nucleoporin p58/p45 isoform a OS=Macaca mulatta GN=NUPL1 PE=2 SV=1

tr|I0FWT4|I0FWT4 MACMU Nucleoporin p58/p45 isoform b OS=Macaca mulatta GN=NUPL1 PE=2 SV=1

tr|O01576|O01576 CAEEL Protein NPP-11 OS=Caenorhabditis elegans GN=npp-11 PE=2 SV=1

tr|O18515|O18515 HYDVU Nucleoporin p62 OS=Hydra vulgaris PE=4 SV=1

tr|O23173|O23173 ARATH Nucleoporin-like protein OS=Arabidopsis thaliana GN=C7A10.230 PE=4 SV=2

tr|O43949|O43949 THEAN Spm1 protein OS=Theileria annulata GN=spm1 PE=2 SV=1

tr|O57397|O57397 ONCMY Nuclear pore complex glycoprotein p62 OS=Oncorhynchus mykiss PE=2 SV=1

tr|Q0C9S4|Q0C9S4 ASPTN Predicted protein OS=Aspergillus terreus (strain NIH 2624 / FGSC A1156) GN=ATEG 09560 PE=4 SV=1

tr|Q0CQR3|Q0CQR3 ASPTN Putative uncharacterized protein OS=Aspergillus terreus (strain NIH 2624 / FGSC A1156) GN=ATEG 03971 PE=4 SV=1

tr|Q0CVA0|Q0CVA0 ASPTN Putative uncharacterized protein OS=Aspergillus terreus (strain NIH 2624 / FGSC A1156) GN=ATEG 02384 PE=4 SV=1

tr|Q0D0V9|Q0D0V9 ASPTN Putative uncharacterized protein OS=Aspergillus terreus (strain NIH 2624 / FGSC A1156) GN=ATEG 00425 PE=4 SV=1

tr|Q0IFF1|Q0IFF1 AEDAE Nucleoporin OS=Aedes aegypti GN=AAEL005635 PE=4 SV=1

tr|Q0U2E1|Q0U2E1 PHANO Putative uncharacterized protein OS=Phaeosphaeria nodorum (strain SN15 / ATCC MYA-4574 / FGSC 10173) GN=SNOG 14092 PE=4 SV=2

tr|Q0U9D0|Q0U9D0 PHANO Putative uncharacterized protein OS=Phaeosphaeria nodorum (strain SN15 / ATCC MYA-4574 / FGSC 10173) GN=SNOG 11634 PE=4 SV=2

tr|Q0UPT1|Q0UPT1 PHANO Putative uncharacterized protein OS=Phaeosphaeria nodorum (strain SN15 / ATCC MYA-4574 / FGSC 10173) GN=SNOG 06233 PE=4 SV=2

tr|Q0V0C3|Q0V0C3 PHANO Putative uncharacterized protein OS=Phaeosphaeria nodorum (strain SN15 / ATCC MYA-4574 / FGSC 10173) GN=SNOG 02541 PE=4 SV=1

tr|Q171M2|Q171M2 AEDAE Nuclear pore complex protein nup98 OS=Aedes aegypti GN=AAEL007586 PE=4 SV=1

tr|Q175V1|Q175V1 AEDAE Nucleoporin P54 OS=Aedes aegypti GN=AAEL006544 PE=4 SV=1

tr|Q17I83|Q17I83 AEDAE Nucleoporin, Nup153, putative OS=Aedes aegypti GN=AAEL002455 PE=4 SV=1

tr|Q17MG2|Q17MG2 AEDAE Putative uncharacterized protein OS=Aedes aegypti GN=AAEL001029 PE=4 SV=1

tr|Q1K6W4|Q1K6W4 NEUCR Predicted protein OS=Neurospora crassa (strain ATCC 24698 / 74-OR23-1A / CBS 708.71 / DSM 1257 / FGSC 987) GN=NCU06644 PE=4 SV=1

tr|Q1RPV8|Q1RPV8 CIOIN Zinc finger protein OS=Ciona intestinalis GN=Ci-ZF(RBZ)-2 PE=2 SV=1

tr|Q21295|Q21295 CAEEL Protein NPP-1, isoform a OS=Caenorhabditis elegans GN=npp-1 PE=2 SV=3

tr|Q22308|Q22308 CAEEL Protein DDX-19, isoform a OS=Caenorhabditis elegans GN=ddx-19 PE=2 SV=2

tr|Q28C51|Q28C51 XENTR Nucleoporin like 1 OS=Xenopus tropicalis GN=nupl1 PE=2 SV=1

tr|Q28DS2|Q28DS2 XENTR Nucleoporin 54 OS=Xenopus tropicalis GN=nup54 PE=2 SV=1

tr|Q28ID9|Q28ID9 XENTR Nucleoporin 50kDa OS=Xenopus tropicalis GN=nup50 PE=2 SV=1

tr|Q28ZW9|Q28ZW9 DROPS GA15274 OS=Drosophila pseudoobscura pseudoobscura GN=GA15274 PE=4 SV=2

tr|Q292P1|Q292P1 DROPS GA21354 OS=Drosophila pseudoobscura pseudoobscura GN=GA21354 PE=4 SV=1

tr|Q293M0|Q293M0 DROPS GA20294 OS=Drosophila pseudoobscura pseudoobscura GN=GA20294 PE=4 SV=2

tr|Q299C1|Q299C1 DROPS GA10149 OS=Drosophila pseudoobscura pseudoobscura GN=GA10149 PE=4 SV=2

tr|Q2GSV5|Q2GSV5 CHAGB Putative uncharacterized protein OS=Chaetomium globosum (strain ATCC 6205 / CBS 148.51 / DSM 1962 / NBRC 6347 / NRRL 1970) GN=CHGG 08949 PE=4 SV=1

tr|Q2GZB8|Q2GZB8 CHAGB Putative uncharacterized protein OS=Chaetomium globosum (strain ATCC 6205 / CBS 148.51 / DSM 1962 / NBRC 6347 / NRRL 1970) GN=CHGG 05128 PE=4 SV=1

tr|Q2HEA0|Q2HEA0 CHAGB Putative uncharacterized protein OS=Chaetomium globosum (strain ATCC 6205 / CBS 148.51 / DSM 1962 / NBRC 6347 / NRRL 1970) GN=CHGG 01454 PE=4 SV=1

tr|Q2HGD9|Q2HGD9 CHAGB Putative uncharacterized protein OS=Chaetomium globosum (strain ATCC 6205 / CBS 148.51 / DSM 1962 / NBRC 6347 / NRRL 1970) GN=CHGG 00715 PE=4 SV=1

tr|Q2QX81|Q2QX81 ORYSJ Nucleoporin autopeptidase family protein, expressed OS=Oryza sativa subsp. japonica GN=LOC Os12g06890 PE=4 SV=1

tr|Q2QX83|Q2QX83 ORYSJ Nucleoporin autopeptidase family protein, expressed OS=Oryza sativa subsp. japonica GN=LOC Os12g06870 PE=4 SV=2

tr|Q2U6F7|Q2U6F7 ASPOR Nuclear porin OS=Aspergillus oryzae (strain ATCC 42149 / RIB 40) GN=AO090120000255 PE=4 SV=1

tr|Q2UI43|Q2UI43 ASPOR Predicted protein OS=Aspergillus oryzae (strain ATCC 42149 / RIB 40) GN=AO090023000199 PE=4 SV=1

tr|Q2UJQ9|Q2UJQ9 ASPOR Nuclear pore complex OS=Aspergillus oryzae (strain ATCC 42149 / RIB 40) GN=AO090003001114 PE=4 SV=1

tr|Q2UNM7|Q2UNM7 ASPOR Nuclear pore complex OS=Aspergillus oryzae (strain ATCC 42149 / RIB 40) GN=AO090001000301 PE=4 SV=1

tr|Q2YDG6|Q2YDG6 BOVIN Nucleoporin like 2 OS=Bos taurus GN=NUPL2 PE=2 SV=1

tr|Q32L21|Q32L21 BOVIN Nucleoporin 50kDa OS=Bos taurus GN=NUP50 PE=2 SV=1

tr|Q381M9|Q381M9 TRYB2 Putative uncharacterized protein OS=Trypanosoma brucei brucei (strain 927/4 GUTat10.1) GN=Tb11.01.7200 PE=4 SV=1

tr|Q387F2|Q387F2 TRYB2 Nucleoporin, putative OS=Trypanosoma brucei brucei (strain 927/4 GUTat10.1) GN=Tb11.03.0140 PE=4 SV=1

tr|Q3B7J4|Q3B7J4 HUMAN Nucleoporin like 2 OS=Homo sapiens GN=NUPL2 PE=2 SV=1

tr|Q3TFE2|Q3TFE2 MOUSE Putative uncharacterized protein OS=Mus musculus GN=Nup62 PE=2 SV=1

tr|Q3THR9|Q3THR9 MOUSE Putative uncharacterized protein OS=Mus musculus GN=Nup62 PE=2 SV=1

tr|Q3TPG3|Q3TPG3 MOUSE Putative uncharacterized protein OS=Mus musculus GN=Nup98 PE=2 SV=1

tr|Q3U2X1|Q3U2X1 MOUSE Putative uncharacterized protein OS=Mus musculus GN=Nup62 PE=2 SV=1

tr|Q3UDG5|Q3UDG5 MOUSE Putative uncharacterized protein OS=Mus musculus GN=Nup62 PE=2 SV=1

tr|Q3UGJ7|Q3UGJ7 MOUSE Putative uncharacterized protein OS=Mus musculus GN=Nup62 PE=2 SV=1

tr|Q3UJE5|Q3UJE5 MOUSE Putative uncharacterized protein OS=Mus musculus GN=Nup98 PE=2 SV=1

tr|Q4CWI5|Q4CWI5 TRYCC Nucleoporin (NUP54/57), putative OS=Trypanosoma cruzi (strain CL Brener) GN=Tc00.1047053506419.60 PE=4 SV=1

tr|Q4D768|Q4D768 TRYCC Putative uncharacterized protein OS=Trypanosoma cruzi (strain CL Brener) GN=Tc00.1047053504159.10 PE=4 SV=1

tr|Q4KM15|Q4KM15 DANRE Nupl1 protein OS=Danio rerio GN=nupl1 PE=2 SV=1

tr|Q4N1K0|Q4N1K0 THEPA Putative uncharacterized protein OS=Theileria parva GN=TP04 0735 PE=4 SV=1

tr|Q4N5D0|Q4N5D0 THEPA Sporozoite and macroschizont protein 1, putative OS=Theileria parva GN=TP02 0360 PE=4 SV=1

tr|Q4N5H2|Q4N5H2 THEPA Putative uncharacterized protein OS=Theileria parva GN=TP02 0318 PE=4 SV=1

tr|Q4P405|Q4P405 USTMA Putative uncharacterized protein OS=Ustilago maydis (strain 521 / FGSC 9021) GN=UM05158.1 PE=4 SV=1

tr|Q4P5V4|Q4P5V4 USTMA Putative uncharacterized protein OS=Ustilago maydis (strain 521 / FGSC 9021) GN=UM04509.1 PE=4 SV=1

tr|Q4PC44|Q4PC44 USTMA Putative uncharacterized protein OS=Ustilago maydis (strain 521 / FGSC 9021) GN=UM02319.1 PE=4 SV=1

tr|Q4PEP5|Q4PEP5 USTMA Putative uncharacterized protein OS=Ustilago maydis (strain 521 / FGSC 9021) GN=UM01418.1 PE=4 SV=1

tr|Q4Q540|Q4Q540 LEIMA Putative uncharacterized protein OS=Leishmania major GN=LMJF 32 2350 PE=4 SV=1

tr|Q4Q5W9|Q4Q5W9 LEIMA Putative nucleoporin (NUP54/57) OS=Leishmania major GN=LMJF 31 2900 PE=4 SV=1

tr|Q4R414|Q4R414 MACFA Testis cDNA clone: QtsA-12809, similar to human nucleoporin 50kDa (NUP50), transcript variant 2, OS=Macaca fascicularis GN=EGM 02788 PE=2 SV=1

tr|Q4R4A0|Q4R4A0 MACFA Testis cDNA clone: QtsA-11466, similar to human nucleoporin 214kDa (NUP214), OS=Macaca fascicularis PE=2 SV=1

tr|Q4R513|Q4R513 MACFA Brain cDNA, clone: QflA-12431, similar to human nucleoporin 62kDa (NUP62), transcript variant 3, OS=Macaca fascicularis PE=2 SV=1

tr|Q4R7H1|Q4R7H1 MACFA Testis cDNA, clone: QtsA-15348, similar to human nucleoporin 98kDa (NUP98), transcript variant 4, OS=Macaca fascicularis PE=2 SV=1

tr|Q4R7P1|Q4R7P1 MACFA Testis cDNA, clone: QtsA-14722, similar to human nucleoporin like 1 (NUPL1), OS=Macaca fascicularis PE=2 SV=1

tr|Q4R937|Q4R937 MACFA Testis cDNA clone: QtsA-10779, similar to human nucleoporin 50kDa (NUP50), transcript variant 1, OS=Macaca fascicularis PE=2 SV=1

tr|Q4R973|Q4R973 MACFA Testis cDNA clone: QtsA-10614, similar to human nucleoporin like 1 (NUPL1), OS=Macaca fascicularis PE=2 SV=1

tr|Q4RNS4|Q4RNS4 TETNG Chromosome 2 SCAF15010, whole genome shotgun sequence. (Fragment) OS=Tetraodon nigroviridis GN=GSTENG00031434001 PE=4 SV=1

tr|Q4SPS0|Q4SPS0 TETNG Chromosome 7 SCAF14536, whole genome shotgun sequence. (Fragment) OS=Tetraodon nigroviridis GN=GSTENG00014697001 PE=4 SV=1

tr|Q4SY54|Q4SY54 TETNG Chromosome undetermined SCAF12186, whole genome shotgun sequence. (Fragment) OS=Tetraodon nigroviridis GN=GSTENG00010500001 PE=4 SV=1

tr|Q4U8V8|Q4U8V8 THEAN Nucleoporin, putative OS=Theileria annulata GN=TA10260 PE=4 SV=1

tr|Q4UE20|Q4UE20 THEAN Putative uncharacterized protein OS=Theileria annulata GN=TA12505 PE=4 SV=1

tr|Q4UE62|Q4UE62 THEAN Spm1 (Nucleoporin) protein OS=Theileria annulata GN=TA12740 PE=4 SV=1

tr|Q4WI27|Q4WI27 ASPFU Nucleoporin Nsp1, putative OS=Neosartorya fumigata (strain ATCC MYA-4609 / Af293 / CBS 101355 / FGSC A1100) GN=AFUA 2G03310 PE=4 SV=1

tr|Q4WLK0|Q4WLK0 ASPFU RanBP1 domain protein OS=Neosartorya fumigata (strain ATCC MYA-4609 / Af293 / CBS 101355 / FGSC A1100) GN=AFUA 6G13260 PE=4 SV=1

tr|Q4WM91|Q4WM91 ASPFU Nucleoporin NUP49/NSP49, putative OS=Neosartorya fumigata (strain ATCC MYA-4609 / Af293 / CBS 101355 / FGSC A1100) GN=AFUA 6G10730 PE=4 SV=1

tr|Q4WQ01|Q4WQ01 ASPFU Nucleoporin SONB, putative OS=Neosartorya fumigata (strain ATCC MYA-4609 / Af293 / CBS 101355 / FGSC A1100) GN=AFUA 4G11070 PE=4 SV=1

tr|Q54XC5|Q54XC5 DICDI Putative uncharacterized protein OS=Dictyostelium discoideum GN=DDB 0215318 PE=4 SV=1

tr|Q55XA5|Q55XA5 CRYNB Putative uncharacterized protein OS=Cryptococcus neoformans var. neoformans serotype D (strain B-3501A) GN=CNBB4570 PE=4 SV=1

tr|Q55ZW0|Q55ZW0 CRYNB Putative uncharacterized protein OS=Cryptococcus neoformans var. neoformans serotype D (strain B-3501A) GN=CNBA3800 PE=4 SV=1

tr|Q584I6|Q584I6 TRYB2 Nucleoporin (NUP54/57), putative OS=Trypanosoma brucei brucei (strain 927/4 GUTat10.1) GN=Tb927.4.5200 PE=4 SV=1

tr|Q5A223|Q5A223 CANAL Putative uncharacterized protein NUP57 OS=Candida albicans (strain SC5314 / ATCC MYA-2876) GN=NUP57 PE=4 SV=1

tr|Q5A274|Q5A274 CANAL Putative uncharacterized protein NUP57 OS=Candida albicans (strain SC5314 / ATCC MYA-2876) GN=NUP57 PE=4 SV=1

tr|Q5A2Y2|Q5A2Y2 CANAL Likely nuclear pore complex subunit OS=Candida albicans (strain SC5314 / ATCC MYA-2876) GN=NUP116 PE=4 SV=1

tr|Q5A8P2|Q5A8P2 CANAL Potential nucleoporin Nup1p OS=Candida albicans (strain SC5314 / ATCC MYA-2876) GN=NUP1 PE=4 SV=1

tr|Q5A8W7|Q5A8W7 CANAL Potential nucleoporin Nup1p OS=Candida albicans (strain SC5314 / ATCC MYA-2876) GN=NUP1 PE=4 SV=1

tr|Q5AH96|Q5AH96 CANAL Putative uncharacterized protein NSP1 OS=Candida albicans (strain SC5314 / ATCC MYA-2876) GN=NSP1 PE=4 SV=1

tr|Q5AKZ0|Q5AKZ0 CANAL Putative uncharacterized protein NUP49 OS=Candida albicans (strain SC5314 / ATCC MYA-2876) GN=NUP49 PE=4 SV=1

tr|Q5B4N1|Q5B4N1 EMENI Nuclear pore complex protein An-Nsp1 (Eurofung) OS=Emericella nidulans (strain FGSC A4 / ATCC 38163 / CBS 112.46 / NRRL 194 / M139) GN=AN4499.2 PE=4 SV=1

tr|Q5BAJ9|Q5BAJ9 EMENI Nuclear pore complex protein An-Nup49 (Eurofung) OS=Emericella nidulans (strain FGSC A4 / ATCC 38163 / CBS 112.46 / NRRL 194 / M139) GN=AN2431.2 PE=4 SV=1

tr|Q5BEG6|Q5BEG6 EMENI Nuclear pore complex protein An-Nup57 (Eurofung) OS=Emericella nidulans (strain FGSC A4 / ATCC 38163 / CBS 112.46 / NRRL 194 / M139) GN=AN1064.2 PE=4 SV=1

tr|Q5BJ32|Q5BJ32 XENTR Nupl1 protein OS=Xenopus tropicalis GN=nupl1 PE=2 SV=1

tr|Q5CFP5|Q5CFP5 CRYHO Putative uncharacterized protein OS=Cryptosporidium hominis GN=Chro.20379 PE=4 SV=1

tr|Q5CTC7|Q5CTC7 CRYPI Hypothetical low complexity protein OS=Cryptosporidium parvum (strain Iowa II) GN=cgd2 3550 PE=4 SV=1

tr|Q5CUL4|Q5CUL4 CRYPI Putative nucleoporin, FG-rich motifs within N-terminal region OS=Cryptosporidium parvum (strain Iowa II) GN=cgd3 2360 PE=4 SV=1

tr|Q5CW55|Q5CW55 CRYPI CCCH like finger domain nucleoporin OS=Cryptosporidium parvum (strain Iowa II) GN=cgd8 1570 PE=4 SV=1

tr|Q5EAX5|Q5EAX5 XENLA MGC84997 protein OS=Xenopus laevis GN=MGC84997 PE=2 SV=1

tr|Q5FWJ9|Q5FWJ9 MOUSE Nucleoporin 62 OS=Mus musculus GN=Nup62 PE=2 SV=1

tr|Q5KAN8|Q5KAN8 CRYNJ Putative uncharacterized protein OS=Cryptococcus neoformans var. neoformans serotype D (strain JEC21 / ATCC MYA-565) GN=CNJ01040 PE=4 SV=1

tr|Q5KI25|Q5KI25 CRYNJ Expressed protein OS=Cryptococcus neoformans var. neoformans serotype D (strain JEC21 / ATCC MYA-565) GN=CND04460 PE=4 SV=1

tr|Q5KIE7|Q5KIE7 CRYNJ Putative uncharacterized protein OS=Cryptococcus neoformans var. neoformans serotype D (strain JEC21 / ATCC MYA-565) GN=CND03230 PE=4 SV=1

tr|Q5KMM8|Q5KMM8 CRYNJ Nucleoporin nup189, putative OS=Cryptococcus neoformans var. neoformans serotype D (strain JEC21 / ATCC MYA-565) GN=CNB01140 PE=4 SV=1

tr|Q5KNH8|Q5KNH8 CRYNJ Nucleoporin nsp1, putative OS=Cryptococcus neoformans var. neoformans serotype D (strain JEC21 / ATCC MYA-565) GN=CNA06440 PE=4 SV=1

tr|Q5KP67|Q5KP67 CRYNJ Putative uncharacterized protein OS=Cryptococcus neoformans var. neoformans serotype D (strain JEC21 / ATCC MYA-565) GN=CNA04010 PE=4 SV=1

tr|Q5R9X5|Q5R9X5 PONAB Putative uncharacterized protein DKFZp459M091 OS=Pongo abelii GN=DKFZp459M091 PE=2 SV=1

tr|Q5ZKL1|Q5ZKL1 CHICK Uncharacterized protein OS=Gallus gallus GN=NUPL1 PE=2 SV=1

tr|Q640Z6|Q640Z6 XENLA NUP153 protein OS=Xenopus laevis GN=nup153 PE=2 SV=1

tr|Q67UZ2|Q67UZ2 ORYSJ Os09g0453500 protein OS=Oryza sativa subsp. japonica GN=P0488D02.24 PE=2 SV=1

tr|Q6BLF5|Q6BLF5 DEBHA DEHA2F13860p OS=Debaryomyces hansenii (strain ATCC 36239 / CBS 767 / JCM 1990 / NBRC 0083 / IGC 2968) GN=DEHA2F13860g PE=4 SV=2

tr|Q6BNK2|Q6BNK2 DEBHA DEHA2E21032p OS=Debaryomyces hansenii (strain ATCC 36239 / CBS 767 / JCM 1990 / NBRC 0083 / IGC 2968) GN=DEHA2E21032g PE=4 SV=1

tr|Q6BQ06|Q6BQ06 DEBHA DEHA2E09328p OS=Debaryomyces hansenii (strain ATCC 36239 / CBS 767 / JCM 1990 / NBRC 0083 / IGC 2968) GN=DEHA2E09328g PE=4 SV=2

tr|Q6BU19|Q6BU19 DEBHA DEHA2C14234p OS=Debaryomyces hansenii (strain ATCC 36239 / CBS 767 / JCM 1990 / NBRC 0083 / IGC 2968) GN=DEHA2C14234g PE=4 SV=2

tr|Q6C029|Q6C029 YARLI YALI0F28281p OS=Yarrowia lipolytica (strain CLIB 122 / E 150) GN=YALI0F28281g PE=4 SV=1

tr|Q6CAZ4|Q6CAZ4 YARLI YALI0C23166p OS=Yarrowia lipolytica (strain CLIB 122 / E 150) GN=YALI0C23166g PE=4 SV=1

tr|Q6CFX8|Q6CFX8 YARLI YALI0B02706p OS=Yarrowia lipolytica (strain CLIB 122 / E 150) GN=YALI0B02706g PE=4 SV=1

tr|Q6CGB3|Q6CGB3 YARLI YALI0A20702p OS=Yarrowia lipolytica (strain CLIB 122 / E 150) GN=YALI0A20702g PE=4 SV=1

tr|Q6CIH1|Q6CIH1 KLULA KLLA0F26697p OS=Kluyveromyces lactis (strain ATCC 8585 / CBS 2359 / DSM 70799 / NBRC 1267 / NRRL Y-1140 / WM37) GN=KLLA0F26697g PE=4 SV=1

tr|Q6CJ10|Q6CJ10 KLULA KLLA0F22363p OS=Kluyveromyces lactis (strain ATCC 8585 / CBS 2359 / DSM 70799 / NBRC 1267 / NRRL Y-1140 / WM37) GN=KLLA0F22363g PE=4 SV=1

tr|Q6CNK7|Q6CNK7 KLULA KLLA0E11793p OS=Kluyveromyces lactis (strain ATCC 8585 / CBS 2359 / DSM 70799 / NBRC 1267 / NRRL Y-1140 / WM37) GN=KLLA0E11793g PE=4 SV=1

tr|Q6CVL4|Q6CVL4 KLULA KLLA0B11143p OS=Kluyveromyces lactis (strain ATCC 8585 / CBS 2359 / DSM 70799 / NBRC 1267 / NRRL Y-1140 / WM37) GN=KLLA0B11143g PE=4 SV=1

tr|Q6DIE3|Q6DIE3 XENTR Putative uncharacterized protein LOC394934 OS=Xenopus tropicalis GN=nup62 PE=2 SV=1

tr|Q6FL65|Q6FL65 CANGA Strain CBS138 chromosome L complete sequence OS=Candida glabrata (strain ATCC 2001 / CBS 138 / JCM 3761 / NBRC 0622 / NRRL Y-65) GN=CAGL0L05852g PE=4 SV=1

tr|Q6FLA5|Q6FLA5 CANGA Strain CBS138 chromosome L complete sequence OS=Candida glabrata (strain ATCC 2001 / CBS 138 / JCM 3761 / NBRC 0622 / NRRL Y-65) GN=CAGL0L04928g PE=4 SV=1

tr|Q6FLA7|Q6FLA7 CANGA Strain CBS138 chromosome L complete sequence OS=Candida glabrata (strain ATCC 2001 / CBS 138 / JCM 3761 / NBRC 0622 / NRRL Y-65) GN=CAGL0L04862g PE=4 SV=1

tr|Q6FPU8|Q6FPU8 CANGA Similar to uniprot|P14907 Saccharomyces cerevisiae YJL041w NSP1 OS=Candida glabrata (strain ATCC 2001 / CBS 138 / JCM 3761 / NBRC 0622 / NRRL Y-65) GN=CAGL0J00781g PE=4 SV=1

tr|Q6FU56|Q6FU56 CANGA Strain CBS138 chromosome F complete sequence OS=Candida glabrata (strain ATCC 2001 / CBS 138 / JCM 3761 / NBRC 0622 / NRRL Y-65) GN=CAGL0F06171g PE=1 SV=1

tr|Q6M9E8|Q6M9E8 NEUCS Related to nuclear pore protein OS=Neurospora crassa GN=G21B4.240 PE=4 SV=1

tr|Q6MFM1|Q6MFM1 NEUCS Related to Nup98-Nup96 OS=Neurospora crassa PE=4 SV=1

tr|Q6MYQ5|Q6MYQ5 ASPFM Nucleoporin, putative OS=Neosartorya fumigata GN=AfA14E5.17c PE=4 SV=1

tr|Q6NUZ9|Q6NUZ9 DANRE Nucleoporin like 1 OS=Danio rerio GN=nupl1 PE=2 SV=1

tr|Q6P0F8|Q6P0F8 DANRE Nucleoporin 50 OS=Danio rerio GN=nup50 PE=2 SV=1

tr|Q6P2Y9|Q6P2Y9 XENTR Putative uncharacterized protein LOC394934 OS=Xenopus tropicalis GN=LOC394934 PE=2 SV=2

tr|Q6PFD9|Q6PFD9 MOUSE Nucleoporin 98 OS=Mus musculus GN=Nup98 PE=2 SV=1

tr|Q6YVE2|Q6YVE2 ORYSJ Os07g0295400 protein OS=Oryza sativa subsp. japonica GN=B1120F06.137 PE=2 SV=1

tr|Q754X5|Q754X5 ASHGO AFL059Cp OS=Ashbya gossypii (strain ATCC 10895 / CBS 109.51 / FGSC 9923 / NRRL Y-1056) GN=AFL059C PE=4 SV=1

tr|Q75C56|Q75C56 ASHGO ACR060Wp OS=Ashbya gossypii (strain ATCC 10895 / CBS 109.51 / FGSC 9923 / NRRL Y-1056) GN=ACR060W PE=4 SV=1

tr|Q75DC8|Q75DC8 ASHGO ABR099Cp OS=Ashbya gossypii (strain ATCC 10895 / CBS 109.51 / FGSC 9923 / NRRL Y-1056) GN=AGOS ABR099C PE=4 SV=2

tr|Q75EH4|Q75EH4 ASHGO AAR105Wp OS=Ashbya gossypii (strain ATCC 10895 / CBS 109.51 / FGSC 9923 / NRRL Y-1056) GN=AAR105W PE=4 SV=1

tr|Q7PPK8|Q7PPK8 ANOGA AGAP008772-PA OS=Anopheles gambiae GN=AGAP008772 PE=4 SV=4

tr|Q7Q657|Q7Q657 ANOGA AGAP006031-PA OS=Anopheles gambiae GN=AGAP006031 PE=4 SV=4

tr|Q7QBX5|Q7QBX5 ANOGA AGAP002351-PA OS=Anopheles gambiae GN=AgaP AGAP002351 PE=4 SV=5

tr|Q7RTD0|Q7RTD0 PLAYO Nucleoporin nup100/nsp100 OS=Plasmodium yoelii yoelii GN=PY00064 PE=4 SV=1

tr|Q7RZ37|Q7RZ37 NEUCR Predicted protein OS=Neurospora crassa (strain ATCC 24698 / 74-OR23-1A / CBS 708.71 / DSM 1257 / FGSC 987) GN=NCU04437 PE=4 SV=1

tr|Q7S6Q1|Q7S6Q1 NEUCR Predicted protein OS=Neurospora crassa (strain ATCC 24698 / 74-OR23-1A / CBS 708.71 / DSM 1257 / FGSC 987) GN=NCU04784 PE=4 SV=1

tr|Q7SAX7|Q7SAX7 NEUCR Predicted protein OS=Neurospora crassa (strain ATCC 24698 / 74-OR23-1A / CBS 708.71 / DSM 1257 / FGSC 987) GN=NCU07655 PE=4 SV=1

tr|Q7SEK6|Q7SEK6 NEUCR Predicted protein OS=Neurospora crassa (strain ATCC 24698 / 74-OR23-1A / CBS 708.71 / DSM 1257 / FGSC 987) GN=NCU02808 PE=4 SV=1

tr|Q7Z743|Q7Z743 HUMAN Nucleoporin 153kDa OS=Homo sapiens GN=NUP153 PE=2 SV=1

tr|Q7ZTU8|Q7ZTU8 DANRE Nucleoporin 50kDa OS=Danio rerio GN=nup50 PE=2 SV=1

tr|Q80WR0|Q80WR0 MOUSE Nucleoporin 153 OS=Mus musculus GN=Nup153 PE=2 SV=1

tr|Q86G33|Q86G33 DROSI Nucleoporin 98-96 OS=Drosophila simulans GN=Nup98 PE=4 SV=1

tr|Q86IX4|Q86IX4 DICDI Nuclear pore protein OS=Dictyostelium discoideum GN=nup62 PE=4 SV=1

tr|Q873R2|Q873R2 EMEND SONB OS=Emericella nidulans PE=4 SV=1

tr|G5EB32|G5EB32 EMENI Putative uncharacterized proteinSONB ; [Source:UniProtKB/TrEMBL;Acc:Q873R2] OS=Emericella nidulans (strain FGSC A4 / ATCC 38163 / CBS 112.46 / NRRL 194 / M139) GN=AN5627.2 PE=4 SV=1

tr|Q874M1|Q874M1 CANGB NUP145 OS=Candida glabrata GN=NUP145 PE=4 SV=1

tr|Q8AVT8|Q8AVT8 XENLA Nupl1-prov protein OS=Xenopus laevis PE=2 SV=1

tr|Q8I398|Q8I398 PLAF7 Putative uncharacterized protein OS=Plasmodium falciparum (isolate 3D7) GN=PFI0250c PE=4 SV=1

tr|Q8IL08|Q8IL08 PLAF7 Putative uncharacterized protein OS=Plasmodium falciparum (isolate 3D7) GN=PF14 0442 PE=4 SV=1

tr|Q8L7F7|Q8L7F7 ARATH Putative uncharacterized protein At2g45005 OS=Arabidopsis thaliana GN=At2g45005 PE=2 SV=1

tr|Q8RY25|Q8RY25 ARATH At1g10390/F14N23 29 OS=Arabidopsis thaliana GN=At1g10390 PE=2 SV=1

tr|Q8SQR9|Q8SQR9 ENCCU NUCLEAR PORE COMPLEX PROTEIN (NUCLEOPORIN NUP116) OS=Encephalitozoon cuniculi (strain GB-M1) GN=ECU11 1820 PE=4 SV=1

tr|Q8SWE7|Q8SWE7 ENCCU Similarity to NUCLEAR PORE COMPLEX PROTEINS NUP98/116 OS=Encephalitozoon cuniculi (strain GB-M1) GN=ECU02 0460 PE=4 SV=1

tr|Q8TGF7|Q8TGF7 ASPFM Putative nucleoporin OS=Neosartorya fumigata GN=AfA14E5.17c PE=4 SV=1

tr|Q8X0V2|Q8X0V2 NEUCS Putative uncharacterized protein 18A7.040 OS=Neurospora crassa GN=18A7.040 PE=4 SV=1

tr|Q91349|Q91349 XENLA IL4I1 protein OS=Xenopus laevis GN=nup62 PE=2 SV=1

tr|Q9C829|Q9C829 ARATH At1g52380/F19K6 4 OS=Arabidopsis thaliana GN=F19K6.4 PE=2 SV=1

tr|Q9LQ50|Q9LQ50 ARATH T30E16.23 OS=Arabidopsis thaliana PE=4 SV=1

tr|Q9PVZ2|Q9PVZ2 XENLA Nucleoporin CAN OS=Xenopus laevis GN=nup214 PE=2 SV=1

tr|Q9SY83|Q9SY83 ARATH F14N23.29 OS=Arabidopsis thaliana PE=4 SV=1

tr|Q9U3B9|Q9U3B9 CAEEL Protein NPP-1, isoform c OS=Caenorhabditis elegans GN=npp-1 PE=2 SV=1

tr|Q9U3C1|Q9U3C1 CAEEL Protein NPP-1, isoform b OS=Caenorhabditis elegans GN=npp-1 PE=2 SV=1

tr|Q9VCH5|Q9VCH5 DROME Nup98 OS=Drosophila melanogaster GN=Nup98-96 PE=2 SV=3

tr|Q9XWK3|Q9XWK3 CAEEL Protein NPP-4 OS=Caenorhabditis elegans GN=npp-4 PE=2 SV=1


5. List of keyword "nucleoporin" proteins from the UniProt database with greater than 400AAs


sp|A2VE08|IMA1 BOVIN Importin subunit alpha-1 OS=Bos taurus GN=KPNA1 PE=2 SV=1

sp|A5PJZ5|NUP93 BOVIN Nuclear pore complex protein Nup93 OS=Bos taurus GN=NUP93 PE=2 SV=1

sp|A7YWD2|IPO13 BOVIN Importin-13 OS=Bos taurus GN=IPO13 PE=2 SV=1

sp|G5EEH9|NUP98 CAEEL Nuclear pore complex protein Nup98-Nup96 OS=Caenorhabditis elegans GN=npp-10 PE=2 SV=1

sp|O00410|IPO5 HUMAN Importin-5 OS=Homo sapiens GN=IPO5 PE=1 SV=4

sp|O00505|IMA3 HUMAN Importin subunit alpha-3 OS=Homo sapiens GN=KPNA3 PE=1 SV=2

sp|O00629|IMA4 HUMAN Importin subunit alpha-4 OS=Homo sapiens GN=KPNA4 PE=1 SV=1

sp|O08587|NUP50 RAT Nuclear pore complex protein Nup50 OS=Rattus norvegicus GN=Nup50 PE=2 SV=2

sp|O08658|NUP88 RAT Nuclear pore complex protein Nup88 OS=Rattus norvegicus GN=Nup88 PE=1 SV=1

sp|O13792|SUB2 SCHPO ATP-dependent RNA helicase uap56 OS=Schizosaccharomyces pombe (strain 972 / ATCC 24843) GN=uap56 PE=1 SV=3

sp|O13961|NDC1 SCHPO Nuclear envelope protein ndc1 OS=Schizosaccharomyces pombe (strain 972 / ATCC 24843) GN=cut11 PE=2 SV=2

sp|O14310|NP106 SCHPO Nucleoporin npp106 OS=Schizosaccharomyces pombe (strain 972 / ATCC 24843) GN=npp106 PE=1 SV=1

sp|O14787|TNPO2 HUMAN Transportin-2 OS=Homo sapiens GN=TNPO2 PE=1 SV=3

sp|O14980|XPO1 HUMAN Exportin-1 OS=Homo sapiens GN=XPO1 PE=1 SV=1

sp|O15131|IMA5 HUMAN Importin subunit alpha-6 OS=Homo sapiens GN=KPNA5 PE=1 SV=2

sp|O15504|NUPL2 HUMAN Nucleoporin-like protein 2 OS=Homo sapiens GN=NUPL2 PE=1 SV=1

sp|O22224|Y2162 ARATH Uncharacterized protein At2g41620 OS=Arabidopsis thaliana GN=At2g41620 PE=2 SV=2

sp|O35343|IMA4 MOUSE Importin subunit alpha-4 OS=Mus musculus GN=Kpna4 PE=2 SV=1

sp|O35344|IMA3 MOUSE Importin subunit alpha-3 OS=Mus musculus GN=Kpna3 PE=1 SV=1

sp|O35345|IMA7 MOUSE Importin subunit alpha-7 OS=Mus musculus GN=Kpna6 PE=1 SV=2

sp|O42963|NUP44 SCHPO Nucleoporin nup44 OS=Schizosaccharomyces pombe (strain 972 / ATCC 24843) GN=nup44 PE=2 SV=1

sp|O43044|NU120 SCHPO Nucleoporin nup120 OS=Schizosaccharomyces pombe (strain 972 / ATCC 24843) GN=nup120 PE=1 SV=1

sp|O60684|IMA7 HUMAN Importin subunit alpha-7 OS=Homo sapiens GN=KPNA6 PE=1 SV=1

sp|O74315|AMO1 SCHPO Nucleoporin-like protein amo1 OS=Schizosaccharomyces pombe (strain 972 / ATCC 24843) GN=amo1 PE=2 SV=1

sp|O74424|NU211 SCHPO Nucleoporin nup211 OS=Schizosaccharomyces pombe (strain 972 / ATCC 24843) GN=nup211 PE=1 SV=1

sp|O74500|NUP60 SCHPO Nucleoporin nup60 OS=Schizosaccharomyces pombe (strain 972 / ATCC 24843) GN=nup60 PE=1 SV=1

sp|O75694|NU155 HUMAN Nuclear pore complex protein Nup155 OS=Homo sapiens GN=NUP155 PE=1 SV=1

sp|O88984|NXF1 RAT Nuclear RNA export factor 1 OS=Rattus norvegicus GN=Nxf1 PE=2 SV=1

sp|O94385|PO152 SCHPO Probable nucleoporin POM152-like OS=Schizosaccharomyces pombe (strain 972 / ATCC 24843) GN=SPBC29A10.07 PE=2 SV=3

sp|O94418|MUG87 SCHPO Meiotically up-regulated gene 87 protein OS=Schizosaccharomyces pombe (strain 972 / ATCC 24843) GN=mug87 PE=1 SV=1

sp|O94652|GLE1 SCHPO Nucleoporin gle1 OS=Schizosaccharomyces pombe (strain 972 / ATCC 24843) GN=gle1 PE=2 SV=1

sp|O94829|IPO13 HUMAN Importin-13 OS=Homo sapiens GN=IPO13 PE=1 SV=3

sp|P11654|PO210 RAT Nuclear pore membrane glycoprotein 210 OS=Rattus norvegicus GN=Pom210 PE=1 SV=1

tr|Q6FPU8|Q6FPU8 CANGA Similar to uniprot|P14907 Saccharomyces cerevisiae YJL041w NSP1 OS=Candida glabrata (strain ATCC 2001 / CBS 138 / JCM 3761 / NBRC 0622 / NRRL Y-65) GN=CAGL0J00781g PE=4 SV=1

sp|P14907|NSP1 YEAST Nucleoporin NSP1 OS=Saccharomyces cerevisiae (strain ATCC 204508 / S288c) GN=NSP1 PE=1 SV=1

sp|P15330|DORS DROME Embryonic polarity protein dorsal OS=Drosophila melanogaster GN=dl PE=1 SV=2

sp|P17955|NUP62 RAT Nuclear pore glycoprotein p62 OS=Rattus norvegicus GN=Nup62 PE=1 SV=1

sp|P20449|DBP5 YEAST ATP-dependent RNA helicase DBP5 OS=Saccharomyces cerevisiae (strain ATCC 204508 / S288c) GN=DBP5 PE=1 SV=2

sp|P20676|NUP1 YEAST Nucleoporin NUP1 OS=Saccharomyces cerevisiae (strain ATCC 204508 / S288c) GN=NUP1 PE=1 SV=1

sp|P21827|RCC1 YEAST Guanine nucleotide exchange factor SRM1 OS=Saccharomyces cerevisiae (strain ATCC 204508 / S288c) GN=SRM1 PE=1 SV=1

sp|P28745|RCC1 SCHPO Protein pim1 OS=Schizosaccharomyces pombe (strain 972 / ATCC 24843) GN=pim1 PE=1 SV=2

sp|P32499|NUP2 YEAST Nucleoporin NUP2 OS=Saccharomyces cerevisiae (strain ATCC 204508 / S288c) GN=NUP2 PE=1 SV=2

sp|P32500|NDC1 YEAST Nucleoporin NDC1 OS=Saccharomyces cerevisiae (strain ATCC 204508 / S288c) GN=NDC1 PE=1 SV=1

sp|P33418|XPOT YEAST Exportin-T OS=Saccharomyces cerevisiae (strain ATCC 204508 / S288c) GN=LOS1 PE=1 SV=1

sp|P34077|NIC96 YEAST Nucleoporin NIC96 OS=Saccharomyces cerevisiae (strain ATCC 204508 / S288c) GN=NIC96 PE=1 SV=2

sp|P34343|NU133 CAEEL Nuclear pore complex protein 15 OS=Caenorhabditis elegans GN=npp-15 PE=2 SV=4

sp|P35658|NU214 HUMAN Nuclear pore complex protein Nup214 OS=Homo sapiens GN=NUP214 PE=1 SV=2

sp|P35729|NU120 YEAST Nucleoporin NUP120 OS=Saccharomyces cerevisiae (strain ATCC 204508 / S288c) GN=NUP120 PE=1 SV=1


sp|P36161|NU133 YEAST Nucleoporin NUP133 OS=Saccharomyces cerevisiae (strain ATCC 204508 / S288c) GN=NUP133 PE=1 SV=1

sp|P37198|NUP62 HUMAN Nuclear pore glycoprotein p62 OS=Homo sapiens GN=NUP62 PE=1 SV=3

sp|P37199|NU155 RAT Nuclear pore complex protein Nup155 OS=Rattus norvegicus GN=Nup155 PE=1 SV=1

sp|P37202|DIS3 SCHPO Exosome complex exonuclease dis3 OS=Schizosaccharomyces pombe (strain 972 / ATCC 24843) GN=dis3 PE=1 SV=1

sp|P38181|NU170 YEAST Nucleoporin NUP170 OS=Saccharomyces cerevisiae (strain ATCC 204508 / S288c) GN=NUP170 PE=1 SV=1

sp|P39685|PO152 YEAST Nucleoporin POM152 OS=Saccharomyces cerevisiae (strain ATCC 204508 / S288c) GN=POM152 PE=1 SV=1

sp|P39705|NUP60 YEAST Nucleoporin NUP60 OS=Saccharomyces cerevisiae (strain ATCC 204508 / S288c) GN=NUP60 PE=1 SV=1

sp|P40064|NU157 YEAST Nucleoporin NUP157 OS=Saccharomyces cerevisiae (strain ATCC 204508 / S288c) GN=NUP157 PE=1 SV=1

sp|P40368|NUP82 YEAST Nucleoporin NUP82 OS=Saccharomyces cerevisiae (strain ATCC 204508 / S288c) GN=NUP82 PE=1 SV=2

sp|P40477|NU159 YEAST Nucleoporin NUP159 OS=Saccharomyces cerevisiae (strain ATCC 204508 / S288c) GN=NUP159 PE=1 SV=1

sp|P46673|NUP85 YEAST Nucleoporin NUP85 OS=Saccharomyces cerevisiae (strain ATCC 204508 / S288c) GN=NUP85 PE=1 SV=1

sp|P46674|SAC3 YEAST Nuclear mRNA export protein SAC3 OS=Saccharomyces cerevisiae (strain ATCC 204508 / S288c) GN=SAC3 PE=1 SV=2

sp|P47054|NU192 YEAST Nucleoporin NUP192 OS=Saccharomyces cerevisiae (strain ATCC 204508 / S288c) GN=NUP192 PE=1 SV=1

sp|P48837|NUP57 YEAST Nucleoporin NUP57 OS=Saccharomyces cerevisiae (strain ATCC 204508 / S288c) GN=NUP57 PE=1 SV=1

sp|P49686|NUP42 YEAST Nucleoporin NUP42 OS=Saccharomyces cerevisiae (strain ATCC 204508 / S288c) GN=NUP42 PE=1 SV=1

sp|P49687|NU145 YEAST Nucleoporin NUP145 OS=Saccharomyces cerevisiae (strain ATCC 204508 / S288c) GN=NUP145 PE=1 SV=1

sp|P49790|NU153 HUMAN Nuclear pore complex protein Nup153 OS=Homo sapiens GN=NUP153 PE=1 SV=2

sp|P49791|NU153 RAT Nuclear pore complex protein Nup153 OS=Rattus norvegicus GN=Nup153 PE=1 SV=1

sp|P49792|RBP2 HUMAN E3 SUMO-protein ligase RanBP2 OS=Homo sapiens GN=RANBP2 PE=1 SV=2

sp|P49793|NUP98 RAT Nuclear pore complex protein Nup98-Nup96 OS=Rattus norvegicus GN=Nup98 PE=1 SV=2

sp|P52292|IMA2 HUMAN Importin subunit alpha-2 OS=Homo sapiens GN=KPNA2 PE=1 SV=1

sp|P52293|IMA2 MOUSE Importin subunit alpha-2 OS=Mus musculus GN=Kpna2 PE=1 SV=2

sp|P52294|IMA1 HUMAN Importin subunit alpha-1 OS=Homo sapiens GN=KPNA1 PE=1 SV=3

sp|P52296|IMB1 RAT Importin subunit beta-1 OS=Rattus norvegicus GN=Kpnb1 PE=1 SV=1

sp|P52590|NU107 RAT Nuclear pore complex protein Nup107 OS=Rattus norvegicus GN=Nup107 PE=1 SV=1

sp|P52591|PO121 RAT Nuclear envelope pore membrane protein POM 121 OS=Rattus norvegicus GN=Pom121 PE=1 SV=1

sp|P52593|NU188 YEAST Nucleoporin NUP188 OS=Saccharomyces cerevisiae (strain ATCC 204508 / S288c) GN=NUP188 PE=1 SV=1

sp|P52594|AGFG1 HUMAN Arf-GAP domain and FG repeat-containing protein 1 OS=Homo sapiens GN=AGFG1 PE=1 SV=2

sp|P52891|NUP84 YEAST Nucleoporin NUP84 OS=Saccharomyces cerevisiae (strain ATCC 204508 / S288c) GN=NUP84 PE=1 SV=1

sp|P52948|NUP98 HUMAN Nuclear pore complex protein Nup98-Nup96 OS=Homo sapiens GN=NUP98 PE=1 SV=4

sp|P57740|NU107 HUMAN Nuclear pore complex protein Nup107 OS=Homo sapiens GN=NUP107 PE=1 SV=1

sp|P70168|IMB1 MOUSE Importin subunit beta-1 OS=Mus musculus GN=Kpnb1 PE=1 SV=2

sp|P70581|NUPL1 RAT Nucleoporin p58/p45 OS=Rattus norvegicus GN=Nupl1 PE=1 SV=1

sp|P70582|NUP54 RAT Nuclear pore complex protein Nup54 OS=Rattus norvegicus GN=Nup54 PE=1 SV=1

sp|P78847|NU186 SCHPO Nucleoporin nup186 OS=Schizosaccharomyces pombe (strain 972 / ATCC 24843) GN=nup186 PE=2 SV=2

sp|P83953|IMA1 RAT Importin subunit alpha-1 OS=Rattus norvegicus GN=Kpna1 PE=2 SV=1

sp|P84149|MEX67 CANAL mRNA export factor MEX67 OS=Candida albicans (strain SC5314 / ATCC MYA-2876) GN=MEX67 PE=1 SV=2

sp|Q02199|NUP49 YEAST Nucleoporin NUP49/NSP49 OS=Saccharomyces cerevisiae (strain ATCC 204508 / S288c) GN=NUP49 PE=1 SV=1

sp|Q02629|NU100 YEAST Nucleoporin NUP100/NSP100 OS=Saccharomyces cerevisiae (strain ATCC 204508 / S288c) GN=NUP100 PE=1 SV=1

sp|Q02630|NU116 YEAST Nucleoporin NUP116/NSP116 OS=Saccharomyces cerevisiae (strain ATCC 204508 / S288c) GN=NUP116 PE=1 SV=2

sp|Q02821|IMA1 YEAST Importin subunit alpha OS=Saccharomyces cerevisiae (strain ATCC 204508 / S288c) GN=SRP1 PE=1 SV=1

sp|Q02932|KA120 YEAST Importin beta-like protein KAP120 OS=Saccharomyces cerevisiae (strain ATCC 204508 / S288c) GN=KAP120 PE=1 SV=1

sp|Q03790|NUP53 YEAST Nucleoporin NUP53 OS=Saccharomyces cerevisiae (strain ATCC 204508 / S288c) GN=NUP53 PE=1 SV=1

sp|Q05166|NUP59 YEAST Nucleoporin ASM4 OS=Saccharomyces cerevisiae (strain ATCC 204508 / S288c) GN=ASM4 PE=1 SV=1

sp|Q06142|IMB1 YEAST Importin subunit beta-1 OS=Saccharomyces cerevisiae (strain ATCC 204508 / S288c) GN=KAP95 PE=1 SV=1

sp|Q08231|THP1 YEAST Nuclear mRNA export protein THP1 OS=Saccharomyces cerevisiae (strain ATCC 204508 / S288c) GN=THP1 PE=1 SV=1

sp|Q09372|YS44 CAEEL Uncharacterized protein ZK177.4 OS=Caenorhabditis elegans GN=ZK177.4 PE=2 SV=2

sp|Q09793|NUP45 SCHPO Nucleoporin nup45 OS=Schizosaccharomyces pombe (strain 972 / ATCC 24843) GN=nup45 PE=1 SV=2

sp|Q09847|NU146 SCHPO Nucleoporin nup146 OS=Schizosaccharomyces pombe (strain 972 / ATCC 24843) GN=nup146 PE=1 SV=1

sp|Q09904|NU124 SCHPO Nucleoporin nup124 OS=Schizosaccharomyces pombe (strain 972 / ATCC 24843) GN=nup124 PE=1 SV=1

sp|Q0V7M0|IMA7 BOVIN Importin subunit alpha-7 OS=Bos taurus GN=KPNA6 PE=2 SV=1

sp|Q10168|NSP1 SCHPO Nucleoporin nsp1 OS=Schizosaccharomyces pombe (strain 972 / ATCC 24843) GN=nsp1 PE=1 SV=1

sp|Q10331|NU107 SCHPO Nucleoporin nup107 OS=Schizosaccharomyces pombe (strain 972 / ATCC 24843) GN=nup107 PE=1 SV=3

sp|Q12315|GLE1 YEAST Nucleoporin GLE1 OS=Saccharomyces cerevisiae (strain ATCC 204508 / S288c) GN=GLE1 PE=1 SV=1

sp|Q12769|NU160 HUMAN Nuclear pore complex protein Nup160 OS=Homo sapiens GN=NUP160 PE=1 SV=3

sp|Q14974|IMB1 HUMAN Importin subunit beta-1 OS=Homo sapiens GN=KPNB1 PE=1 SV=2

sp|Q19969|IMA3 CAEEL Importin subunit alpha-3 OS=Caenorhabditis elegans GN=ima-3 PE=1 SV=2

sp|Q1RMS5|NXF1 BOVIN Nuclear RNA export factor 1 OS=Bos taurus GN=NXF1 PE=2 SV=1

sp|Q298S5|NDC1 DROPS Nucleoporin Ndc1 OS=Drosophila pseudoobscura pseudoobscura GN=Ndc1 PE=3 SV=1

sp|Q2TA45|AGFG1 BOVIN Arf-GAP domain and FG repeat-containing protein 1 OS=Bos taurus GN=AGFG1 PE=2 SV=1

sp|Q3SYU7|TNPO1 BOVIN Transportin-1 OS=Bos taurus GN=TNPO1 PE=2 SV=2

sp|Q3ZBK7|GLE1 BOVIN Nucleoporin GLE1 OS=Bos taurus GN=GLE1 PE=2 SV=1

sp|Q3ZC98|NUP85 BOVIN Nuclear pore complex protein Nup85 OS=Bos taurus GN=NUP85 PE=2 SV=1

sp|Q4KLH5|AGFG1 RAT Arf-GAP domain and FG repeat-containing protein 1 OS=Rattus norvegicus GN=Agfg1 PE=1 SV=1

sp|Q4KLN4|GLE1 RAT Nucleoporin GLE1 OS=Rattus norvegicus GN=Gle1 PE=2 SV=1

sp|Q4QQS8|NUP85 RAT Nuclear pore complex protein Nup85 OS=Rattus norvegicus GN=Nup85 PE=2 SV=1

sp|Q53GS7|GLE1 HUMAN Nucleoporin GLE1 OS=Homo sapiens GN=GLE1 PE=1 SV=2

sp|Q54EQ8|NUP98 DICDI Nuclear pore complex protein Nup98-Nup96 OS=Dictyostelium discoideum GN=nup98 PE=3 SV=1

sp|Q54NA0|NUP85 DICDI Nuclear pore complex protein nup85 OS=Dictyostelium discoideum GN=nup85 PE=3 SV=1

sp|Q54Z22|NUP43 DICDI Nuclear pore complex protein nup43 OS=Dictyostelium discoideum GN=nup43 PE=3 SV=1

sp|Q555D2|Y6503 DICDI Uncharacterized protein DDB G0274915 OS=Dictyostelium discoideum GN=DDB G0274915 PE=4 SV=2

sp|Q55BX5|NUP54 DICDI Nuclear pore complex protein nup54 OS=Dictyostelium discoideum GN=nup54 PE=3 SV=1

sp|Q55FW7|GLE1 DICDI Nucleoporin GLE1 OS=Dictyostelium discoideum GN=gle1 PE=3 SV=1

sp|Q56R16|IMA5 RAT Importin subunit alpha-6 OS=Rattus norvegicus GN=Kpna5 PE=2 SV=1

sp|Q5FVW4|NUPL2 XENTR Nucleoporin-like protein 2 OS=Xenopus tropicalis GN=nupl2 PE=2 SV=1

sp|Q5R752|NXF1 PONAB Nuclear RNA export factor 1 OS=Pongo abelii GN=NXF1 PE=3 SV=1

sp|Q5R822|NUP93 PONAB Nuclear pore complex protein Nup93 OS=Pongo abelii GN=NUP93 PE=2 SV=2

sp|Q5R909|IMA1 PONAB Importin subunit alpha-1 OS=Pongo abelii GN=KPNA1 PE=2 SV=1

sp|Q5R974|IPO13 PONAB Importin-13 OS=Pongo abelii GN=IPO13 PE=2 SV=1

sp|Q5RAS2|GLE1 PONAB Nucleoporin GLE1 OS=Pongo abelii GN=GLE1 PE=2 SV=1

sp|Q5RB98|NUPL2 PONAB Nucleoporin-like protein 2 OS=Pongo abelii GN=NUPL2 PE=2 SV=1

sp|Q5RBV0|IMA7 PONAB Importin subunit alpha-7 OS=Pongo abelii GN=KPNA6 PE=2 SV=1

sp|Q5RBY5|NDC1 PONAB Nucleoporin NDC1 OS=Pongo abelii GN=TMEM48 PE=2 SV=1

sp|Q5SRE5|NU188 HUMAN Nucleoporin NUP188 homolog OS=Homo sapiens GN=NUP188 PE=1 SV=1

sp|Q5U249|ELYS XENLA Protein ELYS OS=Xenopus laevis GN=ahctf1 PE=1 SV=1

sp|Q5VU65|P210L HUMAN Nuclear pore membrane glycoprotein 210-like OS=Homo sapiens GN=NUP210L PE=2 SV=1

sp|Q5XGN1|NUPL2 XENLA Nucleoporin-like protein 2 OS=Xenopus laevis GN=nupl2 PE=2 SV=2

sp|Q5ZI22|NUPL2 CHICK Nucleoporin-like protein 2 OS=Gallus gallus GN=NUPL2 PE=2 SV=1

sp|Q5ZIC8|IPO13 CHICK Importin-13 OS=Gallus gallus GN=IPO13 PE=2 SV=1

sp|Q5ZML1|IMA1 CHICK Importin subunit alpha-1 OS=Gallus gallus GN=KPNA1 PE=2 SV=1

sp|Q60960|IMA1 MOUSE Importin subunit alpha-1 OS=Mus musculus GN=Kpna1 PE=1 SV=2

sp|Q60M68|NDC1 CAEBR Nucleoporin ndc-1 OS=Caenorhabditis briggsae GN=npp-22 PE=3 SV=2

sp|Q63850|NUP62 MOUSE Nuclear pore glycoprotein p62 OS=Mus musculus GN=Nup62 PE=1 SV=2

sp|Q66HC5|NUP93 RAT Nuclear pore complex protein Nup93 OS=Rattus norvegicus GN=Nup93 PE=1 SV=1

sp|Q68FJ0|NUP85 XENLA Nuclear pore complex protein Nup85 OS=Xenopus laevis GN=nup85 PE=2 SV=1

sp|Q6AX31|NDC1 XENLA Nucleoporin NDC1 OS=Xenopus laevis GN=tmem48 PE=1 SV=1

sp|Q6AXN4|NDC1 RAT Nucleoporin NDC1 OS=Rattus norvegicus GN=Tmem48 PE=1 SV=1

sp|Q6DBY0|NUP85 DANRE Nuclear pore complex protein Nup85 OS=Danio rerio GN=nup85 PE=2 SV=1

sp|Q6DK84|NUP85 XENTR Nuclear pore complex protein Nup85 OS=Xenopus tropicalis GN=nup85 PE=2 SV=1

sp|Q6DRB1|GLE1 DANRE Nucleoporin GLE1 OS=Danio rerio GN=gle1 PE=2 SV=2

sp|Q6NX12|NUP93 XENTR Nuclear pore complex protein Nup93 OS=Xenopus tropicalis GN=nup93 PE=2 SV=1

sp|Q6P0U9|NUPL2 DANRE Nucleoporin-like protein 2 OS=Danio rerio GN=nupl2 PE=2 SV=1

sp|Q6ZQH8|NU188 MOUSE Nucleoporin NUP188 homolog OS=Mus musculus GN=Nup188 PE=1 SV=2

sp|Q756D0|YTM1 ASHGO Ribosome biogenesis protein YTM1 OS=Ashbya gossypii (strain ATCC 10895 / CBS 109.51 / FGSC 9923 / NRRL Y-1056) GN=YTM1 PE=3 SV=1

sp|Q7SZC5|NDC1 DANRE Nucleoporin NDC1 OS=Danio rerio GN=tmem48 PE=2 SV=1

sp|Q7Z3B4|NUP54 HUMAN Nucleoporin p54 OS=Homo sapiens GN=NUP54 PE=1 SV=2

sp|Q7ZU29|NUP93 DANRE Nuclear pore complex protein Nup93 OS=Danio rerio GN=dye PE=2 SV=1

sp|Q7ZX96|NUP93 XENLA Nuclear pore complex protein Nup93 OS=Xenopus laevis GN=nup93 PE=2 SV=1

sp|Q80U93|NU214 MOUSE Nuclear pore complex protein Nup214 OS=Mus musculus GN=Nup214 PE=1 SV=2

sp|Q8BFY9|TNPO1 MOUSE Transportin-1 OS=Mus musculus GN=Tnpo1 PE=1 SV=2

sp|Q8BH74|NU107 MOUSE Nuclear pore complex protein Nup107 OS=Mus musculus GN=Nup107 PE=2 SV=1

sp|Q8BJ71|NUP93 MOUSE Nuclear pore complex protein Nup93 OS=Mus musculus GN=Nup93 PE=2 SV=1

sp|Q8BKC5|IPO5 MOUSE Importin-5 OS=Mus musculus GN=Ipo5 PE=1 SV=3

sp|Q8BTS4|NUP54 MOUSE Nuclear pore complex protein Nup54 OS=Mus musculus GN=Nup54 PE=1 SV=1

sp|Q8CEC0|NUP88 MOUSE Nuclear pore complex protein Nup88 OS=Mus musculus GN=Nup88 PE=2 SV=1

sp|Q8CIC2|NUPL2 MOUSE Nucleoporin-like protein 2 OS=Mus musculus GN=Nupl2 PE=2 SV=1

sp|Q8I4N3|NDC1 CAEEL Nucleoporin ndc-1 OS=Caenorhabditis elegans GN=npp-22 PE=2 SV=1

sp|Q8K0C1|IPO13 MOUSE Importin-13 OS=Mus musculus GN=Ipo13 PE=2 SV=1

sp|Q8K2K6|AGFG1 MOUSE Arf-GAP domain and FG repeat-containing protein 1 OS=Mus musculus GN=Agfg1 PE=1 SV=2

sp|Q8K2V6|IPO11 MOUSE Importin-11 OS=Mus musculus GN=Ipo11 PE=1 SV=1

sp|Q8K3Z9|PO121 MOUSE Nuclear envelope pore membrane protein POM 121 OS=Mus musculus GN=Pom121 PE=1 SV=2

sp|Q8N1F7|NUP93 HUMAN Nuclear pore complex protein Nup93 OS=Homo sapiens GN=NUP93 PE=1 SV=2

sp|Q8R0G9|NU133 MOUSE Nuclear pore complex protein Nup133 OS=Mus musculus GN=Nup133 PE=1 SV=2

sp|Q8R322|GLE1 MOUSE Nucleoporin GLE1 OS=Mus musculus GN=Gle1 PE=2 SV=2

sp|Q8R332|NUPL1 MOUSE Nucleoporin p58/p45 OS=Mus musculus GN=Nupl1 PE=1 SV=1

sp|Q8R480|NUP85 MOUSE Nuclear pore complex protein Nup85 OS=Mus musculus GN=Nup85 PE=1 SV=1

sp|Q8RXH2|NUP85 ARATH Nuclear pore complex protein Nup85 OS=Arabidopsis thaliana GN=NUP85 PE=2 SV=1

sp|Q8TEM1|PO210 HUMAN Nuclear pore membrane glycoprotein 210 OS=Homo sapiens GN=NUP210 PE=1 SV=3

sp|Q8TEX9|IPO4 HUMAN Importin-4 OS=Homo sapiens GN=IPO4 PE=1 SV=2

sp|Q8VCB1|NDC1 MOUSE Nucleoporin NDC1 OS=Mus musculus GN=Tmem48 PE=2 SV=1

sp|Q8VI75|IPO4 MOUSE Importin-4 OS=Mus musculus GN=Ipo4 PE=1 SV=1

sp|Q8WUM0|NU133 HUMAN Nuclear pore complex protein Nup133 OS=Homo sapiens GN=NUP133 PE=1 SV=2

sp|Q8WYP5|ELYS HUMAN Protein ELYS OS=Homo sapiens GN=AHCTF1 PE=1 SV=3

sp|Q91YE6|IPO9 MOUSE Importin-9 OS=Mus musculus GN=Ipo9 PE=1 SV=3

sp|Q92621|NU205 HUMAN Nuclear pore complex protein Nup205 OS=Homo sapiens GN=NUP205 PE=1 SV=3

sp|Q92973|TNPO1 HUMAN Transportin-1 OS=Homo sapiens GN=TNPO1 PE=1 SV=2

sp|Q96HA1|P121A HUMAN Nuclear envelope pore membrane protein POM 121 OS=Homo sapiens GN=POM121 PE=1 SV=2

sp|Q96KV7|WDR90 HUMAN WD repeat-containing protein 90 OS=Homo sapiens GN=WDR90 PE=1 SV=2

sp|Q96P70|IPO9 HUMAN Importin-9 OS=Homo sapiens GN=IPO9 PE=1 SV=3

sp|Q99257|MEX67 YEAST mRNA export factor MEX67 OS=Saccharomyces cerevisiae (strain ATCC 204508 / S288c) GN=MEX67 PE=1 SV=1

sp|Q99567|NUP88 HUMAN Nuclear pore complex protein Nup88 OS=Homo sapiens GN=NUP88 PE=1 SV=2

sp|Q99666|RGPD5 HUMAN RANBP2-like and GRIP domain-containing protein 5/6 OS=Homo sapiens GN=RGPD5 PE=1 SV=3

sp|Q99JX7|NXF1 MOUSE Nuclear RNA export factor 1 OS=Mus musculus GN=Nxf1 PE=1 SV=3

sp|Q99LG2|TNPO2 MOUSE Transportin-2 OS=Mus musculus GN=Tnpo2 PE=2 SV=1

sp|Q99P88|NU155 MOUSE Nuclear pore complex protein Nup155 OS=Mus musculus GN=Nup155 PE=2 SV=1

sp|Q9BTX1|NDC1 HUMAN Nucleoporin NDC1 OS=Homo sapiens GN=TMEM48 PE=1 SV=2

sp|Q9BVL2|NUPL1 HUMAN Nucleoporin p58/p45 OS=Homo sapiens GN=NUPL1 PE=1 SV=1

sp|Q9BW27|NUP85 HUMAN Nuclear pore complex protein Nup85 OS=Homo sapiens GN=NUP85 PE=1 SV=1

sp|Q9D2F7|P210L MOUSE Nuclear pore membrane glycoprotein 210-like OS=Mus musculus GN=Nup210l PE=2 SV=2

sp|Q9GYU8|NUP88 DROME Nuclear pore complex protein Nup88 OS=Drosophila melanogaster GN=mbo PE=1 SV=2

sp|Q9GZY0|NXF2 HUMAN Nuclear RNA export factor 2 OS=Homo sapiens GN=NXF2 PE=1 SV=1

sp|Q9JIH2|NUP50 MOUSE Nuclear pore complex protein Nup50 OS=Mus musculus GN=Nup50 PE=1 SV=3

sp|Q9JM04|IPO13 RAT Importin-13 OS=Rattus norvegicus GN=Ipo13 PE=2 SV=1

sp|Q9P382|NUP82 SCHPO Nucleoporin nup82 OS=Schizosaccharomyces pombe (strain 972 / ATCC 24843) GN=nup82 PE=2 SV=1

sp|Q9P797|NU131 SCHPO Nucleoporin nup131 OS=Schizosaccharomyces pombe (strain 972 / ATCC 24843) GN=nup131 PE=1 SV=2

sp|Q9P7M8|NU184 SCHPO Nucleoporin nup184 OS=Schizosaccharomyces pombe (strain 972 / ATCC 24843) GN=nup184 PE=2 SV=1

sp|Q9QY81|PO210 MOUSE Nuclear pore membrane glycoprotein 210 OS=Mus musculus GN=Nup210 PE=1 SV=2

sp|Q9TVM2|XPO1 DROME Exportin-1 OS=Drosophila melanogaster GN=emb PE=1 SV=1

sp|Q9U1H9|NXF1 DROME Nuclear RNA export factor 1 OS=Drosophila melanogaster GN=sbr PE=1 SV=2

sp|Q9UBU9|NXF1 HUMAN Nuclear RNA export factor 1 OS=Homo sapiens GN=NXF1 PE=1 SV=1

sp|Q9UI26|IPO11 HUMAN Importin-11 OS=Homo sapiens GN=IPO11 PE=1 SV=1

sp|Q9UKX7|NUP50 HUMAN Nuclear pore complex protein Nup50 OS=Homo sapiens GN=NUP50 PE=1 SV=2

sp|Q9URX8|NG06 SCHPO Probable nucleoporin C890.06 OS=Schizosaccharomyces pombe (strain 972 / ATCC 24843) GN=SPAC890.06 PE=2 SV=3

sp|Q9USL4|NUP61 SCHPO Nucleoporin nup61 OS=Schizosaccharomyces pombe (strain 972 / ATCC 24843) GN=nup61 PE=1 SV=1

sp|Q9UTH0|NU132 SCHPO Nucleoporin nup132 OS=Schizosaccharomyces pombe (strain 972 / ATCC 24843) GN=nup132 PE=1 SV=1

sp|Q9UTK4|NU189 SCHPO Nucleoporin nup189 OS=Schizosaccharomyces pombe (strain 972 / ATCC 24843) GN=nup189 PE=1 SV=1

sp|Q9UUE5|NUP85 SCHPO Nucleoporin nup85 OS=Schizosaccharomyces pombe (strain 972 / ATCC 24843) GN=nup85 PE=1 SV=1

sp|Q9UUJ6|NED1 SCHPO Nuclear elongation and deformation protein 1 OS=Schizosaccharomyces pombe (strain 972 / ATCC 24843) GN=ned1 PE=1 SV=1

sp|Q9V4W1|GLE1 DROME Nucleoporin GLE1 OS=Drosophila melanogaster GN=GLE1 PE=2 SV=1

sp|Q9V6B9|NUP54 DROME Probable nucleoporin Nup54 OS=Drosophila melanogaster GN=Nup54 PE=2 SV=1

sp|Q9VCG4|NDC1 DROME Nucleoporin Ndc1 OS=Drosophila melanogaster GN=Ndc1 PE=1 SV=1

sp|Q9VDV3|NUPL1 DROME Probable nucleoporin Nup58 OS=Drosophila melanogaster GN=Nup58 PE=2 SV=1

sp|Q9VKJ3|NU160 DROME Nuclear pore complex protein Nup160 homolog OS=Drosophila melanogaster GN=Nup160 PE=1 SV=1

sp|Q9W1X4|NU214 DROME Nuclear pore complex protein Nup214 OS=Drosophila melanogaster GN=Nup214 PE=1 SV=2

sp|Q9XVS7|NXF1 CAEEL Nuclear RNA export factor 1 OS=Caenorhabditis elegans GN=nxf-1 PE=1 SV=1

sp|Q9Y8G3|MEX67 SCHPO mRNA export factor mex67 OS=Schizosaccharomyces pombe (strain 972 / ATCC 24843) GN=mex67 PE=1 SV=1

sp|Q9Z0W3|NU160 MOUSE Nuclear pore complex protein Nup160 OS=Mus musculus GN=Nup160 PE=1 SV=2

tr|A0BC58|A0BC58 PARTE Chromosome undetermined scaffold 1, whole genome shotgun sequence OS=Paramecium tetraurelia GN=GSPATT00000561001 PE=4 SV=1

tr|A0CUE2|A0CUE2 PARTE Chromosome undetermined scaffold 28, whole genome shotgun sequence OS=Paramecium tetraurelia GN=GSPATT00010609001 PE=4 SV=1

tr|A0CZF0|A0CZF0 PARTE Chromosome undetermined scaffold 32, whole genome shotgun sequence OS=Paramecium tetraurelia GN=GSPATT00011740001 PE=4 SV=1

tr|A0DEQ9|A0DEQ9 PARTE Chromosome undetermined scaffold 48, whole genome shotgun sequence OS=Paramecium tetraurelia GN=GSPATT00016352001 PE=4 SV=1

tr|A0E2G0|A0E2G0 PARTE Chromosome undetermined scaffold 75, whole genome shotgun sequence OS=Paramecium tetraurelia GN=GSPATT00022649001 PE=4 SV=1

tr|A0EGH0|A0EGH0 PARTE Chromosome undetermined scaffold 95, whole genome shotgun sequence OS=Paramecium tetraurelia GN=GSPATT00026735001 PE=4 SV=1

tr|A0JMB3|A0JMB3 DANRE Nucleoporin 107 OS=Danio rerio GN=nup107 PE=2 SV=1

tr|A1C8Z2|A1C8Z2 ASPCL Nuclear pore protein (Nic96), putative OS=Aspergillus clavatus (strain ATCC 1007 / CBS 513.65 / DSM 816 / NCTC 3887 / NRRL 1) GN=ACLA 053620 PE=4 SV=1

tr|A1CDT5|A1CDT5 ASPCL Non-repetitive nucleoporin, putative OS=Aspergillus clavatus (strain ATCC 1007 / CBS 513.65 / DSM 816 / NCTC 3887 / NRRL 1) GN=ACLA 007710 PE=4 SV=1

tr|A1CEX4|A1CEX4 ASPCL Nucleoporin Nsp1, putative OS=Aspergillus clavatus (strain ATCC 1007 / CBS 513.65 / DSM 816 / NCTC 3887 / NRRL 1) GN=ACLA 091210 PE=4 SV=1

tr|A1CG44|A1CG44 ASPCL Putative uncharacterized protein OS=Aspergillus clavatus (strain ATCC 1007 / CBS 513.65 / DSM 816 / NCTC 3887 / NRRL 1) GN=ACLA 065580 PE=4 SV=1

tr|A1CGP0|A1CGP0 ASPCL Nup133 nucleoporin, putative OS=Aspergillus clavatus (strain ATCC 1007 / CBS 513.65 / DSM 816 / NCTC 3887 / NRRL 1) GN=ACLA 045100 PE=4 SV=1

tr|A1CH20|A1CH20 ASPCL Putative uncharacterized protein OS=Aspergillus clavatus (strain ATCC 1007 / CBS 513.65 / DSM 816 / NCTC 3887 / NRRL 1) GN=ACLA 046410 PE=4 SV=1

tr|A1CI40|A1CI40 ASPCL Nucleoporin SONB, putative OS=Aspergillus clavatus (strain ATCC 1007 / CBS 513.65 / DSM 816 / NCTC 3887 / NRRL 1) GN=ACLA 050170 PE=4 SV=1

tr|A1CPF2|A1CPF2 ASPCL Nucleoporin (Nup184), putative OS=Aspergillus clavatus (strain ATCC 1007 / CBS 513.65 / DSM 816 / NCTC 3887 / NRRL 1) GN=ACLA 022370 PE=4 SV=1

tr|A1CPN3|A1CPN3 ASPCL Nucleoporin, putative OS=Aspergillus clavatus (strain ATCC 1007 / CBS 513.65 / DSM 816 / NCTC 3887 / NRRL 1) GN=ACLA 023180 PE=4 SV=1

tr|A1CQ76|A1CQ76 ASPCL Putative uncharacterized protein OS=Aspergillus clavatus (strain ATCC 1007 / CBS 513.65 / DSM 816 / NCTC 3887 / NRRL 1) GN=ACLA 025140 PE=4 SV=1

tr|A1CTW4|A1CTW4 ASPCL Nucleoporin NUP49/NSP49, putative OS=Aspergillus clavatus (strain ATCC 1007 / CBS 513.65 / DSM 816 / NCTC 3887 / NRRL 1) GN=ACLA 084460 PE=4 SV=1

tr|A1CUG5|A1CUG5 ASPCL RNase3 domain protein OS=Aspergillus clavatus (strain ATCC 1007 / CBS 513.65 / DSM 816 / NCTC 3887 / NRRL 1) GN=ACLA 086510 PE=4 SV=1

tr|A1CWL1|A1CWL1 NEOFI Nucleoporin SONB, putative OS=Neosartorya fischeri (strain ATCC 1020 / DSM 3700 / FGSC A1164 / NRRL 181) GN=NFIA 105010 PE=4 SV=1

tr|A1CXR7|A1CXR7 NEOFI Putative uncharacterized protein OS=Neosartorya fischeri (strain ATCC 1020 / DSM 3700 / FGSC A1164 / NRRL 181) GN=NFIA 109120 PE=4 SV=1

tr|A1CY37|A1CY37 NEOFI Nup133 nucleoporin, putative OS=Neosartorya fischeri (strain ATCC 1020 / DSM 3700 / FGSC A1164 / NRRL 181) GN=NFIA 110330 PE=4 SV=1

tr|A1CZ28|A1CZ28 NEOFI Nucleoporin Nsp1, putative OS=Neosartorya fischeri (strain ATCC 1020 / DSM 3700 / FGSC A1164 / NRRL 181) GN=NFIA 035660 PE=4 SV=1

tr|A1D2B0|A1D2B0 NEOFI Nucleoporin (Nup184), putative OS=Neosartorya fischeri (strain ATCC 1020 / DSM 3700 / FGSC A1164 / NRRL 181) GN=NFIA 012420 PE=4 SV=1

tr|A1D2J2|A1D2J2 NEOFI Nucleoporin, putative OS=Neosartorya fischeri (strain ATCC 1020 / DSM 3700 / FGSC A1164 / NRRL 181) GN=NFIA 013240 PE=4 SV=1

tr|A1D341|A1D341 NEOFI Putative uncharacterized protein OS=Neosartorya fischeri (strain ATCC 1020 / DSM 3700 / FGSC A1164 / NRRL 181) GN=NFIA 015270 PE=4 SV=1

tr|A1D973|A1D973 NEOFI Putative uncharacterized protein OS=Neosartorya fischeri (strain ATCC 1020 / DSM 3700 / FGSC A1164 / NRRL 181) GN=NFIA 114670 PE=4 SV=1

tr|A1D9E9|A1D9E9 NEOFI Nuclear pore protein (Nic96), putative OS=Neosartorya fischeri (strain ATCC 1020 / DSM 3700 / FGSC A1164 / NRRL 181) GN=NFIA 028610 PE=4 SV=1

tr|A1DCU2|A1DCU2 NEOFI Non-repetitive nucleoporin, putative OS=Neosartorya fischeri (strain ATCC 1020 / DSM 3700 / FGSC A1164 / NRRL 181) GN=NFIA 027260 PE=4 SV=1

tr|A1DND0|A1DND0 NEOFI Nucleoporin NUP49/NSP49, putative OS=Neosartorya fischeri (strain ATCC 1020 / DSM 3700 / FGSC A1164 / NRRL 181) GN=NFIA 056500 PE=4 SV=1

tr|A1DP46|A1DP46 NEOFI RNase3 domain protein OS=Neosartorya fischeri (strain ATCC 1020 / DSM 3700 / FGSC A1164 / NRRL 181) GN=NFIA 059180 PE=4 SV=1

tr|A1YK00|A1YK00 DROME Nup75 OS=Drosophila melanogaster GN=Nup75 PE=4 SV=1

tr|A1YK01|A1YK01 DROME Nup75 OS=Drosophila melanogaster GN=Nup75 PE=4 SV=1

tr|A1YK02|A1YK02 DROME Nup75 OS=Drosophila melanogaster GN=Nup75 PE=4 SV=1

tr|A1YK03|A1YK03 DROME Nup75 OS=Drosophila melanogaster GN=Nup75 PE=4 SV=1

tr|A1YK07|A1YK07 DROME Nup75 OS=Drosophila melanogaster GN=Nup75 PE=4 SV=1

tr|A1YK11|A1YK11 DROME Nup75 OS=Drosophila melanogaster GN=Nup75 PE=4 SV=1

tr|A1YK12|A1YK12 DROSI Nup75 OS=Drosophila simulans GN=CG5733 PE=4 SV=1

tr|A1YK13|A1YK13 DROSI Nup75 OS=Drosophila simulans GN=CG5733 PE=4 SV=1

tr|A1YK14|A1YK14 DROSI Nup75 OS=Drosophila simulans GN=CG5733 PE=4 SV=1

tr|A1YK15|A1YK15 DROSI Nup75 OS=Drosophila simulans GN=CG5733 PE=4 SV=1

tr|A1YK16|A1YK16 DROSI Nup75 OS=Drosophila simulans GN=CG5733 PE=4 SV=1

tr|A1YK17|A1YK17 DROSI Nup75 OS=Drosophila simulans GN=CG5733 PE=4 SV=1

tr|A1YK18|A1YK18 DROSI Nup75 OS=Drosophila simulans GN=CG5733 PE=4 SV=1

tr|A1YK19|A1YK19 DROSI Nup75 OS=Drosophila simulans GN=CG5733 PE=4 SV=1

tr|A1YK20|A1YK20 DROSI Nup75 OS=Drosophila simulans GN=CG5733 PE=4 SV=1

tr|A1YK21|A1YK21 DROSI Nup75 OS=Drosophila simulans GN=CG5733 PE=4 SV=1

tr|A1YK22|A1YK22 DROSI Nup75 OS=Drosophila simulans GN=CG5733 PE=4 SV=1

tr|A1YK23|A1YK23 DROSI Nup75 OS=Drosophila simulans GN=CG5733 PE=4 SV=1

tr|A1YK77|A1YK77 DROME Nup133 OS=Drosophila melanogaster GN=Nup133 PE=4 SV=1

tr|A1YK78|A1YK78 DROME Nup133 OS=Drosophila melanogaster GN=Nup133 PE=4 SV=1

tr|A1YK79|A1YK79 DROME Nup133 OS=Drosophila melanogaster GN=Nup133 PE=4 SV=1

tr|A1YK80|A1YK80 DROME Nup133 OS=Drosophila melanogaster GN=Nup133 PE=4 SV=1

tr|A1YK81|A1YK81 DROME Nup133 OS=Drosophila melanogaster GN=Nup133 PE=4 SV=1

tr|A1YK82|A1YK82 DROME Nup133 OS=Drosophila melanogaster GN=Nup133 PE=4 SV=1

tr|A1YK83|A1YK83 DROME Nup133 OS=Drosophila melanogaster GN=Nup133 PE=4 SV=1

tr|A1YK85|A1YK85 DROME Nup133 OS=Drosophila melanogaster GN=Nup133 PE=4 SV=1

tr|A1YK86|A1YK86 DROME Nup133 OS=Drosophila melanogaster GN=Nup133 PE=4 SV=1

tr|A1YK88|A1YK88 DROSI Nup133 OS=Drosophila simulans GN=CG6958 PE=4 SV=1

tr|A1YK89|A1YK89 DROSI Nup133 OS=Drosophila simulans GN=CG6958 PE=4 SV=1

tr|A1YK90|A1YK90 DROSI Nup133 OS=Drosophila simulans GN=CG6958 PE=4 SV=1

tr|A1YK91|A1YK91 DROSI Nup133 OS=Drosophila simulans GN=CG6958 PE=4 SV=1

tr|A1YK92|A1YK92 DROSI Nup133 OS=Drosophila simulans GN=CG6958 PE=4 SV=1

tr|A1YK94|A1YK94 DROSI Nup133 OS=Drosophila simulans GN=CG6958 PE=4 SV=1

tr|A1YK95|A1YK95 DROSI Nup133 OS=Drosophila simulans GN=CG6958 PE=4 SV=1

tr|A1YK96|A1YK96 DROSI Nup133 OS=Drosophila simulans GN=CG6958 PE=4 SV=1

tr|A1YK97|A1YK97 DROSI Nup133 OS=Drosophila simulans GN=CG6958 PE=4 SV=1

tr|A1YK98|A1YK98 DROSI Nup133 OS=Drosophila simulans GN=CG6958 PE=4 SV=1

tr|A1YKA0|A1YKA0 DROSI Nup133 OS=Drosophila simulans GN=CG6958 PE=4 SV=1

tr|A1Z945|A1Z945 DROME CG8771 OS=Drosophila melanogaster GN=CG8771 PE=4 SV=1

tr|A2A1E8|A2A1E8 LOTJA Nucleoporin OS=Lotus japonicus GN=NUP85 PE=2 SV=1

tr|A2A8R9|A2A8R9 MOUSE Transmembrane protein 48 OS=Mus musculus GN=Tmem48 PE=4 SV=1

tr|A2AH38|A2AH38 MOUSE Nucleoporin 160 OS=Mus musculus GN=Nup160 PE=4 SV=1

tr|A2CEI4|A2CEI4 DANRE Nucleoporin 88 OS=Danio rerio GN=nup88 PE=4 SV=1

tr|A2D9K7|A2D9K7 TRIVA Putative uncharacterized protein OS=Trichomonas vaginalis GN=TVAG 076100 PE=4 SV=1

tr|A2DCK8|A2DCK8 TRIVA Putative uncharacterized protein OS=Trichomonas vaginalis GN=TVAG 250050 PE=4 SV=1

tr|A2DRS6|A2DRS6 TRIVA Putative uncharacterized protein OS=Trichomonas vaginalis GN=TVAG 150240 PE=4 SV=1

tr|A2E371|A2E371 TRIVA Putative uncharacterized protein OS=Trichomonas vaginalis GN=TVAG 430450 PE=4 SV=1

tr|A2EAZ6|A2EAZ6 TRIVA Putative uncharacterized protein OS=Trichomonas vaginalis GN=TVAG 088510 PE=4 SV=1

tr|A2EDB6|A2EDB6 TRIVA Putative uncharacterized protein OS=Trichomonas vaginalis GN=TVAG 417960 PE=4 SV=1

tr|A2EKI5|A2EKI5 TRIVA Putative uncharacterized protein OS=Trichomonas vaginalis GN=TVAG 313870 PE=4 SV=1

tr|A2EP87|A2EP87 TRIVA Putative uncharacterized protein OS=Trichomonas vaginalis GN=TVAG 319090 PE=4 SV=1

tr|A2EUA2|A2EUA2 TRIVA Putative uncharacterized protein OS=Trichomonas vaginalis GN=TVAG 232720 PE=4 SV=1

tr|A2F3F8|A2F3F8 TRIVA Putative uncharacterized protein OS=Trichomonas vaginalis GN=TVAG 286750 PE=4 SV=1

tr|A2FMI6|A2FMI6 TRIVA Putative uncharacterized protein OS=Trichomonas vaginalis GN=TVAG 032710 PE=4 SV=1

tr|A2QHI7|A2QHI7 ASPNC Remark: Nup133p OS=Aspergillus niger (strain CBS 513.88 / FGSC A1513) GN=An04g00020 PE=4 SV=1

tr|A2QJ31|A2QJ31 ASPNC Putative uncharacterized protein An04g05630 OS=Aspergillus niger (strain CBS 513.88 / FGSC A1513) GN=An04g05630 PE=4 SV=1

tr|A2QMB6|A2QMB6 ASPNC Putative uncharacterized protein An07g01520 OS=Aspergillus niger (strain CBS 513.88 / FGSC A1513) GN=An07g01520 PE=4 SV=1

tr|A2QQF4|A2QQF4 ASPNC Similarity to hypothetical protein SPBC3B9.16c - Schizosaccharomyces pombe OS=Aspergillus niger (strain CBS 513.88 / FGSC A1513) GN=An08g02340 PE=4 SV=1

tr|A2QQL4|A2QQL4 ASPNC Similarity to nucleoporin NUP107 -Rattus norvegicus OS=Aspergillus niger (strain CBS 513.88 / FGSC A1513) GN=An08g02930 PE=4 SV=1

tr|A2QR62|A2QR62 ASPNC Complex: NUP57 of S. cerevisiae forms complex with Nsp1p OS=Aspergillus niger (strain CBS 513.88 / FGSC A1513) GN=An08g04900 PE=4 SV=1

tr|A2QRH7|A2QRH7 ASPNC Putative uncharacterized protein An08g06090 OS=Aspergillus niger (strain CBS 513.88 / FGSC A1513) GN=An08g06090 PE=4 SV=1

tr|A2QYB8|A2QYB8 ASPNC Similarity to hypothetical protein CAD21497.1 - Neurospora crassa OS=Aspergillus niger (strain CBS 513.88 / FGSC A1513) GN=An12g00690 PE=4 SV=1

tr|A2R2A9|A2R2A9 ASPNC Putative uncharacterized protein An14g00100 OS=Aspergillus niger (strain CBS 513.88 / FGSC A1513) GN=An14g00100 PE=4 SV=1

tr|A2RVF6|A2RVF6 DROME IP16983p OS=Drosophila melanogaster GN=CG8831 PE=2 SV=1

tr|A2X0T0|A2X0T0 ORYSI Putative uncharacterized protein OS=Oryza sativa subsp. indica GN=OsI 05813 PE=4 SV=1

tr|A2X8D7|A2X8D7 ORYSI Putative uncharacterized protein OS=Oryza sativa subsp. indica GN=OsI 08495 PE=4 SV=1

tr|A2XD20|A2XD20 ORYSI Putative uncharacterized protein OS=Oryza sativa subsp. indica GN=OsI 10206 PE=4 SV=1

tr|A2XXB5|A2XXB5 ORYSI Putative uncharacterized protein OS=Oryza sativa subsp. indica GN=OsI 17318 PE=4 SV=1

tr|A3AA67|A3AA67 ORYSJ Putative uncharacterized protein OS=Oryza sativa subsp. japonica GN=OsJ 07953 PE=4 SV=1

tr|A3AEL5|A3AEL5 ORYSJ Putative uncharacterized protein OS=Oryza sativa subsp. japonica GN=OsJ 09594 PE=4 SV=1

tr|A3AX84|A3AX84 ORYSJ Putative uncharacterized protein OS=Oryza sativa subsp. japonica GN=OsJ 16094 PE=4 SV=1

tr|A3GF65|A3GF65 PICST Nucleoporin NUP145 (Nuclear pore protein NUP145) OS=Scheffersomyces stipitis (strain ATCC 58785 / CBS 6054 / NBRC 10063 / NRRL Y-11545) GN=NUP145 PE=4 SV=2

tr|A3GFV1|A3GFV1 PICST Nuclear pore complex subunit OS=Scheffersomyces stipitis (strain ATCC 58785 / CBS 6054 / NBRC 10063 / NRRL Y-11545) GN=NUP170 PE=4 SV=2

tr|A3GG38|A3GG38 PICST Nuclear pore complex protein involved in poly(A)+ RNA transport, nuclear pore distribution, and possibly in the biogenesis of functional tRNA OS=Scheffersomyces stipitis (strain ATCC 58785 / CBS 6054 / NBRC 10063 / NRRL Y-11545) GN=NUP133 PE=4 SV=2

tr|A3GGA5|A3GGA5 PICST Nuclear pore protein OS=Scheffersomyces stipitis (strain ATCC 58785 / CBS 6054 / NBRC 10063 / NRRL Y-11545) GN=NUP120 PE=4 SV=2

tr|A3GHK2|A3GHK2 PICST Protein in nuclear pore complex may function in nuclear envelope integrity may also be involved in tRNA biogenesis OS=Scheffersomyces stipitis (strain ATCC 58785 / CBS 6054 / NBRC 10063 / NRRL Y-11545) GN=NUP85 PE=4 SV=2

tr|A3GI22|A3GI22 PICST Nucleoporin NUP49/NSP49 (Nuclear pore protein NUP49/NSP49) OS=Scheffersomyces stipitis (strain ATCC 58785 / CBS 6054 / NBRC 10063 / NRRL Y-11545) GN=NUP49 PE=4 SV=2

tr|A3LN15|A3LN15 PICST Predicted protein OS=Scheffersomyces stipitis (strain ATCC 58785 / CBS 6054 / NBRC 10063 / NRRL Y-11545) GN=PICST 76301 PE=4 SV=2

tr|A3LN95|A3LN95 PICST Nucleoporin NSP1 (Nuclear pore protein NSP1) (Nucleoskeletal-like protein) (P110) OS=Scheffersomyces stipitis (strain ATCC 58785 / CBS 6054 / NBRC 10063 / NRRL Y-11545) GN=NSP1 PE=4 SV=2

tr|A3LQ80|A3LQ80 PICST Nucleoporin OS=Scheffersomyces stipitis (strain ATCC 58785 / CBS 6054 / NBRC 10063 / NRRL Y-11545) GN=NUP188 PE=4 SV=2

tr|A3LQZ4|A3LQZ4 PICST Predicted protein OS=Scheffersomyces stipitis (strain ATCC 58785 / CBS 6054 / NBRC 10063 / NRRL Y-11545) GN=PICST 82631 PE=4 SV=2

tr|A3LTN9|A3LTN9 PICST Nucleoporin NUP84 (Nuclear pore protein NUP84) OS=Scheffersomyces stipitis (strain ATCC 58785 / CBS 6054 / NBRC 10063 / NRRL Y-11545) GN=NUP84 PE=4 SV=2

tr|A3LUU5|A3LUU5 PICST Nuclear envelope protein OS=Scheffersomyces stipitis (strain ATCC 58785 / CBS 6054 / NBRC 10063 / NRRL Y-11545) GN=NDC1 PE=4 SV=2

tr|A4FU91|A4FU91 XENLA Nupl1 protein OS=Xenopus laevis GN=nupl1 PE=2 SV=1

tr|A4GYZ5|A4GYZ5 ASPFU Nucleoporin, putative OS=Neosartorya fumigata (strain ATCC MYA-4609 / Af293 / CBS 101355 / FGSC A1100) GN=AFUA 1G12280 PE=4 SV=1

tr|A4HFG3|A4HFG3 LEIBR Putative nucleoporin OS=Leishmania braziliensis GN=LBRM 27 0470 PE=4 SV=2

tr|A4HJS8|A4HJS8 LEIBR Putative nucleoporin (NUP54/57) OS=Leishmania braziliensis GN=LBRM 31 3260 PE=4 SV=1

tr|A4HKM6|A4HKM6 LEIBR Putative uncharacterized protein OS=Leishmania braziliensis GN=LBRM 32 2580 PE=4 SV=1

tr|A4HPB7|A4HPB7 LEIBR Putative nucleoporin interacting component (NUP93) OS=Leishmania braziliensis GN=LBRM 35 2720 PE=4 SV=2

tr|A4HQL0|A4HQL0 LEIBR Putative nuclear pore complex protein (NUP155) OS=Leishmania braziliensis GN=LBRM 35 7260 PE=4 SV=1

tr|A4I2M5|A4I2M5 LEIIN Putative nucleoporin (Putative serine peptidase, clan sp, family s59) OS=Leishmania infantum GN=LINJ 27 0390 PE=4 SV=1

tr|A4I794|A4I794 LEIIN Putative nucleoporin (NUP54/57) OS=Leishmania infantum GN=LINJ 31 3000 PE=4 SV=1

tr|A4I861|A4I861 LEIIN Putative uncharacterized protein OS=Leishmania infantum GN=LINJ 32 2530 PE=4 SV=1

tr|A4ICD0|A4ICD0 LEIIN Putative nuclear pore complex protein (NUP155) (Putative nucleoporin) OS=Leishmania infantum GN=LINJ 36 7220 PE=4 SV=1

tr|A4ICF7|A4ICF7 LEIIN Putative nucleoporin interacting component (NUP93) OS=Leishmania infantum GN=LINJ 36 2640 PE=4 SV=1

tr|A4RRF2|A4RRF2 OSTLU Predicted protein OS=Ostreococcus lucimarinus (strain CCE9901) GN=OSTLU 23918 PE=4 SV=1

tr|A4RRU3|A4RRU3 OSTLU Predicted protein OS=Ostreococcus lucimarinus (strain CCE9901) GN=OSTLU 29138 PE=4 SV=1

tr|A4RS44|A4RS44 OSTLU Predicted protein OS=Ostreococcus lucimarinus (strain CCE9901) GN=OSTLU 29239 PE=4 SV=1

tr|A4RUE4|A4RUE4 OSTLU Predicted protein OS=Ostreococcus lucimarinus (strain CCE9901) GN=OSTLU 92438 PE=4 SV=1

tr|A4S3U2|A4S3U2 OSTLU Predicted protein OS=Ostreococcus lucimarinus (strain CCE9901) GN=OSTLU 17095 PE=4 SV=1

tr|A4S748|A4S748 OSTLU Predicted protein OS=Ostreococcus lucimarinus (strain CCE9901) GN=OSTLU 27350 PE=4 SV=1

tr|A4SB94|A4SB94 OSTLU Predicted protein OS=Ostreococcus lucimarinus (strain CCE9901) GN=OSTLU 94099 PE=4 SV=1

tr|A5AAK4|A5AAK4 ASPNC Putative uncharacterized protein An04g01520 OS=Aspergillus niger (strain CBS 513.88 / FGSC A1513) GN=An04g01520 PE=4 SV=1

tr|A5AAY0|A5AAY0 ASPNC Putative uncharacterized protein An07g07790 OS=Aspergillus niger (strain CBS 513.88 / FGSC A1513) GN=An07g07790 PE=4 SV=1

tr|A5ABJ6|A5ABJ6 ASPNC Similarity: S. cerevisiea NUP49 belongs to the GLGF family of nucleoporins OS=Aspergillus niger (strain CBS 513.88 / FGSC A1513) GN=An11g00610 PE=4 SV=1

tr|A5BBM2|A5BBM2 VITVI Putative uncharacterized protein OS=Vitis vinifera GN=VITISV 010199 PE=4 SV=1

tr|A5BRV9|A5BRV9 VITVI Putative uncharacterized protein OS=Vitis vinifera GN=VITISV 010883 PE=4 SV=1

tr|A5BYQ2|A5BYQ2 VITVI Putative uncharacterized protein OS=Vitis vinifera GN=VITISV 018140 PE=4 SV=1

tr|A5C893|A5C893 VITVI Putative uncharacterized protein OS=Vitis vinifera GN=VITISV 042526 PE=4 SV=1

tr|A5D7B3|A5D7B3 BOVIN NUPL1 protein OS=Bos taurus GN=NUPL1 PE=2 SV=1

tr|A5DC63|A5DC63 PICGU Putative uncharacterized protein OS=Meyerozyma guilliermondii (strain ATCC 6260 / CBS 566 / DSM 6381 / JCM 1539 / NBRC 10279 / NRRL Y-324) GN=PGUG 00868 PE=4 SV=2

tr|A5DCF4|A5DCF4 PICGU Putative uncharacterized protein OS=Meyerozyma guilliermondii (strain ATCC 6260 / CBS 566 / DSM 6381 / JCM 1539 / NBRC 10279 / NRRL Y-324) GN=PGUG 00959 PE=4 SV=2

tr|A5DCM5|A5DCM5 PICGU Putative uncharacterized protein OS=Meyerozyma guilliermondii (strain ATCC 6260 / CBS 566 / DSM 6381 / JCM 1539 / NBRC 10279 / NRRL Y-324) GN=PGUG 01030 PE=4 SV=2

tr|A5DCP1|A5DCP1 PICGU Putative uncharacterized protein OS=Meyerozyma guilliermondii (strain ATCC 6260 / CBS 566 / DSM 6381 / JCM 1539 / NBRC 10279 / NRRL Y-324) GN=PGUG 01046 PE=4 SV=2

tr|A5DE71|A5DE71 PICGU Putative uncharacterized protein OS=Meyerozyma guilliermondii (strain ATCC 6260 / CBS 566 / DSM 6381 / JCM 1539 / NBRC 10279 / NRRL Y-324) GN=PGUG 01572 PE=4 SV=2

tr|A5DI31|A5DI31 PICGU Putative uncharacterized protein OS=Meyerozyma guilliermondii (strain ATCC 6260 / CBS 566 / DSM 6381 / JCM 1539 / NBRC 10279 / NRRL Y-324) GN=PGUG 02932 PE=4 SV=2

tr|A5DL86|A5DL86 PICGU Putative uncharacterized protein OS=Meyerozyma guilliermondii (strain ATCC 6260 / CBS 566 / DSM 6381 / JCM 1539 / NBRC 10279 / NRRL Y-324) GN=PGUG 04037 PE=4 SV=2

tr|A5DNW8|A5DNW8 PICGU Putative uncharacterized protein OS=Meyerozyma guilliermondii (strain ATCC 6260 / CBS 566 / DSM 6381 / JCM 1539 / NBRC 10279 / NRRL Y-324) GN=PGUG 04969 PE=4 SV=2

tr|A5DPP8|A5DPP8 PICGU Putative uncharacterized protein OS=Meyerozyma guilliermondii (strain ATCC 6260 / CBS 566 / DSM 6381 / JCM 1539 / NBRC 10279 / NRRL Y-324) GN=PGUG 05249 PE=4 SV=2

tr|A5DPY5|A5DPY5 PICGU Putative uncharacterized protein OS=Meyerozyma guilliermondii (strain ATCC 6260 / CBS 566 / DSM 6381 / JCM 1539 / NBRC 10279 / NRRL Y-324) GN=PGUG 05336 PE=4 SV=2

tr|A5DQ93|A5DQ93 PICGU Putative uncharacterized protein OS=Meyerozyma guilliermondii (strain ATCC 6260 / CBS 566 / DSM 6381 / JCM 1539 / NBRC 10279 / NRRL Y-324) GN=PGUG 05444 PE=4 SV=2

tr|A5DRX6|A5DRX6 LODEL Putative uncharacterized protein OS=Lodderomyces elongisporus (strain ATCC 11503 / CBS 2605 / JCM 1781 / NBRC 1676 / NRRL YB-4239) GN=LELG 00112 PE=4 SV=1

tr|A5DST3|A5DST3 LODEL Putative uncharacterized protein OS=Lodderomyces elongisporus (strain ATCC 11503 / CBS 2605 / JCM 1781 / NBRC 1676 / NRRL YB-4239) GN=LELG 00419 PE=4 SV=1

tr|A5DTE1|A5DTE1 LODEL Putative uncharacterized protein OS=Lodderomyces elongisporus (strain ATCC 11503 / CBS 2605 / JCM 1781 / NBRC 1676 / NRRL YB-4239) GN=LELG 00627 PE=4 SV=1

tr|A5DUW5|A5DUW5 LODEL Putative uncharacterized protein OS=Lodderomyces elongisporus (strain ATCC 11503 / CBS 2605 / JCM 1781 / NBRC 1676 / NRRL YB-4239) GN=LELG 01151 PE=4 SV=1

tr|A5DVC7|A5DVC7 LODEL Putative uncharacterized protein OS=Lodderomyces elongisporus (strain ATCC 11503 / CBS 2605 / JCM 1781 / NBRC 1676 / NRRL YB-4239) GN=LELG 01313 PE=4 SV=1

tr|A5DVK4|A5DVK4 LODEL Protein MET30 OS=Lodderomyces elongisporus (strain ATCC 11503 / CBS 2605 / JCM 1781 / NBRC 1676 / NRRL YB-4239) GN=LELG 01390 PE=4 SV=1

tr|A5DWI9|A5DWI9 LODEL Putative uncharacterized protein OS=Lodderomyces elongisporus (strain ATCC 11503 / CBS 2605 / JCM 1781 / NBRC 1676 / NRRL YB-4239) GN=LELG 01725 PE=4 SV=1

tr|A5DZ64|A5DZ64 LODEL Putative uncharacterized protein OS=Lodderomyces elongisporus (strain ATCC 11503 / CBS 2605 / JCM 1781 / NBRC 1676 / NRRL YB-4239) GN=LELG 02651 PE=4 SV=1

tr|A5DZB2|A5DZB2 LODEL Putative uncharacterized protein OS=Lodderomyces elongisporus (strain ATCC 11503 / CBS 2605 / JCM 1781 / NBRC 1676 / NRRL YB-4239) GN=LELG 02699 PE=4 SV=1

tr|A5E1C4|A5E1C4 LODEL Putative uncharacterized protein OS=Lodderomyces elongisporus (strain ATCC 11503 / CBS 2605 / JCM 1781 / NBRC 1676 / NRRL YB-4239) GN=LELG 03411 PE=4 SV=1

tr|A5E3Z4|A5E3Z4 LODEL Putative uncharacterized protein OS=Lodderomyces elongisporus (strain ATCC 11503 / CBS 2605 / JCM 1781 / NBRC 1676 / NRRL YB-4239) GN=LELG 04333 PE=4 SV=1

tr|A5E4U2|A5E4U2 LODEL Putative uncharacterized protein OS=Lodderomyces elongisporus (strain ATCC 11503 / CBS 2605 / JCM 1781 / NBRC 1676 / NRRL YB-4239) GN=LELG 04631 PE=4 SV=1

tr|A5E5U0|A5E5U0 LODEL Putative uncharacterized protein OS=Lodderomyces elongisporus (strain ATCC 11503 / CBS 2605 / JCM 1781 / NBRC 1676 / NRRL YB-4239) GN=LELG 04979 PE=4 SV=1

tr|A5E7V0|A5E7V0 LODEL Putative uncharacterized protein OS=Lodderomyces elongisporus (strain ATCC 11503 / CBS 2605 / JCM 1781 / NBRC 1676 / NRRL YB-4239) GN=LELG 05689 PE=4 SV=1

tr|A5K1T6|A5K1T6 PLAVS Putative uncharacterized protein OS=Plasmodium vivax (strain Salvador I) GN=PVX 113610 PE=4 SV=1

tr|A5K6C2|A5K6C2 PLAVS Putative uncharacterized protein OS=Plasmodium vivax (strain Salvador I) GN=PVX 098700 PE=4 SV=1

tr|A6NEN1|A6NEN1 HUMAN Nucleoporin NDC1 OS=Homo sapiens GN=TMEM48 PE=4 SV=2

tr|A6NGS4|A6NGS4 HUMAN Nuclear pore complex protein Nup133 OS=Homo sapiens GN=NUP133 PE=4 SV=2

tr|A6NI12|A6NI12 HUMAN Nucleoporin p58/p45 OS=Homo sapiens GN=NUPL1 PE=4 SV=1

tr|A6QM02|A6QM02 BOVIN NUP188 protein OS=Bos taurus GN=NUP188 PE=2 SV=1

tr|A6QTP1|A6QTP1 AJECN Predicted protein OS=Ajellomyces capsulata (strain NAm1 / WU24) GN=HCAG 00747 PE=4 SV=1

tr|A6QW47|A6QW47 AJECN Predicted protein OS=Ajellomyces capsulata (strain NAm1 / WU24) GN=HCAG 01604 PE=4 SV=1

tr|A6QXB7|A6QXB7 AJECN Predicted protein OS=Ajellomyces capsulata (strain NAm1 / WU24) GN=HCAG 02024 PE=4 SV=1

tr|A6R197|A6R197 AJECN Putative uncharacterized protein OS=Ajellomyces capsulata (strain NAm1 / WU24) GN=HCAG 03404 PE=4 SV=1

tr|A6R1C8|A6R1C8 AJECN Predicted protein OS=Ajellomyces capsulata (strain NAm1 / WU24) GN=HCAG 03435 PE=4 SV=1

tr|A6R479|A6R479 AJECN Predicted protein OS=Ajellomyces capsulata (strain NAm1 / WU24) GN=HCAG 04437 PE=4 SV=1

tr|A6R4G7|A6R4G7 AJECN Predicted protein OS=Ajellomyces capsulata (strain NAm1 / WU24) GN=HCAG 04525 PE=4 SV=1

tr|A6R5P4|A6R5P4 AJECN Predicted protein OS=Ajellomyces capsulata (strain NAm1 / WU24) GN=HCAG 04952 PE=4 SV=1

tr|A6RBX9|A6RBX9 AJECN Putative uncharacterized protein OS=Ajellomyces capsulata (strain NAm1 / WU24) GN=HCAG 07137 PE=4 SV=1

tr|A6RDG1|A6RDG1 AJECN Putative uncharacterized protein OS=Ajellomyces capsulata (strain NAm1 / WU24) GN=HCAG 07669 PE=4 SV=1

tr|A6RK21|A6RK21 BOTFB Putative uncharacterized protein OS=Botryotinia fuckeliana (strain B05.10) GN=BC1G 00792 PE=4 SV=1

tr|A6RML6|A6RML6 BOTFB Putative uncharacterized protein OS=Botryotinia fuckeliana (strain B05.10) GN=BC1G 01688 PE=4 SV=1

tr|A6RPQ6|A6RPQ6 BOTFB Ribonuclease OS=Botryotinia fuckeliana (strain B05.10) GN=BC1G 02429 PE=3 SV=1

tr|A6RSG3|A6RSG3 BOTFB Putative uncharacterized protein OS=Botryotinia fuckeliana (strain B05.10) GN=BC1G 03190 PE=4 SV=1

tr|A6RT09|A6RT09 BOTFB Putative uncharacterized protein OS=Botryotinia fuckeliana (strain B05.10) GN=BC1G 03582 PE=4 SV=1

tr|A6RWG8|A6RWG8 BOTFB Putative uncharacterized protein OS=Botryotinia fuckeliana (strain B05.10) GN=BC1G 04012 PE=4 SV=1

tr|A6S5Q5|A6S5Q5 BOTFB Putative uncharacterized protein OS=Botryotinia fuckeliana (strain B05.10) GN=BC1G 07912 PE=4 SV=1

tr|A6SBS7|A6SBS7 BOTFB Putative uncharacterized protein OS=Botryotinia fuckeliana (strain B05.10) GN=BC1G 10058 PE=4 SV=1

tr|A6SG69|A6SG69 BOTFB Putative uncharacterized protein OS=Botryotinia fuckeliana (strain B05.10) GN=BC1G 11560 PE=4 SV=1

tr|A6SHQ7|A6SHQ7 BOTFB Putative uncharacterized protein OS=Botryotinia fuckeliana (strain B05.10) GN=BC1G 12661 PE=4 SV=1

tr|A6SJQ6|A6SJQ6 BOTFB Putative uncharacterized protein OS=Botryotinia fuckeliana (strain B05.10) GN=BC1G 12951 PE=4 SV=1

tr|A6SPV1|A6SPV1 BOTFB Nuclear envelope protein OS=Botryotinia fuckeliana (strain B05.10) GN=BC1G 14218 PE=4 SV=1

tr|A6SR26|A6SR26 BOTFB Putative uncharacterized protein OS=Botryotinia fuckeliana (strain B05.10) GN=BC1G 15290 PE=4 SV=1

tr|A6ZKM3|A6ZKM3 YEAS7 Nuclear pore complex subunit OS=Saccharomyces cerevisiae (strain YJM789) GN=NUP170 PE=4 SV=1

tr|A6ZLW1|A6ZLW1 YEAS7 Nuclear pore complex subunit OS=Saccharomyces cerevisiae (strain YJM789) GN=NUP188 PE=4 SV=1

tr|A6ZM31|A6ZM31 YEAS7 Nuclear pore complex subunit OS=Saccharomyces cerevisiae (strain YJM789) GN=NDC1 PE=4 SV=1

tr|A6ZMA7|A6ZMA7 YEAS7 Nuclear pore complex subunit OS=Saccharomyces cerevisiae (strain YJM789) GN=NUP116 PE=4 SV=1

tr|A6ZPT6|A6ZPT6 YEAS7 Nuclear pore complex subunit OS=Saccharomyces cerevisiae (strain YJM789) GN=NSP1 PE=4 SV=1

tr|A6ZQ01|A6ZQ01 YEAS7 Nuclear pore complex subunit OS=Saccharomyces cerevisiae (strain YJM789) GN=NUP85 PE=4 SV=1

tr|A6ZR61|A6ZR61 YEAS7 Nuclear pore complex subunit OS=Saccharomyces cerevisiae (strain YJM789) GN=NUP157 PE=4 SV=1

tr|A6ZU14|A6ZU14 YEAS7 Nuclear pore complex subunit OS=Saccharomyces cerevisiae (strain YJM789) GN=NUP49 PE=4 SV=1

tr|A6ZU88|A6ZU88 YEAS7 Nuclear pore complex subunit OS=Saccharomyces cerevisiae (strain YJM789) GN=NUP145 PE=4 SV=1

tr|A6ZUD2|A6ZUD2 YEAS7 Nucleoporin OS=Saccharomyces cerevisiae (strain YJM789) GN=NUP57 PE=4 SV=1

tr|A6ZVG2|A6ZVG2 YEAS7 Nucleoporin OS=Saccharomyces cerevisiae (strain YJM789) GN=NUP159 PE=4 SV=1

tr|A6ZZP8|A6ZZP8 YEAS7 Nuclear pore complex subunit OS=Saccharomyces cerevisiae (strain YJM789) GN=NUP100 PE=4 SV=1

tr|A6ZZQ9|A6ZZQ9 YEAS7 Nuclear pore complex subunit OS=Saccharomyces cerevisiae (strain YJM789) GN=NUP120 PE=4 SV=1

tr|A7A041|A7A041 YEAS7 Nuclear pore complex subunit OS=Saccharomyces cerevisiae (strain YJM789) GN=NUP133 PE=4 SV=1

tr|A7A1L6|A7A1L6 YEAS7 Nucleoporin OS=Saccharomyces cerevisiae (strain YJM789) GN=NUP2 PE=4 SV=1

tr|A7A240|A7A240 YEAS7 Nuclear pore complex subunit OS=Saccharomyces cerevisiae (strain YJM789) GN=NIC96 PE=4 SV=1

tr|A7ANN0|A7ANN0 BABBO Putative uncharacterized protein OS=Babesia bovis GN=BBOV III006030 PE=4 SV=1

tr|A7ANT2|A7ANT2 BABBO Putative uncharacterized protein OS=Babesia bovis GN=BBOV III006550 PE=4 SV=1

tr|A7APB0|A7APB0 BABBO Putative uncharacterized protein OS=Babesia bovis GN=BBOV III008340 PE=4 SV=1

tr|A7E4W9|A7E4W9 SCLS1 Putative uncharacterized protein OS=Sclerotinia sclerotiorum (strain ATCC 18683 / 1980 / Ss-1) GN=SS1G 00341 PE=4 SV=1

tr|A7E6H1|A7E6H1 SCLS1 Putative uncharacterized protein OS=Sclerotinia sclerotiorum (strain ATCC 18683 / 1980 / Ss-1) GN=SS1G 00896 PE=4 SV=1

tr|A7E8K9|A7E8K9 SCLS1 Putative uncharacterized protein OS=Sclerotinia sclerotiorum (strain ATCC 18683 / 1980 / Ss-1) GN=SS1G 01637 PE=4 SV=1

tr|A7EDT4|A7EDT4 SCLS1 Putative uncharacterized protein OS=Sclerotinia sclerotiorum (strain ATCC 18683 / 1980 / Ss-1) GN=SS1G 03474 PE=4 SV=1

tr|A7EE85|A7EE85 SCLS1 Putative uncharacterized protein OS=Sclerotinia sclerotiorum (strain ATCC 18683 / 1980 / Ss-1) GN=SS1G 03625 PE=4 SV=1

tr|A7EES7|A7EES7 SCLS1 Putative uncharacterized protein OS=Sclerotinia sclerotiorum (strain ATCC 18683 / 1980 / Ss-1) GN=SS1G 03817 PE=4 SV=1

tr|A7EF85|A7EF85 SCLS1 Putative uncharacterized protein OS=Sclerotinia sclerotiorum (strain ATCC 18683 / 1980 / Ss-1) GN=SS1G 03976 PE=4 SV=1

tr|A7EN84|A7EN84 SCLS1 Putative uncharacterized protein OS=Sclerotinia sclerotiorum (strain ATCC 18683 / 1980 / Ss-1) GN=SS1G 06783 PE=4 SV=1

tr|A7F350|A7F350 SCLS1 Putative uncharacterized protein OS=Sclerotinia sclerotiorum (strain ATCC 18683 / 1980 / Ss-1) GN=SS1G 12348 PE=4 SV=1

tr|A7F8T2|A7F8T2 SCLS1 Putative uncharacterized protein OS=Sclerotinia sclerotiorum (strain ATCC 18683 / 1980 / Ss-1) GN=SS1G 14013 PE=4 SV=1

tr|A7F8X7|A7F8X7 SCLS1 Putative uncharacterized protein OS=Sclerotinia sclerotiorum (strain ATCC 18683 / 1980 / Ss-1) GN=SS1G 14058 PE=4 SV=1

tr|A7F9H5|A7F9H5 SCLS1 Putative uncharacterized protein OS=Sclerotinia sclerotiorum (strain ATCC 18683 / 1980 / Ss-1) GN=SS1G 14256 PE=4 SV=1

tr|A7RJU2|A7RJU2 NEMVE Predicted protein OS=Nematostella vectensis GN=v1g238804 PE=4 SV=1

tr|A7RNR5|A7RNR5 NEMVE Predicted protein OS=Nematostella vectensis GN=v1g199823 PE=4 SV=1

tr|A7S346|A7S346 NEMVE Predicted protein OS=Nematostella vectensis GN=v1g165839 PE=4 SV=1

tr|A7S363|A7S363 NEMVE Predicted protein OS=Nematostella vectensis GN=v1g242522 PE=4 SV=1

tr|A7S3U8|A7S3U8 NEMVE Predicted protein OS=Nematostella vectensis GN=v1g242660 PE=4 SV=1

tr|A7S4X1|A7S4X1 NEMVE Predicted protein OS=Nematostella vectensis GN=v1g242878 PE=4 SV=1

tr|A7SFN3|A7SFN3 NEMVE Predicted protein OS=Nematostella vectensis GN=v1g233147 PE=4 SV=1

tr|A7TDS5|A7TDS5 VANPO Putative uncharacterized protein OS=Vanderwaltozyma polyspora (strain ATCC 22028 / DSM 70294) GN=Kpol 1018p77 PE=4 SV=1

tr|A7TEZ1|A7TEZ1 VANPO Putative uncharacterized protein OS=Vanderwaltozyma polyspora (strain ATCC 22028 / DSM 70294) GN=Kpol 1050p97 PE=4 SV=1

tr|A7TFU5|A7TFU5 VANPO Putative uncharacterized protein OS=Vanderwaltozyma polyspora (strain ATCC 22028 / DSM 70294) GN=Kpol 1023p72 PE=4 SV=1

tr|A7THS6|A7THS6 VANPO Putative uncharacterized protein OS=Vanderwaltozyma polyspora (strain ATCC 22028 / DSM 70294) GN=Kpol 543p72 PE=4 SV=1

tr|A7TI42|A7TI42 VANPO Putative uncharacterized protein OS=Vanderwaltozyma polyspora (strain ATCC 22028 / DSM 70294) GN=Kpol 1045p35 PE=4 SV=1

tr|A7TIV1|A7TIV1 VANPO Putative uncharacterized protein OS=Vanderwaltozyma polyspora (strain ATCC 22028 / DSM 70294) GN=Kpol 541p6 PE=4 SV=1

tr|A7TJ27|A7TJ27 VANPO Putative uncharacterized protein OS=Vanderwaltozyma polyspora (strain ATCC 22028 / DSM 70294) GN=Kpol 1033p31 PE=4 SV=1

tr|A7TJA9|A7TJA9 VANPO Putative uncharacterized protein OS=Vanderwaltozyma polyspora (strain ATCC 22028 / DSM 70294) GN=Kpol 1004p53 PE=4 SV=1

tr|A7TPT5|A7TPT5 VANPO Putative uncharacterized protein OS=Vanderwaltozyma polyspora (strain ATCC 22028 / DSM 70294) GN=Kpol 1073p24 PE=4 SV=1

tr|A7TSJ8|A7TSJ8 VANPO Putative uncharacterized protein OS=Vanderwaltozyma polyspora (strain ATCC 22028 / DSM 70294) GN=Kpol 354p4 PE=4 SV=1

tr|A7TT06|A7TT06 VANPO Putative uncharacterized protein OS=Vanderwaltozyma polyspora (strain ATCC 22028 / DSM 70294) GN=Kpol 262p2 PE=4 SV=1

tr|A7TT89|A7TT89 VANPO Putative uncharacterized protein OS=Vanderwaltozyma polyspora (strain ATCC 22028 / DSM 70294) GN=Kpol 274p8 PE=4 SV=1

tr|A7TTJ2|A7TTJ2 VANPO Putative uncharacterized protein OS=Vanderwaltozyma polyspora (strain ATCC 22028 / DSM 70294) GN=Kpol 197p1 PE=4 SV=1

tr|A7TTT1|A7TTT1 VANPO Putative uncharacterized protein OS=Vanderwaltozyma polyspora (strain ATCC 22028 / DSM 70294) GN=Kpol 170p2 PE=4 SV=1

tr|A7UVR5|A7UVR5 ANOGA AGAP001179-PA OS=Anopheles gambiae GN=AgaP AGAP001179 PE=4 SV=2

tr|A7Z089|A7Z089 BOVIN NUP160 protein OS=Bos taurus GN=NUP160 PE=2 SV=1

tr|A8B2M2|A8B2M2 GIAIC Putative uncharacterized protein OS=Giardia intestinalis (strain ATCC 50803 / WB clone C6) GN=GL50803 17189 PE=4 SV=1

tr|A8B474|A8B474 GIAIC Putative uncharacterized protein OS=Giardia intestinalis (strain ATCC 50803 / WB clone C6) GN=GL50803 112408 PE=4 SV=1

tr|A8BZA0|A8BZA0 GIAIC Putative uncharacterized protein OS=Giardia intestinalis (strain ATCC 50803 / WB clone C6) GN=GL50803 8038 PE=4 SV=1

tr|A8IZ16|A8IZ16 CHLRE Predicted protein OS=Chlamydomonas reinhardtii GN=CHLREDRAFT 173743 PE=4 SV=1

tr|A8IZW3|A8IZW3 CHLRE Nuclear pore protein OS=Chlamydomonas reinhardtii GN=NUP155 PE=4 SV=1

tr|A8J1X3|A8J1X3 CHLRE Predicted protein OS=Chlamydomonas reinhardtii GN=CHLREDRAFT 191613 PE=4 SV=1

tr|A8JIF1|A8JIF1 CHLRE Predicted protein OS=Chlamydomonas reinhardtii GN=CHLREDRAFT 180714 PE=4 SV=1

tr|A8K897|A8K897 HUMAN cDNA FLJ78686, highly similar to Homo sapiens nucleoporin 93kDa (NUP93), mRNA OS=Homo sapiens PE=2 SV=1

tr|A8KA17|A8KA17 HUMAN cDNA FLJ77211, highly similar to Homo sapiens nucleoporin 98kDa (NUP98), transcript variant 3, mRNA OS=Homo sapiens PE=2 SV=1

tr|A8N0Y0|A8N0Y0 COPC7 Nucleoporin-interacting protein NIC96 OS=Coprinopsis cinerea (strain Okayama-7 / 130 / ATCC MYA-4618 / FGSC 9003) GN=CC1G 12190 PE=4 SV=1

tr|A8N1A2|A8N1A2 COPC7 Nucleoporin Nup157/170 OS=Coprinopsis cinerea (strain Okayama-7 / 130 / ATCC MYA-4618 / FGSC 9003) GN=CC1G 10523 PE=4 SV=2

tr|A8N2Q5|A8N2Q5 COPC7 Nucleoporin Pom152 OS=Coprinopsis cinerea (strain Okayama-7 / 130 / ATCC MYA-4618 / FGSC 9003) GN=CC1G 01869 PE=4 SV=2

tr|A8NA35|A8NA35 COPC7 Putative uncharacterized protein OS=Coprinopsis cinerea (strain Okayama-7 / 130 / ATCC MYA-4618 / FGSC 9003) GN=CC1G 05762 PE=4 SV=2

tr|A8NCE8|A8NCE8 COPC7 Nucleoporin nup189 OS=Coprinopsis cinerea (strain Okayama-7 / 130 / ATCC MYA-4618 / FGSC 9003) GN=CC1G 03506 PE=4 SV=1

tr|A8NT54|A8NT54 COPC7 Putative uncharacterized protein OS=Coprinopsis cinerea (strain Okayama-7 / 130 / ATCC MYA-4618 / FGSC 9003) GN=CC1G 10941 PE=4 SV=1

tr|A8NXX4|A8NXX4 COPC7 Nuclear pore glycoprotein p62 OS=Coprinopsis cinerea (strain Okayama-7 / 130 / ATCC MYA-4618 / FGSC 9003) GN=CC1G 00431 PE=4 SV=1

tr|A8NXZ3|A8NXZ3 COPC7 Putative uncharacterized protein OS=Coprinopsis cinerea (strain Okayama-7 / 130 / ATCC MYA-4618 / FGSC 9003) GN=CC1G 00447 PE=4 SV=1

tr|A8NY76|A8NY76 COPC7 Putative uncharacterized protein OS=Coprinopsis cinerea (strain Okayama-7 / 130 / ATCC MYA-4618 / FGSC 9003) GN=CC1G 01275 PE=4 SV=2

tr|A8P0S5|A8P0S5 COPC7 Putative uncharacterized protein OS=Coprinopsis cinerea (strain Okayama-7 / 130 / ATCC MYA-4618 / FGSC 9003) GN=CC1G 09505 PE=4 SV=1

tr|A8P4V7|A8P4V7 BRUMA Probable nucleoporin Nup54, putative OS=Brugia malayi GN=Bm1 16460 PE=4 SV=1

tr|A8P5Y2|A8P5Y2 BRUMA Nucleoporin interacting component family protein OS=Brugia malayi GN=Bm1 17225 PE=4 SV=1

tr|A8P653|A8P653 COPC7 Putative uncharacterized protein OS=Coprinopsis cinerea (strain Okayama-7 / 130 / ATCC MYA-4618 / FGSC 9003) GN=CC1G 10650 PE=4 SV=2

tr|A8PB85|A8PB85 BRUMA Putative uncharacterized protein OS=Brugia malayi GN=Bm1 21125 PE=4 SV=1

tr|A8PE75|A8PE75 BRUMA Nsp1-like C-terminal region family protein OS=Brugia malayi GN=Bm1 23215 PE=4 SV=1

tr|A8PNL4|A8PNL4 BRUMA Putative uncharacterized protein OS=Brugia malayi GN=Bm1 30480 PE=4 SV=1

tr|A8PQP2|A8PQP2 BRUMA Putative uncharacterized protein OS=Brugia malayi GN=Bm1 31645 PE=4 SV=1

tr|A8PRT4|A8PRT4 MALGO Putative uncharacterized protein OS=Malassezia globosa (strain ATCC MYA-4612 / CBS 7966) GN=MGL 0123 PE=4 SV=1

tr|A8PSB4|A8PSB4 MALGO Putative uncharacterized protein OS=Malassezia globosa (strain ATCC MYA-4612 / CBS 7966) GN=MGL 0227 PE=4 SV=1

tr|A8PSI8|A8PSI8 MALGO Putative uncharacterized protein OS=Malassezia globosa (strain ATCC MYA-4612 / CBS 7966) GN=MGL 0265 PE=4 SV=1

tr|A8PW44|A8PW44 MALGO Putative uncharacterized protein OS=Malassezia globosa (strain ATCC MYA-4612 / CBS 7966) GN=MGL 1023 PE=4 SV=1

tr|A8PWS6|A8PWS6 MALGO Putative uncharacterized protein OS=Malassezia globosa (strain ATCC MYA-4612 / CBS 7966) GN=MGL 1203 PE=4 SV=1

tr|A8PWV7|A8PWV7 MALGO Putative uncharacterized protein OS=Malassezia globosa (strain ATCC MYA-4612 / CBS 7966) GN=MGL 1233 PE=4 SV=1

tr|A8Q0I3|A8Q0I3 MALGO Putative uncharacterized protein OS=Malassezia globosa (strain ATCC MYA-4612 / CBS 7966) GN=MGL 2037 PE=4 SV=1

tr|A8Q0U2|A8Q0U2 MALGO Putative uncharacterized protein OS=Malassezia globosa (strain ATCC MYA-4612 / CBS 7966) GN=MGL 2082 PE=4 SV=1

tr|A8Q775|A8Q775 BRUMA Nucleoporin autopeptidase family protein OS=Brugia malayi GN=Bm1 45015 PE=4 SV=1

tr|A8QA46|A8QA46 MALGO Putative uncharacterized protein OS=Malassezia globosa (strain ATCC MYA-4612 / CBS 7966) GN=MGL 3605 PE=4 SV=1

tr|A8QC06|A8QC06 MALGO Putative uncharacterized protein OS=Malassezia globosa (strain ATCC MYA-4612 / CBS 7966) GN=MGL 3959 PE=4 SV=1

tr|A8QC16|A8QC16 MALGO Putative uncharacterized protein OS=Malassezia globosa (strain ATCC MYA-4612 / CBS 7966) GN=MGL 3963 PE=4 SV=1

tr|A8QC18|A8QC18 MALGO Putative uncharacterized protein OS=Malassezia globosa (strain ATCC MYA-4612 / CBS 7966) GN=MGL 3964 PE=4 SV=1

tr|A8QD60|A8QD60 MALGO Putative uncharacterized protein OS=Malassezia globosa (strain ATCC MYA-4612 / CBS 7966) GN=MGL 4128 PE=4 SV=1

tr|A8WFZ2|A8WFZ2 DANRE Zgc:172056 protein OS=Danio rerio GN=zgc:172056 PE=2 SV=1

tr|A8WJ67|A8WJ67 CAEBR Protein CBR-NPP-6 OS=Caenorhabditis briggsae GN=npp-6 PE=4 SV=2

tr|A8WV52|A8WV52 CAEBR Protein CBR-NPP-1 OS=Caenorhabditis briggsae GN=npp-1 PE=4 SV=2

tr|A8WW66|A8WW66 CAEBR Protein CBR-NPP-2 OS=Caenorhabditis briggsae GN=npp-2 PE=4 SV=2

tr|A8X7Z9|A8X7Z9 CAEBR Protein CBR-NPP-10 OS=Caenorhabditis briggsae GN=npp-10 PE=4 SV=2

tr|A8XEC2|A8XEC2 CAEBR Protein CBR-NPP-11 OS=Caenorhabditis briggsae GN=npp-11 PE=4 SV=2

tr|A8XF64|A8XF64 CAEBR Protein CBR-NPP-15 OS=Caenorhabditis briggsae GN=npp-15 PE=4 SV=2

tr|A8XHJ8|A8XHJ8 CAEBR Protein CBR-NPP-16 OS=Caenorhabditis briggsae GN=npp-16 PE=4 SV=2

tr|A8XI73|A8XI73 CAEBR Protein CBR-NPP-8 OS=Caenorhabditis briggsae GN=npp-8 PE=4 SV=2

tr|A8XWE3|A8XWE3 CAEBR Protein CBR-NPP-4 OS=Caenorhabditis briggsae GN=npp-4 PE=4 SV=2

tr|A8Y1I0|A8Y1I0 CAEBR Protein CBR-NPP-13 OS=Caenorhabditis briggsae GN=npp-13 PE=4 SV=1

tr|A9JRJ6|A9JRJ6 XENTR LOC100135081 protein OS=Xenopus tropicalis GN=nup188 PE=2 SV=1

tr|A9RKF7|A9RKF7 PHYPA Predicted protein OS=Physcomitrella patens subsp. patens GN=PHYPADRAFT 159641 PE=4 SV=1

tr|A9RYQ9|A9RYQ9 PHYPA Predicted protein OS=Physcomitrella patens subsp. patens GN=PHYPADRAFT 206930 PE=4 SV=1

tr|A9S7C6|A9S7C6 PHYPA Predicted protein OS=Physcomitrella patens subsp. patens GN=PHYPADRAFT 181930 PE=4 SV=1

tr|A9SQI5|A9SQI5 PHYPA Predicted protein OS=Physcomitrella patens subsp. patens GN=PHYPADRAFT 166175 PE=4 SV=1

tr|A9SW65|A9SW65 PHYPA Predicted protein OS=Physcomitrella patens subsp. patens GN=PHYPADRAFT 136271 PE=4 SV=1

tr|A9SXF2|A9SXF2 PHYPA Predicted protein OS=Physcomitrella patens subsp. patens GN=PHYPADRAFT 136867 PE=4 SV=1

tr|A9T0B9|A9T0B9 PHYPA Predicted protein OS=Physcomitrella patens subsp. patens GN=PHYPADRAFT 138242 PE=4 SV=1

tr|A9TV55|A9TV55 PHYPA Predicted protein OS=Physcomitrella patens subsp. patens GN=PHYPADRAFT 172126 PE=4 SV=1

tr|A9U0P8|A9U0P8 PHYPA Predicted protein OS=Physcomitrella patens subsp. patens GN=PHYPADRAFT 153935 PE=4 SV=1

tr|A9UQJ3|A9UQJ3 MONBE Predicted protein OS=Monosiga brevicollis GN=22425 PE=4 SV=1

tr|A9UUV7|A9UUV7 MONBE Predicted protein OS=Monosiga brevicollis GN=31642 PE=4 SV=1

tr|A9UYQ3|A9UYQ3 MONBE Predicted protein OS=Monosiga brevicollis GN=32309 PE=4 SV=1

tr|A9V1K9|A9V1K9 MONBE Predicted protein OS=Monosiga brevicollis GN=32763 PE=4 SV=1

tr|A9V554|A9V554 MONBE Predicted protein OS=Monosiga brevicollis GN=33392 PE=4 SV=1

tr|A9VCQ3|A9VCQ3 MONBE Predicted protein OS=Monosiga brevicollis GN=34592 PE=4 SV=1

tr|A9ZP15|A9ZP15 DAUCA Nucleoporin 98 OS=Daucus carota GN=FEN1 PE=2 SV=1

tr|B0CPF7|B0CPF7 LACBS Nucleoporin OS=Laccaria bicolor (strain S238N-H82 / ATCC MYA-4686) GN=LACBIDRAFT 300584 PE=4 SV=1

tr|B0CSI8|B0CSI8 LACBS Predicted protein OS=Laccaria bicolor (strain S238N-H82 / ATCC MYA-4686) GN=LACBIDRAFT 306021 PE=4 SV=1

tr|B0CXK4|B0CXK4 LACBS Predicted protein OS=Laccaria bicolor (strain S238N-H82 / ATCC MYA-4686) GN=LACBIDRAFT 311515 PE=4 SV=1

tr|B0CYQ6|B0CYQ6 LACBS Predicted protein OS=Laccaria bicolor (strain S238N-H82 / ATCC MYA-4686) GN=LACBIDRAFT 311958 PE=4 SV=1

tr|B0CYS7|B0CYS7 LACBS Predicted protein OS=Laccaria bicolor (strain S238N-H82 / ATCC MYA-4686) GN=LACBIDRAFT 311979 PE=4 SV=1

tr|B0CYX3|B0CYX3 LACBS Predicted protein OS=Laccaria bicolor (strain S238N-H82 / ATCC MYA-4686) GN=LACBIDRAFT 312033 PE=4 SV=1

tr|B0CZG5|B0CZG5 LACBS Predicted protein OS=Laccaria bicolor (strain S238N-H82 / ATCC MYA-4686) GN=LACBIDRAFT 323208 PE=4 SV=1

tr|B0DIG2|B0DIG2 LACBS Predicted protein OS=Laccaria bicolor (strain S238N-H82 / ATCC MYA-4686) GN=LACBIDRAFT 302853 PE=4 SV=1

tr|B0DMD5|B0DMD5 LACBS Predicted protein OS=Laccaria bicolor (strain S238N-H82 / ATCC MYA-4686) GN=LACBIDRAFT 295077 PE=4 SV=1

tr|B0EAZ4|B0EAZ4 ENTDS Nucleoporin p58/p45, putative OS=Entamoeba dispar (strain ATCC PRA-260 / SAW760) GN=EDI 244330 PE=4 SV=1

tr|B0EG21|B0EG21 ENTDS Nucleoporin nup45, putative OS=Entamoeba dispar (strain ATCC PRA-260 / SAW760) GN=EDI 200160 PE=4 SV=1

tr|B0ENA9|B0ENA9 ENTDS Putative uncharacterized protein OS=Entamoeba dispar (strain ATCC PRA-260 / SAW760) GN=EDI 187140 PE=4 SV=1

tr|B0S5C8|B0S5C8 DANRE GLE1 RNA export mediator-like OS=Danio rerio GN=gle1 PE=4 SV=1

tr|B0S5D2|B0S5D2 DANRE GLE1 RNA export mediator-like OS=Danio rerio GN=gle1 PE=4 SV=1

tr|B0S5I6|B0S5I6 DANRE Nucleoporin NDC1 OS=Danio rerio GN=tmem48 PE=4 SV=1

tr|B0W0E9|B0W0E9 CULQU Nuclear pore complex protein Nup155 OS=Culex quinquefasciatus GN=CpipJ CPIJ000513 PE=4 SV=1

tr|B0W6L0|B0W6L0 CULQU Nuclear pore complex protein nup98 OS=Culex quinquefasciatus GN=CpipJ CPIJ002761 PE=4 SV=1

tr|B0WAM0|B0WAM0 CULQU Putative uncharacterized protein OS=Culex quinquefasciatus GN=CpipJ CPIJ003931 PE=4 SV=1

tr|B0WDM0|B0WDM0 CULQU Putative uncharacterized protein OS=Culex quinquefasciatus GN=CpipJ CPIJ005362 PE=4 SV=1

tr|B0WEZ2|B0WEZ2 CULQU Nuclear pore complex protein Nup93 OS=Culex quinquefasciatus GN=CpipJ CPIJ005792 PE=4 SV=1

tr|B0WFB2|B0WFB2 CULQU Nup133 OS=Culex quinquefasciatus GN=CpipJ CPIJ005948 PE=4 SV=1

tr|B0WH56|B0WH56 CULQU Putative uncharacterized protein OS=Culex quinquefasciatus GN=CpipJ CPIJ006573 PE=4 SV=1

tr|B0WI27|B0WI27 CULQU Nup75 OS=Culex quinquefasciatus GN=CpipJ CPIJ006488 PE=4 SV=1

tr|B0WJ48|B0WJ48 CULQU Nucleoporin, Nup153 OS=Culex quinquefasciatus GN=CpipJ CPIJ007177 PE=4 SV=1

tr|B0WJR1|B0WJR1 CULQU Putative uncharacterized protein OS=Culex quinquefasciatus GN=CpipJ CPIJ007222 PE=4 SV=1

tr|B0WQ19|B0WQ19 CULQU Nuclear pore complex protein nup214 OS=Culex quinquefasciatus GN=CpipJ CPIJ009141 PE=4 SV=1

tr|B0WT07|B0WT07 CULQU Nucleoporin OS=Culex quinquefasciatus GN=CpipJ CPIJ010426 PE=4 SV=1

tr|B0WT58|B0WT58 CULQU Nucleoporin P54 OS=Culex quinquefasciatus GN=CpipJ CPIJ010583 PE=4 SV=1

tr|B0WXR2|B0WXR2 CULQU Nucleoporin, p88 OS=Culex quinquefasciatus GN=CpipJ CPIJ011557 PE=4 SV=1

tr|B0X056|B0X056 CULQU Nucleoporin 50kDa OS=Culex quinquefasciatus GN=CpipJ CPIJ012737 PE=4 SV=1

tr|B0X4P3|B0X4P3 CULQU Nucleoporin GLE1 OS=Culex quinquefasciatus GN=CpipJ CPIJ014147 PE=4 SV=1

tr|B0XE37|B0XE37 CULQU Nucleoporin OS=Culex quinquefasciatus GN=CpipJ CPIJ017786 PE=4 SV=1

tr|B0XE55|B0XE55 CULQU Nucleoporin OS=Culex quinquefasciatus GN=CpipJ CPIJ017037 PE=4 SV=1

tr|B0XFY6|B0XFY6 CULQU Nuclear pore complex protein nup93 OS=Culex quinquefasciatus GN=CpipJ CPIJ018427 PE=4 SV=1

tr|B0XJZ7|B0XJZ7 CULQU Nucleoporin OS=Culex quinquefasciatus GN=CpipJ CPIJ019711 PE=4 SV=1

tr|B0XL50|B0XL50 CULQU Nucleoporin OS=Culex quinquefasciatus GN=CpipJ CPIJ020181 PE=4 SV=1

tr|B0XLY9|B0XLY9 ASPFC Putative uncharacterized protein OS=Neosartorya fumigata (strain CEA10 / CBS 144.89 / FGSC A1163) GN=AFUB 001510 PE=4 SV=1

tr|B0XQG0|B0XQG0 ASPFC Putative uncharacterized protein OS=Neosartorya fumigata (strain CEA10 / CBS 144.89 / FGSC A1163) GN=AFUB 009820 PE=4 SV=1

tr|B0XR00|B0XR00 ASPFC Nucleoporin, putative OS=Neosartorya fumigata (strain CEA10 / CBS 144.89 / FGSC A1163) GN=AFUB 011750 PE=4 SV=1

tr|B0XR96|B0XR96 ASPFC Nucleoporin (Nup184), putative OS=Neosartorya fumigata (strain CEA10 / CBS 144.89 / FGSC A1163) GN=AFUB 012580 PE=4 SV=1

tr|B0XUD8|B0XUD8 ASPFC Nucleoporin Nsp1, putative OS=Neosartorya fumigata (strain CEA10 / CBS 144.89 / FGSC A1163) GN=AFUB 020380 PE=4 SV=1

tr|B0Y5C5|B0Y5C5 ASPFC Nuclear pore complex subunit Nup133, putative OS=Neosartorya fumigata (strain CEA10 / CBS 144.89 / FGSC A1163) GN=AFUB 062920 PE=4 SV=1

tr|B0Y5Q2|B0Y5Q2 ASPFC Related to nuclear envelope protein Cut11p, putative OS=Neosartorya fumigata (strain CEA10 / CBS 144.89 / FGSC A1163) GN=AFUB 064190 PE=4 SV=1

tr|B0Y6T9|B0Y6T9 ASPFC Nucleoporin SONB, putative OS=Neosartorya fumigata (strain CEA10 / CBS 144.89 / FGSC A1163) GN=AFUB 068110 PE=4 SV=1

tr|B0Y8B6|B0Y8B6 ASPFC Nucleoporin NUP49/NSP49, putative OS=Neosartorya fumigata (strain CEA10 / CBS 144.89 / FGSC A1163) GN=AFUB 076770 PE=4 SV=1

tr|B0YB53|B0YB53 ASPFC Non-repetitive nucleoporin, putative OS=Neosartorya fumigata (strain CEA10 / CBS 144.89 / FGSC A1163) GN=AFUB 091600 PE=4 SV=1

tr|B0YC10|B0YC10 ASPFC Putative uncharacterized protein OS=Neosartorya fumigata (strain CEA10 / CBS 144.89 / FGSC A1163) GN=AFUB 088510 PE=4 SV=1

tr|B0YE84|B0YE84 ASPFC Nuclear pore protein (Nic96), putative OS=Neosartorya fumigata (strain CEA10 / CBS 144.89 / FGSC A1163) GN=AFUB 098280 PE=4 SV=1

tr|B1MTI0|B1MTI0 CALMO Nucleoporin (Predicted) OS=Callicebus moloch GN=NUP188 PE=4 SV=1

tr|B2A8Z4|B2A8Z4 PODAN Predicted CDS Pa 1 7900 OS=Podospora anserina (strain S / ATCC MYA-4624 / DSM 980 / FGSC 10383) PE=4 SV=1

tr|B2AE11|B2AE11 PODAN Predicted CDS Pa 4 2490 OS=Podospora anserina (strain S / ATCC MYA-4624 / DSM 980 / FGSC 10383) PE=4 SV=1

tr|B2ALR2|B2ALR2 PODAN Predicted CDS Pa 1 13560 OS=Podospora anserina (strain S / ATCC MYA-4624 / DSM 980 / FGSC 10383) PE=4 SV=1

tr|B2AR09|B2AR09 PODAN Predicted CDS Pa 4 9030 OS=Podospora anserina (strain S / ATCC MYA-4624 / DSM 980 / FGSC 10383) PE=4 SV=1

tr|B2AU94|B2AU94 PODAN Predicted CDS Pa 1 18380 OS=Podospora anserina (strain S / ATCC MYA-4624 / DSM 980 / FGSC 10383) PE=4 SV=1

tr|B2AXK7|B2AXK7 PODAN Predicted CDS Pa 7 10900 OS=Podospora anserina (strain S / ATCC MYA-4624 / DSM 980 / FGSC 10383) PE=4 SV=1

tr|B2B014|B2B014 PODAN Predicted CDS Pa 3 2350 OS=Podospora anserina (strain S / ATCC MYA-4624 / DSM 980 / FGSC 10383) PE=4 SV=1

tr|B2B139|B2B139 PODAN Predicted CDS Pa 3 9200 OS=Podospora anserina (strain S / ATCC MYA-4624 / DSM 980 / FGSC 10383) PE=4 SV=1

tr|B2B3L5|B2B3L5 PODAN Predicted CDS Pa 6 6590 OS=Podospora anserina (strain S / ATCC MYA-4624 / DSM 980 / FGSC 10383) PE=4 SV=1

tr|B2B4P5|B2B4P5 PODAN Predicted CDS Pa 2 1980 OS=Podospora anserina (strain S / ATCC MYA-4624 / DSM 980 / FGSC 10383) PE=4 SV=1

tr|B2KI77|B2KI77 RHIFE Nucleoporin (Predicted) OS=Rhinolophus ferrumequinum GN=NUP188 PE=4 SV=1

tr|B2R7I1|B2R7I1 HUMAN cDNA, FLJ93452, highly similar to Homo sapiens nucleoporin like 2 (NUPL2), mRNA OS=Homo sapiens PE=2 SV=1

tr|B2RQL0|B2RQL0 MOUSE Nup98 protein OS=Mus musculus GN=Nup98 PE=2 SV=1

tr|B2VWJ6|B2VWJ6 PYRTR Nucleoporin nup189 OS=Pyrenophora tritici-repentis (strain Pt-1C-BFP) GN=PTRG 01558 PE=4 SV=1

tr|B2W0W3|B2W0W3 PYRTR Putative uncharacterized protein OS=Pyrenophora tritici-repentis (strain Pt-1C-BFP) GN=PTRG 04098 PE=4 SV=1

tr|B2W1T5|B2W1T5 PYRTR Putative uncharacterized protein OS=Pyrenophora tritici-repentis (strain Pt-1C-BFP) GN=PTRG 04420 PE=4 SV=1

tr|B2W2R3|B2W2R3 PYRTR Nucleoporin Nup44 OS=Pyrenophora tritici-repentis (strain Pt-1C-BFP) GN=PTRG 03711 PE=4 SV=1

tr|B2W4I1|B2W4I1 PYRTR Putative uncharacterized protein OS=Pyrenophora tritici-repentis (strain Pt-1C-BFP) GN=PTRG 04531 PE=4 SV=1

tr|B2W4M1|B2W4M1 PYRTR Putative uncharacterized protein OS=Pyrenophora tritici-repentis (strain Pt-1C-BFP) GN=PTRG 04571 PE=4 SV=1

tr|B2W5B7|B2W5B7 PYRTR Putative uncharacterized protein OS=Pyrenophora tritici-repentis (strain Pt-1C-BFP) GN=PTRG 04817 PE=4 SV=1

tr|B2W8D0|B2W8D0 PYRTR Nucleoporin Pom152 OS=Pyrenophora tritici-repentis (strain Pt-1C-BFP) GN=PTRG 06238 PE=4 SV=1

tr|B2WEY5|B2WEY5 PYRTR Putative uncharacterized protein OS=Pyrenophora tritici-repentis (strain Pt-1C-BFP) GN=PTRG 08146 PE=4 SV=1

tr|B2WGK6|B2WGK6 PYRTR Putative uncharacterized protein OS=Pyrenophora tritici-repentis (strain Pt-1C-BFP) GN=PTRG 09062 PE=4 SV=1

tr|B2WJ91|B2WJ91 PYRTR Putative uncharacterized protein OS=Pyrenophora tritici-repentis (strain Pt-1C-BFP) GN=PTRG 10050 PE=4 SV=1

tr|B2WMF1|B2WMF1 PYRTR Nucleoporin seh1 OS=Pyrenophora tritici-repentis (strain Pt-1C-BFP) GN=PTRG 11161 PE=4 SV=1

tr|B2WMX9|B2WMX9 PYRTR Nucleoporin Nup157/170 OS=Pyrenophora tritici-repentis (strain Pt-1C-BFP) GN=PTRG 11339 PE=4 SV=1

tr|B2WNF2|B2WNF2 PYRTR Putative uncharacterized protein OS=Pyrenophora tritici-repentis (strain Pt-1C-BFP) GN=PTRG 11409 PE=4 SV=1

tr|B3EX68|B3EX68 SORAR Nucleoporin NUP188 homolog (Predicted) OS=Sorex araneus GN=NUP188 PE=4 SV=1

tr|B3KMG0|B3KMG0 HUMAN Nucleoporin GLE1 OS=Homo sapiens GN=GLE1 PE=2 SV=1

tr|B3KUL1|B3KUL1 HUMAN cDNA FLJ40132 fis, clone TESTI2012155, highly similar to NUCLEOPORIN-LIKE PROTEIN RIP OS=Homo sapiens PE=2 SV=1

tr|B3KW23|B3KW23 HUMAN cDNA FLJ41961 fis, clone PUAEN2004083, highly similar to Nucleoporin p58/p45 OS=Homo sapiens PE=2 SV=1

tr|B3L361|B3L361 PLAKH Putative uncharacterized protein OS=Plasmodium knowlesi (strain H) GN=PKH 070230 PE=4 SV=1

tr|B3LG91|B3LG91 YEAS1 Nucleoporin NUP42 OS=Saccharomyces cerevisiae (strain RM11-1a) GN=SCRG 00328 PE=4 SV=1

tr|B3LGY3|B3LGY3 YEAS1 Nucleoporin ASM4 OS=Saccharomyces cerevisiae (strain RM11-1a) GN=SCRG 00585 PE=4 SV=1

tr|B3LH07|B3LH07 YEAS1 Nucleoporin NUP84 OS=Saccharomyces cerevisiae (strain RM11-1a) GN=SCRG 00611 PE=4 SV=1

tr|B3LH87|B3LH87 YEAS1 Nucleoporin GLE1 OS=Saccharomyces cerevisiae (strain RM11-1a) GN=SCRG 00697 PE=4 SV=1

tr|B3LHF7|B3LHF7 YEAS1 Nucleoporin NUP145 OS=Saccharomyces cerevisiae (strain RM11-1a) GN=SCRG 01090 PE=4 SV=1

tr|B3LHM4|B3LHM4 YEAS1 Nucleoporin NUP49/NSP49 OS=Saccharomyces cerevisiae (strain RM11-1a) GN=SCRG 01163 PE=4 SV=1

tr|B3LIB0|B3LIB0 YEAS1 Nucleoporin OS=Saccharomyces cerevisiae (strain RM11-1a) GN=SCRG 00900 PE=4 SV=1

tr|B3LJE4|B3LJE4 YEAS1 Nucleoporin NUP1 OS=Saccharomyces cerevisiae (strain RM11-1a) GN=SCRG 01496 PE=4 SV=1

tr|B3LLF5|B3LLF5 YEAS1 Nucleoporin NUP188 OS=Saccharomyces cerevisiae (strain RM11-1a) GN=SCRG 01796 PE=4 SV=1

tr|B3LLM1|B3LLM1 YEAS1 Nucleoporin NDC1 OS=Saccharomyces cerevisiae (strain RM11-1a) GN=SCRG 01864 PE=4 SV=1

tr|B3LLU4|B3LLU4 YEAS1 Nucleoporin NUP116/NSP116 OS=Saccharomyces cerevisiae (strain RM11-1a) GN=SCRG 01942 PE=4 SV=1

tr|B3LNL1|B3LNL1 YEAS1 Nucleoporin NUP170 OS=Saccharomyces cerevisiae (strain RM11-1a) GN=SCRG 03038 PE=4 SV=1

tr|B3LQ49|B3LQ49 YEAS1 Nucleoporin NUP82 OS=Saccharomyces cerevisiae (strain RM11-1a) GN=SCRG 03608 PE=4 SV=1

tr|B3LQ72|B3LQ72 YEAS1 Nucleoporin NUP192 OS=Saccharomyces cerevisiae (strain RM11-1a) GN=SCRG 03631 PE=4 SV=1

tr|B3LQD1|B3LQD1 YEAS1 Nucleoporin NUP85 OS=Saccharomyces cerevisiae (strain RM11-1a) GN=SCRG 03694 PE=4 SV=1

tr|B3LR23|B3LR23 YEAS1 Nucleoporin NUP100/NSP100 OS=Saccharomyces cerevisiae (strain RM11-1a) GN=SCRG 03952 PE=4 SV=1

tr|B3LR34|B3LR34 YEAS1 Nucleoporin NUP120 OS=Saccharomyces cerevisiae (strain RM11-1a) GN=SCRG 03963 PE=4 SV=1

tr|B3LRF6|B3LRF6 YEAS1 Nucleoporin NUP133 OS=Saccharomyces cerevisiae (strain RM11-1a) GN=SCRG 04097 PE=4 SV=1

tr|B3LTW2|B3LTW2 YEAS1 Nucleoporin OS=Saccharomyces cerevisiae (strain RM11-1a) GN=SCRG 05287 PE=4 SV=1

tr|B3LUL0|B3LUL0 YEAS1 96 kDa nucleoporin-interacting component OS=Saccharomyces cerevisiae (strain RM11-1a) GN=SCRG 05548 PE=4 SV=1

tr|B3LUT9|B3LUT9 YEAS1 Nucleoporin NUP60 OS=Saccharomyces cerevisiae (strain RM11-1a) GN=SCRG 05635 PE=4 SV=1

tr|B3LXQ5|B3LXQ5 DROAN GF17610 OS=Drosophila ananassae GN=GF17610 PE=4 SV=1

tr|B3LY45|B3LY45 DROAN GF18736 OS=Drosophila ananassae GN=GF18736 PE=4 SV=1

tr|B3M1W8|B3M1W8 DROAN GF17877 OS=Drosophila ananassae GN=GF17877 PE=4 SV=1

tr|B3M326|B3M326 DROAN GF17021 OS=Drosophila ananassae GN=GF17021 PE=4 SV=1

tr|B3M365|B3M365 DROAN GF17003 OS=Drosophila ananassae GN=GF17003 PE=4 SV=1

tr|B3M9I6|B3M9I6 DROAN GF25084 OS=Drosophila ananassae GN=GF25084 PE=4 SV=1

tr|B3MCK8|B3MCK8 DROAN GF12062 OS=Drosophila ananassae GN=GF12062 PE=4 SV=1

tr|B3MCV0|B3MCV0 DROAN GF11461 OS=Drosophila ananassae GN=GF11461 PE=4 SV=1

tr|B3MH55|B3MH55 DROAN GF12278 OS=Drosophila ananassae GN=GF12278 PE=4 SV=1

tr|B3MJZ9|B3MJZ9 DROAN GF15841 OS=Drosophila ananassae GN=GF15841 PE=4 SV=1

tr|B3MNF6|B3MNF6 DROAN GF15643 OS=Drosophila ananassae GN=GF15643 PE=4 SV=1

tr|B3MTP4|B3MTP4 DROAN GF23143 OS=Drosophila ananassae GN=GF23143 PE=4 SV=1

tr|B3MZP3|B3MZP3 DROAN GF19214 OS=Drosophila ananassae GN=GF19214 PE=4 SV=1

tr|B3N4K7|B3N4K7 DROER GG23708 OS=Drosophila erecta GN=GG23708 PE=4 SV=1

tr|B3N4Z6|B3N4Z6 DROER GG23693 OS=Drosophila erecta GN=GG23693 PE=4 SV=1

tr|B3NLQ4|B3NLQ4 DROER GG20987 OS=Drosophila erecta GN=GG20987 PE=4 SV=1

tr|B3NS08|B3NS08 DROER GG22579 OS=Drosophila erecta GN=GG22579 PE=4 SV=1

tr|B3NVY2|B3NVY2 DROER GG17817 OS=Drosophila erecta GN=GG17817 PE=4 SV=1

tr|B3P097|B3P097 DROER GG23417 OS=Drosophila erecta GN=GG23417 PE=4 SV=1

tr|B3P3Q1|B3P3Q1 DROER GG21001 OS=Drosophila erecta GN=GG21001 PE=4 SV=1

tr|B3P480|B3P480 DROER GG17108 OS=Drosophila erecta GN=GG17108 PE=4 SV=1

tr|B3P8C6|B3P8C6 DROER GG11235 OS=Drosophila erecta GN=GG11235 PE=4 SV=1

tr|B3P8D7|B3P8D7 DROER GG12402 OS=Drosophila erecta GN=GG12402 PE=4 SV=1

tr|B3P8L3|B3P8L3 DROER GG11158 OS=Drosophila erecta GN=GG11158 PE=4 SV=1

tr|B3RHK8|B3RHK8 YEAS1 Nucleoporin OS=Saccharomyces cerevisiae (strain RM11-1a) GN=SCRG 04280 PE=4 SV=1

tr|B3RJ10|B3RJ10 TRIAD Putative uncharacterized protein OS=Trichoplax adhaerens GN=TRIADDRAFT 49781 PE=4 SV=1

tr|B3RK73|B3RK73 TRIAD Putative uncharacterized protein OS=Trichoplax adhaerens GN=TRIADDRAFT 52740 PE=4 SV=1

tr|B3RN22|B3RN22 TRIAD Putative uncharacterized protein OS=Trichoplax adhaerens GN=TRIADDRAFT 53012 PE=4 SV=1

tr|B3RY89|B3RY89 TRIAD Putative uncharacterized protein OS=Trichoplax adhaerens GN=TRIADDRAFT 56476 PE=4 SV=1

tr|B3S4Y7|B3S4Y7 TRIAD Putative uncharacterized protein OS=Trichoplax adhaerens GN=TRIADDRAFT 29198 PE=4 SV=1

tr|B3S7B0|B3S7B0 TRIAD Putative uncharacterized protein OS=Trichoplax adhaerens GN=TRIADDRAFT 60101 PE=4 SV=1

tr|B3SCB4|B3SCB4 TRIAD Putative uncharacterized protein OS=Trichoplax adhaerens GN=TRIADDRAFT 61911 PE=4 SV=1

tr|B4DHA3|B4DHA3 HUMAN cDNA FLJ53988, highly similar to Nucleoporin NDC1 OS=Homo sapiens PE=2 SV=1

tr|B4DHC5|B4DHC5 HUMAN cDNA FLJ57927, highly similar to Nucleoporin-like protein RIP OS=Homo sapiens PE=2 SV=1

tr|B4DIK2|B4DIK2 HUMAN cDNA FLJ60565, highly similar to Nuclear pore complex protein Nup153 OS=Homo sapiens PE=2 SV=1

tr|B4DLT2|B4DLT2 HUMAN Nuclear pore complex protein Nup155 OS=Homo sapiens GN=NUP155 PE=2 SV=1

tr|B4DMQ3|B4DMQ3 HUMAN Nuclear pore complex protein Nup85 OS=Homo sapiens GN=NUP85 PE=2 SV=1

tr|B4DP20|B4DP20 HUMAN Nuclear pore complex protein Nup88 OS=Homo sapiens GN=NUP88 PE=2 SV=1

tr|B4DPW1|B4DPW1 HUMAN Nuclear pore complex protein Nup85 OS=Homo sapiens GN=NUP85 PE=2 SV=1

tr|B4DQQ5|B4DQQ5 HUMAN cDNA FLJ53159, highly similar to Nucleoporin NDC1 OS=Homo sapiens PE=2 SV=1

tr|B4DT35|B4DT35 HUMAN Nucleoporin p54 OS=Homo sapiens GN=NUP54 PE=2 SV=1

tr|B4DWF8|B4DWF8 HUMAN cDNA FLJ53414, highly similar to Nuclear pore complex protein Nup98-Nup96precursor OS=Homo sapiens PE=2 SV=1

tr|B4DZJ1|B4DZJ1 HUMAN cDNA FLJ55656, highly similar to Nucleoporin p58/p45 OS=Homo sapiens PE=2 SV=1

tr|B4E0K0|B4E0K0 HUMAN cDNA FLJ52820, highly similar to Nucleoporin p58/p45 OS=Homo sapiens PE=2 SV=1

tr|B4E206|B4E206 HUMAN cDNA FLJ55441, highly similar to Nuclear pore complex protein Nup133 OS=Homo sapiens PE=2 SV=1

tr|B4E3T7|B4E3T7 HUMAN cDNA FLJ55448, highly similar to Nuclear pore complex protein Nup133 OS=Homo sapiens PE=2 SV=1

tr|B4FHB0|B4FHB0 MAIZE Nucleoporin p58/p45 OS=Zea mays PE=2 SV=1

tr|B4G4M0|B4G4M0 DROPE GL24200 OS=Drosophila persimilis GN=GL24200 PE=4 SV=1

tr|B4G505|B4G505 DROPE GL24268 OS=Drosophila persimilis GN=GL24268 PE=4 SV=1

tr|B4G762|B4G762 DROPE GL19137 OS=Drosophila persimilis GN=GL19137 PE=4 SV=1

tr|B4G9U2|B4G9U2 DROPE GL19544 OS=Drosophila persimilis GN=GL19544 PE=4 SV=1

tr|B4GBM6|B4GBM6 DROPE GL10512 OS=Drosophila persimilis GN=GL10512 PE=4 SV=1

tr|B4GD06|B4GD06 DROPE GL10909 OS=Drosophila persimilis GN=GL10909 PE=4 SV=1

tr|B4GGN7|B4GGN7 DROPE GL17105 OS=Drosophila persimilis GN=GL17105 PE=4 SV=1

tr|B4GME9|B4GME9 DROPE GL12381 OS=Drosophila persimilis GN=GL12381 PE=4 SV=1

tr|B4GMH4|B4GMH4 DROPE GL12243 OS=Drosophila persimilis GN=GL12243 PE=4 SV=1

tr|B4GZB9|B4GZB9 DROPE GL27340 OS=Drosophila persimilis GN=GL27340 PE=4 SV=1

tr|B4H0M1|B4H0M1 DROPE GL14821 OS=Drosophila persimilis GN=GL14821 PE=4 SV=1

tr|B4H294|B4H294 DROPE GL18034 OS=Drosophila persimilis GN=GL18034 PE=4 SV=1

tr|B4H4V6|B4H4V6 DROPE GL10171 OS=Drosophila persimilis GN=GL10171 PE=4 SV=1

tr|B4HE36|B4HE36 DROSE GM25817 OS=Drosophila sechellia GN=GM25817 PE=4 SV=1

tr|B4HER9|B4HER9 DROSE GM26458 OS=Drosophila sechellia GN=GM26458 PE=4 SV=1

tr|B4HFZ0|B4HFZ0 DROSE GM23537 OS=Drosophila sechellia GN=GM23537 PE=4 SV=1

tr|B4HG01|B4HG01 DROSE GM26536 OS=Drosophila sechellia GN=GM26536 PE=4 SV=1

tr|B4HGU4|B4HGU4 DROSE GM25992 OS=Drosophila sechellia GN=GM25992 PE=4 SV=1

tr|B4HND2|B4HND2 DROSE GM19922 OS=Drosophila sechellia GN=GM19922 PE=4 SV=1

tr|B4HPI8|B4HPI8 DROSE GM20361 OS=Drosophila sechellia GN=GM20361 PE=4 SV=1

tr|B4HWZ6|B4HWZ6 DROSE GM18798 OS=Drosophila sechellia GN=GM18798 PE=4 SV=1

tr|B4HX22|B4HX22 DROSE GM18918 OS=Drosophila sechellia GN=GM18918 PE=4 SV=1

tr|B4IG80|B4IG80 DROSE GM17645 OS=Drosophila sechellia GN=GM17645 PE=4 SV=1

tr|B4IHT5|B4IHT5 DROSE GM26854 OS=Drosophila sechellia GN=GM26854 PE=4 SV=1

tr|B4J4R0|B4J4R0 DROGR GH20918 OS=Drosophila grimshawi GN=GH20918 PE=4 SV=1

tr|B4J5I7|B4J5I7 DROGR GH20846 OS=Drosophila grimshawi GN=GH20846 PE=4 SV=1

tr|B4J709|B4J709 DROGR GH21193 OS=Drosophila grimshawi GN=GH21193 PE=4 SV=1

tr|B4JBD6|B4JBD6 DROGR GH10764 OS=Drosophila grimshawi GN=GH10764 PE=4 SV=1

tr|B4JHU7|B4JHU7 DROGR GH18990 OS=Drosophila grimshawi GN=GH18990 PE=4 SV=1

tr|B4JQ10|B4JQ10 DROGR GH13295 OS=Drosophila grimshawi GN=GH13295 PE=4 SV=1

tr|B4JRS6|B4JRS6 DROGR GH19600 OS=Drosophila grimshawi GN=GH19600 PE=4 SV=1

tr|B4JRZ7|B4JRZ7 DROGR GH19208 OS=Drosophila grimshawi GN=GH19208 PE=4 SV=1

tr|B4JT30|B4JT30 DROGR GH14857 OS=Drosophila grimshawi GN=GH14857 PE=4 SV=1

tr|B4JTA2|B4JTA2 DROGR GH10992 OS=Drosophila grimshawi GN=GH10992 PE=4 SV=1

tr|B4JTZ6|B4JTZ6 DROGR GH13245 OS=Drosophila grimshawi GN=GH13245 PE=4 SV=1

tr|B4JWX6|B4JWX6 DROGR GH17674 OS=Drosophila grimshawi GN=GH17674 PE=4 SV=1

tr|B4JZ20|B4JZ20 DROGR GH22400 OS=Drosophila grimshawi GN=GH22400 PE=4 SV=1

tr|B4K1V1|B4K1V1 DROGR GH25288 OS=Drosophila grimshawi GN=GH25288 PE=4 SV=1

tr|B4K4U0|B4K4U0 DROMO GI22417 OS=Drosophila mojavensis GN=GI22417 PE=4 SV=1

tr|B4K5E7|B4K5E7 DROMO GI22372 OS=Drosophila mojavensis GN=GI22372 PE=4 SV=1

tr|B4K764|B4K764 DROMO GI22267 OS=Drosophila mojavensis GN=GI22267 PE=4 SV=1

tr|B4KBB3|B4KBB3 DROMO GI22006 OS=Drosophila mojavensis GN=GI22006 PE=4 SV=1

tr|B4KD74|B4KD74 DROMO GI24485 OS=Drosophila mojavensis GN=GI24485 PE=4 SV=1

tr|B4KD86|B4KD86 DROMO GI24492 OS=Drosophila mojavensis GN=GI24492 PE=4 SV=1

tr|B4KDA9|B4KDA9 DROMO GI24505 OS=Drosophila mojavensis GN=GI24505 PE=4 SV=1

tr|B4KHB2|B4KHB2 DROMO GI20597 OS=Drosophila mojavensis GN=GI20597 PE=4 SV=1

tr|B4KHQ4|B4KHQ4 DROMO GI18159 OS=Drosophila mojavensis GN=GI18159 PE=4 SV=1

tr|B4KM20|B4KM20 DROMO GI18355 OS=Drosophila mojavensis GN=GI18355 PE=4 SV=1

tr|B4KPS6|B4KPS6 DROMO GI20950 OS=Drosophila mojavensis GN=GI20950 PE=4 SV=1

tr|B4KRT3|B4KRT3 DROMO GI19922 OS=Drosophila mojavensis GN=GI19922 PE=4 SV=1

tr|B4KRU5|B4KRU5 DROMO GI20480 OS=Drosophila mojavensis GN=GI20480 PE=4 SV=1

tr|B4L5M1|B4L5M1 DROMO GI21492 OS=Drosophila mojavensis GN=GI21492 PE=4 SV=1

tr|B4LK25|B4LK25 DROVI GJ20755 OS=Drosophila virilis GN=GJ20755 PE=4 SV=1

tr|B4LKX5|B4LKX5 DROVI GJ20672 OS=Drosophila virilis GN=GJ20672 PE=4 SV=1

tr|B4LLR9|B4LLR9 DROVI GJ22330 OS=Drosophila virilis GN=GJ22330 PE=4 SV=1

tr|B4LV31|B4LV31 DROVI GJ13938 OS=Drosophila virilis GN=GJ13938 PE=4 SV=1

tr|B4LVB1|B4LVB1 DROVI GJ14586 OS=Drosophila virilis GN=GJ14586 PE=4 SV=1

tr|B4LXS6|B4LXS6 DROVI GJ24406 OS=Drosophila virilis GN=GJ24406 PE=4 SV=1

tr|B4LZ99|B4LZ99 DROVI GJ24551 OS=Drosophila virilis GN=GJ24551 PE=4 SV=1

tr|B4LZB1|B4LZB1 DROVI GJ24557 OS=Drosophila virilis GN=GJ24557 PE=4 SV=1

tr|B4M098|B4M098 DROVI GJ24058 OS=Drosophila virilis GN=GJ24058 PE=4 SV=1

tr|B4M0E9|B4M0E9 DROVI GJ24642 OS=Drosophila virilis GN=GJ24642 PE=4 SV=1

tr|B4M326|B4M326 DROVI GJ19033 OS=Drosophila virilis GN=GJ19033 PE=4 SV=1

tr|B4M4P9|B4M4P9 DROVI GJ10977 OS=Drosophila virilis GN=GJ10977 PE=4 SV=1

tr|B4M641|B4M641 DROVI GJ10460 OS=Drosophila virilis GN=GJ10460 PE=4 SV=1

tr|B4MJK3|B4MJK3 DROWI GK20850 OS=Drosophila willistoni GN=GK20850 PE=4 SV=1

tr|B4MKD3|B4MKD3 DROWI GK20632 OS=Drosophila willistoni GN=GK20632 PE=4 SV=1

tr|B4MUA3|B4MUA3 DROWI GK15250 OS=Drosophila willistoni GN=GK15250 PE=4 SV=1

tr|B4MWE5|B4MWE5 DROWI GK14894 OS=Drosophila willistoni GN=GK14894 PE=4 SV=1

tr|B4MYU9|B4MYU9 DROWI GK18166 OS=Drosophila willistoni GN=GK18166 PE=4 SV=1

tr|B4NBQ8|B4NBQ8 DROWI GK11142 OS=Drosophila willistoni GN=GK11142 PE=4 SV=1

tr|B4ND03|B4ND03 DROWI GK24989 OS=Drosophila willistoni GN=GK24989 PE=4 SV=1

tr|B4NF89|B4NF89 DROWI GK22571 OS=Drosophila willistoni GN=GK22571 PE=4 SV=1

tr|B4NFD2|B4NFD2 DROWI GK22549 OS=Drosophila willistoni GN=GK22549 PE=4 SV=1

tr|B4NG78|B4NG78 DROWI GK22778 OS=Drosophila willistoni GN=GK22778 PE=4 SV=1

tr|B4NI06|B4NI06 DROWI GK13562 OS=Drosophila willistoni GN=GK13562 PE=4 SV=1

tr|B4NIF1|B4NIF1 DROWI GK13519 OS=Drosophila willistoni GN=GK13519 PE=4 SV=1

tr|B4P155|B4P155 DROYA GE18504 OS=Drosophila yakuba GN=GE18504 PE=4 SV=1

tr|B4P176|B4P176 DROYA GE18515 OS=Drosophila yakuba GN=GE18515 PE=4 SV=1

tr|B4P1W3|B4P1W3 DROYA GE12566 OS=Drosophila yakuba GN=GE12566 PE=4 SV=1

tr|B4P4Q7|B4P4Q7 DROYA GE13930 OS=Drosophila yakuba GN=GE13930 PE=4 SV=1

tr|B4P501|B4P501 DROYA GE13429 OS=Drosophila yakuba GN=GE13429 PE=4 SV=1

tr|B4P5A1|B4P5A1 DROYA GE13448 OS=Drosophila yakuba GN=GE13448 PE=4 SV=1

tr|B4PIA0|B4PIA0 DROYA GE21461 OS=Drosophila yakuba GN=GE21461 PE=4 SV=1

tr|B4PMD6|B4PMD6 DROYA GE10323 OS=Drosophila yakuba GN=GE10323 PE=4 SV=1

tr|B4PNI5|B4PNI5 DROYA GE25616 OS=Drosophila yakuba GN=GE25616 PE=4 SV=1

tr|B4PNY2|B4PNY2 DROYA GE23921 OS=Drosophila yakuba GN=GE23921 PE=4 SV=1

tr|B4PNZ5|B4PNZ5 DROYA GE10401 OS=Drosophila yakuba GN=GE10401 PE=4 SV=1

tr|B4PPD3|B4PPD3 DROYA GE24497 OS=Drosophila yakuba GN=GE24497 PE=4 SV=1

tr|B4PSN1|B4PSN1 DROYA GE26422 OS=Drosophila yakuba GN=GE26422 PE=4 SV=1

tr|B4Q2G8|B4Q2G8 DROYA GE17112 OS=Drosophila yakuba GN=GE17112 PE=4 SV=1

tr|B4QA89|B4QA89 DROSI GD23750 OS=Drosophila simulans GN=GD23750 PE=4 SV=1

tr|B4QAB5|B4QAB5 DROSI GD23764 OS=Drosophila simulans GN=Nup160 PE=4 SV=1

tr|B4QCA1|B4QCA1 DROSI Nup75 OS=Drosophila simulans GN=Nup75 PE=4 SV=1

tr|B4QCW4|B4QCW4 DROSI GD25840 OS=Drosophila simulans GN=GD25840 PE=4 SV=1

tr|B4QDF4|B4QDF4 DROSI GD25821 OS=Drosophila simulans GN=GD25821 PE=4 SV=1

tr|B4QS78|B4QS78 DROSI GD20552 OS=Drosophila simulans GN=GD20552 PE=4 SV=1

tr|B4QSV8|B4QSV8 DROSI GD19304 OS=Drosophila simulans GN=GD19304 PE=4 SV=1

tr|B4QZ69|B4QZ69 DROSI GD20393 OS=Drosophila simulans GN=GD20393 PE=4 SV=1

tr|B4R0P6|B4R0P6 DROSI Nup133 OS=Drosophila simulans GN=Nup133 PE=4 SV=1

tr|B4R252|B4R252 DROSI Nup98 OS=Drosophila simulans GN=Nup98 PE=4 SV=1

tr|B5DR08|B5DR08 DROPS GA28376 OS=Drosophila pseudoobscura pseudoobscura GN=GA28376 PE=4 SV=1

tr|B5DVY2|B5DVY2 DROPS GA27489 OS=Drosophila pseudoobscura pseudoobscura GN=GA27489 PE=4 SV=1

tr|B5DX37|B5DX37 DROPS GA27113 OS=Drosophila pseudoobscura pseudoobscura GN=GA27113 PE=4 SV=1

tr|B5E1L7|B5E1L7 DROPS GA24106 OS=Drosophila pseudoobscura pseudoobscura GN=GA24106 PE=4 SV=1

tr|B5VI28|B5VI28 YEAS6 YFR002Wp-like protein OS=Saccharomyces cerevisiae (strain AWRI1631) GN=AWRI1631 60640 PE=4 SV=1

tr|B5VJ65|B5VJ65 YEAS6 YGR119Cp-like protein OS=Saccharomyces cerevisiae (strain AWRI1631) GN=AWRI1631 73440 PE=4 SV=1

tr|B5VLJ7|B5VLJ7 YEAS6 YJR042Wp-like protein OS=Saccharomyces cerevisiae (strain AWRI1631) GN=AWRI1631 102350 PE=4 SV=1

tr|B5VM90|B5VM90 YEAS6 YKL068Wp-like protein OS=Saccharomyces cerevisiae (strain AWRI1631) GN=AWRI1631 111600 PE=4 SV=1

tr|B5VM99|B5VM99 YEAS6 YKL057Cp-like protein OS=Saccharomyces cerevisiae (strain AWRI1631) GN=AWRI1631 111680 PE=4 SV=1

tr|B5VP95|B5VP95 YEAS6 YML031Wp-like protein OS=Saccharomyces cerevisiae (strain AWRI1631) GN=AWRI1631 131060 PE=4 SV=1

tr|B5VPH5|B5VPH5 YEAS6 YMR047Cp-like protein OS=Saccharomyces cerevisiae (strain AWRI1631) GN=AWRI1631 131890 PE=4 SV=1

tr|B5X1Y4|B5X1Y4 SALSA Nucleoporin-like 2 OS=Salmo salar GN=NUPL2 PE=2 SV=1

tr|B5X399|B5X399 SALSA Nucleoporin p54 OS=Salmo salar GN=NUP54 PE=2 SV=1

tr|B5X3Z2|B5X3Z2 SALSA Nuclear pore glycoprotein p62 OS=Salmo salar GN=NUP62 PE=2 SV=1

tr|B5X4X1|B5X4X1 SALSA Nucleoporin NUP85 OS=Salmo salar GN=NUP85 PE=2 SV=1

tr|B6AGA0|B6AGA0 CRYMR Nucleoporin autopeptidase family protein OS=Cryptosporidium muris (strain RN66) GN=CMU 001120 PE=4 SV=1


tr|B6AK04|B6AK04 CRYMR Putative uncharacterized protein OS=Cryptosporidium muris (strain RN66) GN=CMU 003840 PE=4 SV=1

tr|B6H2W8|B6H2W8 PENCW Pc13g05680 protein OS=Penicillium chrysogenum (strain ATCC 28089 / DSM 1075 / Wisconsin 54-1255) GN=Pc13g05680 PE=4 SV=1

tr|B6H365|B6H365 PENCW Pc13g12830 protein OS=Penicillium chrysogenum (strain ATCC 28089 / DSM 1075 / Wisconsin 54-1255) GN=Pc13g12830 PE=4 SV=1

tr|B6H5A2|B6H5A2 PENCW Pc13g12280 protein OS=Penicillium chrysogenum (strain ATCC 28089 / DSM 1075 / Wisconsin 54-1255) GN=Pc13g12280 PE=4 SV=1

tr|B6H8Z6|B6H8Z6 PENCW Pc16g04660 protein OS=Penicillium chrysogenum (strain ATCC 28089 / DSM 1075 / Wisconsin 54-1255) GN=Pc16g04660 PE=4 SV=1

tr|B6HBF5|B6HBF5 PENCW Pc18g03910 protein OS=Penicillium chrysogenum (strain ATCC 28089 / DSM 1075 / Wisconsin 54-1255) GN=Pc18g03910 PE=4 SV=1

tr|B6HD67|B6HD67 PENCW Pc20g01300 protein OS=Penicillium chrysogenum (strain ATCC 28089 / DSM 1075 / Wisconsin 54-1255) GN=Pc20g01300 PE=4 SV=1

tr|B6HFD8|B6HFD8 PENCW Pc20g00420 protein OS=Penicillium chrysogenum (strain ATCC 28089 / DSM 1075 / Wisconsin 54-1255) GN=Pc20g00420 PE=4 SV=1

tr|B6HL09|B6HL09 PENCW Pc21g20590 protein OS=Penicillium chrysogenum (strain ATCC 28089 / DSM 1075 / Wisconsin 54-1255) GN=Pc21g20590 PE=4 SV=1

tr|B6HLB5|B6HLB5 PENCW Pc21g12290 protein OS=Penicillium chrysogenum (strain ATCC 28089 / DSM 1075 / Wisconsin 54-1255) GN=Pc21g12290 PE=4 SV=1

tr|B6HPW0|B6HPW0 PENCW Pc22g06700 protein OS=Penicillium chrysogenum (strain ATCC 28089 / DSM 1075 / Wisconsin 54-1255) GN=Pc22g06700 PE=4 SV=1

tr|B6HU64|B6HU64 PENCW Pc22g18290 protein OS=Penicillium chrysogenum (strain ATCC 28089 / DSM 1075 / Wisconsin 54-1255) GN=Pc22g18290 PE=4 SV=1

tr|B6JUZ4|B6JUZ4 SCHJY Nucleoporin OS=Schizosaccharomyces japonicus (strain yFS275 / FY16936) GN=SJAG 00093 PE=4 SV=1

tr|B6JVG4|B6JVG4 SCHJY Nucleoporin nup184 OS=Schizosaccharomyces japonicus (strain yFS275 / FY16936) GN=SJAG 00375 PE=4 SV=1

tr|B6JVQ6|B6JVQ6 SCHJY Nucleoporin nup85 OS=Schizosaccharomyces japonicus (strain yFS275 / FY16936) GN=SJAG 00471 PE=4 SV=1

tr|B6JXD7|B6JXD7 SCHJY Nucleoporin Nup82 OS=Schizosaccharomyces japonicus (strain yFS275 / FY16936) GN=SJAG 01065 PE=4 SV=1

tr|B6JXR3|B6JXR3 SCHJY Nucleoporin nup132 OS=Schizosaccharomyces japonicus (strain yFS275 / FY16936) GN=SJAG 01374 PE=4 SV=1

tr|B6JZ12|B6JZ12 SCHJY Nucleoporin Pom152 OS=Schizosaccharomyces japonicus (strain yFS275 / FY16936) GN=SJAG 01834 PE=4 SV=1

tr|B6JZZ6|B6JZZ6 SCHJY Nucleoporin npp106 OS=Schizosaccharomyces japonicus (strain yFS275 / FY16936) GN=SJAG 01185 PE=4 SV=1

tr|B6K135|B6K135 SCHJY Nucleoporin Nup157/170 OS=Schizosaccharomyces japonicus (strain yFS275 / FY16936) GN=SJAG 02757 PE=4 SV=1

tr|B6K1V0|B6K1V0 SCHJY Nucleoporin nup44 OS=Schizosaccharomyces japonicus (strain yFS275 / FY16936) GN=SJAG 02210 PE=4 SV=1

tr|B6K209|B6K209 SCHJY Nucleoporin nsp1 OS=Schizosaccharomyces japonicus (strain yFS275 / FY16936) GN=SJAG 02274 PE=4 SV=1

tr|B6K3B9|B6K3B9 SCHJY Nucleoporin-like protein amo1 OS=Schizosaccharomyces japonicus (strain yFS275 / FY16936) GN=SJAG 03103 PE=4 SV=1

tr|B6K3J6|B6K3J6 SCHJY Nucleoporin Nup186 OS=Schizosaccharomyces japonicus (strain yFS275 / FY16936) GN=SJAG 03182 PE=4 SV=1

tr|B6K3L1|B6K3L1 SCHJY Nuclear envelope protein ndc1 OS=Schizosaccharomyces japonicus (strain yFS275 / FY16936) GN=SJAG 03200 PE=4 SV=1

tr|B6K3V7|B6K3V7 SCHJY Nucleoporin nup189 OS=Schizosaccharomyces japonicus (strain yFS275 / FY16936) GN=SJAG 03299 PE=4 SV=1

tr|B6K578|B6K578 SCHJY Nucleoporin GLE1 OS=Schizosaccharomyces japonicus (strain yFS275 / FY16936) GN=SJAG 03847 PE=4 SV=1

tr|B6K5L1|B6K5L1 SCHJY Predicted protein OS=Schizosaccharomyces japonicus (strain yFS275 / FY16936) GN=SJAG 03986 PE=4 SV=1

tr|B6K5P1|B6K5P1 SCHJY Predicted protein OS=Schizosaccharomyces japonicus (strain yFS275 / FY16936) GN=SJAG 04017 PE=4 SV=1

tr|B6K619|B6K619 SCHJY Nucleoporin nup107 OS=Schizosaccharomyces japonicus (strain yFS275 / FY16936) GN=SJAG 04148 PE=4 SV=1

tr|B6K6F2|B6K6F2 SCHJY Nucleoporin nup61 OS=Schizosaccharomyces japonicus (strain yFS275 / FY16936) GN=SJAG 04284 PE=4 SV=1

tr|B6K930|B6K930 TOXGO Nucleoporin FG repeat-containing protein OS=Toxoplasma gondii GN=TGME49 113430 PE=4 SV=1

tr|B6KAC9|B6KAC9 TOXGO Nucleoporin FG repeat-containing protein OS=Toxoplasma gondii GN=TGME49 110610 PE=4 SV=1

tr|B6KBH4|B6KBH4 TOXGO Nucleoporin, putative OS=Toxoplasma gondii GN=TGME49 059640 PE=4 SV=1

tr|B6KDR3|B6KDR3 TOXGO Putative uncharacterized protein OS=Toxoplasma gondii GN=TGME49 073850 PE=4 SV=1

tr|B6KRE5|B6KRE5 TOXGO Putative uncharacterized protein OS=Toxoplasma gondii GN=TGME49 106560 PE=4 SV=1

tr|B6Q1M1|B6Q1M1 PENMQ Nuclear envelope protein, putative OS=Penicillium marneffei (strain ATCC 18224 / CBS 334.59 / QM 7333) GN=PMAA 027270 PE=4 SV=1

tr|B6Q2R3|B6Q2R3 PENMQ Nuclear pore complex subunit Nup133, putative OS=Penicillium marneffei (strain ATCC 18224 / CBS 334.59 / QM 7333) GN=PMAA 028360 PE=4 SV=1

tr|B6Q7M4|B6Q7M4 PENMQ Nucleoporin NUP49/NSP49, putative OS=Penicillium marneffei (strain ATCC 18224 / CBS 334.59 / QM 7333) GN=PMAA 035530 PE=4 SV=1

tr|B6Q7M5|B6Q7M5 PENMQ Nucleoporin NUP49/NSP49, putative OS=Penicillium marneffei (strain ATCC 18224 / CBS 334.59 / QM 7333) GN=PMAA 035530 PE=4 SV=1

tr|B6QCL3|B6QCL3 PENMQ Nucleoporin (Nup184), putative OS=Penicillium marneffei (strain ATCC 18224 / CBS 334.59 / QM 7333) GN=PMAA 067660 PE=4 SV=1

tr|B6QD98|B6QD98 PENMQ RanBP1 domain protein OS=Penicillium marneffei (strain ATCC 18224 / CBS 334.59 / QM 7333) GN=PMAA 077790 PE=4 SV=1

tr|B6QGN2|B6QGN2 PENMQ Nuclear pore protein (Nic96), putative OS=Penicillium marneffei (strain ATCC 18224 / CBS 334.59 / QM 7333) GN=PMAA 086070 PE=4 SV=1

tr|B6QIN2|B6QIN2 PENMQ Nucleoporin, putative OS=Penicillium marneffei (strain ATCC 18224 / CBS 334.59 / QM 7333) GN=PMAA 098150 PE=4 SV=1

tr|B6QL33|B6QL33 PENMQ Nucleoporin Nsp1, putative OS=Penicillium marneffei (strain ATCC 18224 / CBS 334.59 / QM 7333) GN=PMAA 056020 PE=4 SV=1

tr|B6QQD0|B6QQD0 PENMQ Nucleoporin SONB, putative OS=Penicillium marneffei (strain ATCC 18224 / CBS 334.59 / QM 7333) GN=PMAA 041030 PE=4 SV=1

tr|B6QRU9|B6QRU9 PENMQ Non-repetitive nucleoporin, putative OS=Penicillium marneffei (strain ATCC 18224 / CBS 334.59 / QM 7333) GN=PMAA 049140 PE=4 SV=1

tr|B6QS23|B6QS23 PENMQ Putative uncharacterized protein OS=Penicillium marneffei (strain ATCC 18224 / CBS 334.59 / QM 7333) GN=PMAA 043980 PE=4 SV=1

tr|B6QUV2|B6QUV2 PENMQ Nuclear pore complex subunit Nup85, putative OS=Penicillium marneffei (strain ATCC 18224 / CBS 334.59 / QM 7333) GN=PMAA 010400 PE=4 SV=1

tr|B6TCC2|B6TCC2 MAIZE Nucleoporin p58/p45 OS=Zea mays PE=2 SV=1

tr|B6TCM6|B6TCM6 MAIZE Putative uncharacterized protein OS=Zea mays PE=2 SV=1

tr|B6U818|B6U818 MAIZE Putative uncharacterized protein OS=Zea mays PE=2 SV=1

tr|B7FN93|B7FN93 MEDTR Putative uncharacterized protein OS=Medicago truncatula PE=2 SV=1

tr|B7FTF1|B7FTF1 PHATC Predicted protein OS=Phaeodactylum tricornutum (strain CCAP 1055/1) GN=PHATRDRAFT 43774 PE=4 SV=1

tr|B7FY57|B7FY57 PHATC Predicted protein OS=Phaeodactylum tricornutum (strain CCAP 1055/1) GN=PHATRDRAFT 35311 PE=4 SV=1

tr|B7FYX5|B7FYX5 PHATC Predicted protein OS=Phaeodactylum tricornutum (strain CCAP 1055/1) GN=PHATRDRAFT 45854 PE=4 SV=1

tr|B7G383|B7G383 PHATC Predicted protein OS=Phaeodactylum tricornutum (strain CCAP 1055/1) GN=PHATRDRAFT 47393 PE=4 SV=1

tr|B7G5I8|B7G5I8 PHATC Predicted protein OS=Phaeodactylum tricornutum (strain CCAP 1055/1) GN=PHATRDRAFT 47965 PE=4 SV=1

tr|B7GE29|B7GE29 PHATC Predicted protein OS=Phaeodactylum tricornutum (strain CCAP 1055/1) GN=PHATRDRAFT 50425 PE=4 SV=1

tr|B7P8U5|B7P8U5 IXOSC Nuclear pore complex protein nup155, putative (Fragment) OS=Ixodes scapularis GN=IscW ISCW002864 PE=4 SV=1

tr|B7Q8U1|B7Q8U1 IXOSC Leucine zipper transcription factor, putative OS=Ixodes scapularis GN=IscW ISCW021143 PE=4 SV=1

tr|B7QD63|B7QD63 IXOSC Nuclear pore complex protein Nup88, putative OS=Ixodes scapularis GN=IscW ISCW022892 PE=4 SV=1

tr|B7QGP2|B7QGP2 IXOSC Nuclear pore complex protein Nup160, putative (Fragment) OS=Ixodes scapularis GN=IscW ISCW014695 PE=4 SV=1

tr|B7QHX8|B7QHX8 IXOSC Nuclear pore complex protein Nup93, putative OS=Ixodes scapularis GN=IscW ISCW023557 PE=4 SV=1

tr|B7QKX8|B7QKX8 IXOSC Nuclear pore complex protein nup98, putative OS=Ixodes scapularis GN=IscW ISCW013985 PE=4 SV=1

tr|B7Z5I6|B7Z5I6 HUMAN cDNA FLJ56516, highly similar to Nuclear pore complex protein Nup88 OS=Homo sapiens PE=2 SV=1

tr|B7ZN81|B7ZN81 MOUSE Nup98 protein OS=Mus musculus GN=Nup98 PE=2 SV=1

tr|B7ZY38|B7ZY38 MAIZE Putative uncharacterized protein OS=Zea mays PE=2 SV=1

tr|B8A421|B8A421 DROME RE74545p OS=Drosophila melanogaster GN=Nup98-RA PE=2 SV=1

tr|B8A8J3|B8A8J3 ORYSI Putative uncharacterized protein OS=Oryza sativa subsp. indica GN=OsI 02036 PE=4 SV=1

tr|B8A9E5|B8A9E5 ORYSI Putative uncharacterized protein OS=Oryza sativa subsp. indica GN=OsI 03713 PE=4 SV=1

tr|B8AJK4|B8AJK4 ORYSI Putative uncharacterized protein OS=Oryza sativa subsp. indica GN=OsI 10588 PE=4 SV=1

tr|B8APG0|B8APG0 ORYSI Putative uncharacterized protein OS=Oryza sativa subsp. indica GN=OsI 11561 PE=4 SV=1

tr|B8B151|B8B151 ORYSI Putative uncharacterized protein OS=Oryza sativa subsp. indica GN=OsI 22677 PE=4 SV=1

tr|B8BNC6|B8BNC6 ORYSI Putative uncharacterized protein OS=Oryza sativa subsp. indica GN=OsI 37598 PE=4 SV=1

tr|B8BNC7|B8BNC7 ORYSI Putative uncharacterized protein OS=Oryza sativa subsp. indica GN=OsI 37599 PE=4 SV=1

tr|B8BQE3|B8BQE3 THAPS Predicted protein OS=Thalassiosira pseudonana GN=THAPSDRAFT 1255 PE=4 SV=1

tr|B8BT32|B8BT32 THAPS Predicted protein OS=Thalassiosira pseudonana GN=THAPSDRAFT 20620 PE=4 SV=1

tr|B8BY10|B8BY10 THAPS Predicted protein OS=Thalassiosira pseudonana GN=THAPSDRAFT 21791 PE=4 SV=1

tr|B8BZW1|B8BZW1 THAPS Predicted protein OS=Thalassiosira pseudonana GN=THAPSDRAFT 22359 PE=4 SV=1

tr|B8C2B6|B8C2B6 THAPS Putative uncharacterized protein OS=Thalassiosira pseudonana GN=THAPSDRAFT 5225 PE=4 SV=1

tr|B8CAI0|B8CAI0 THAPS Predicted protein OS=Thalassiosira pseudonana GN=THAPSDRAFT 9148 PE=4 SV=1

tr|B8CAI9|B8CAI9 THAPS Predicted protein OS=Thalassiosira pseudonana GN=THAPSDRAFT 24525 PE=4 SV=1

tr|B8JIZ8|B8JIZ8 DANRE Novel protein similar to vertebrate nucleoporin 153kDa (NUP153) OS=Danio rerio GN=si:ch211-153f2.5 PE=4 SV=1

tr|B8LR97|B8LR97 PICSI Putative uncharacterized protein OS=Picea sitchensis PE=2 SV=1

tr|B8LTN6|B8LTN6 TALSN Nuclear pore complex subunit Nup133, putative OS=Talaromyces stipitatus (strain ATCC 10500 / CBS 375.48 / QM 6759 / NRRL 1006) GN=TSTA 070410 PE=4 SV=1

tr|B8LUI9|B8LUI9 TALSN Nuclear envelope protein, putative OS=Talaromyces stipitatus (strain ATCC 10500 / CBS 375.48 / QM 6759 / NRRL 1006) GN=TSTA 071590 PE=4 SV=1

tr|B8LW56|B8LW56 TALSN Putative uncharacterized protein OS=Talaromyces stipitatus (strain ATCC 10500 / CBS 375.48 / QM 6759 / NRRL 1006) GN=TSTA 074620 PE=4 SV=1

tr|B8LWK6|B8LWK6 TALSN Nucleoporin SONB, putative OS=Talaromyces stipitatus (strain ATCC 10500 / CBS 375.48 / QM 6759 / NRRL 1006) GN=TSTA 077620 PE=4 SV=1

tr|B8M272|B8M272 TALSN Nucleoporin (Nup184), putative OS=Talaromyces stipitatus (strain ATCC 10500 / CBS 375.48 / QM 6759 / NRRL 1006) GN=TSTA 087720 PE=4 SV=1

tr|B8M3V9|B8M3V9 TALSN Non-repetitive nucleoporin, putative OS=Talaromyces stipitatus (strain ATCC 10500 / CBS 375.48 / QM 6759 / NRRL 1006) GN=TSTA 039060 PE=4 SV=1

tr|B8MA46|B8MA46 TALSN Nuclear pore protein (Nic96), putative OS=Talaromyces stipitatus (strain ATCC 10500 / CBS 375.48 / QM 6759 / NRRL 1006) GN=TSTA 121190 PE=4 SV=1

tr|B8MAG4|B8MAG4 TALSN RanBP1 domain protein OS=Talaromyces stipitatus (strain ATCC 10500 / CBS 375.48 / QM 6759 / NRRL 1006) GN=TSTA 112210 PE=4 SV=1

tr|B8MEC9|B8MEC9 TALSN Nucleoporin Nsp1, putative OS=Talaromyces stipitatus (strain ATCC 10500 / CBS 375.48 / QM 6759 / NRRL 1006) GN=TSTA 016350 PE=4 SV=1

tr|B8MED0|B8MED0 TALSN Nucleoporin Nsp1, putative OS=Talaromyces stipitatus (strain ATCC 10500 / CBS 375.48 / QM 6759 / NRRL 1006) GN=TSTA 016350 PE=4 SV=1

tr|B8MK09|B8MK09 TALSN Nucleoporin, putative OS=Talaromyces stipitatus (strain ATCC 10500 / CBS 375.48 / QM 6759 / NRRL 1006) GN=TSTA 043000 PE=4 SV=1

tr|B8MRK7|B8MRK7 TALSN Nucleoporin NUP49/NSP49, putative OS=Talaromyces stipitatus (strain ATCC 10500 / CBS 375.48 / QM 6759 / NRRL 1006) GN=TSTA 056650 PE=4 SV=1

tr|B8MU23|B8MU23 TALSN Nuclear pore complex subunit Nup85, putative OS=Talaromyces stipitatus (strain ATCC 10500 / CBS 375.48 / QM 6759 / NRRL 1006) GN=TSTA 006750 PE=4 SV=1

tr|B8MXB1|B8MXB1 ASPFN Non-repetitive nucleoporin, putative OS=Aspergillus flavus (strain ATCC 200026 / FGSC A1120 / NRRL 3357 / JCM 12722 / SRRC 167) GN=AFLA 076980 PE=4 SV=1

tr|B8N391|B8N391 ASPFN Nucleoporin SONB, putative OS=Aspergillus flavus (strain ATCC 200026 / FGSC A1120 / NRRL 3357 / JCM 12722 / SRRC 167) GN=AFLA 027040 PE=4 SV=1

tr|B8N4X8|B8N4X8 ASPFN Nucleoporin (Nup184), putative OS=Aspergillus flavus (strain ATCC 200026 / FGSC A1120 / NRRL 3357 / JCM 12722 / SRRC 167) GN=AFLA 018370 PE=4 SV=1

tr|B8N9X9|B8N9X9 ASPFN Nuclear envelope protein, putative OS=Aspergillus flavus (strain ATCC 200026 / FGSC A1120 / NRRL 3357 / JCM 12722 / SRRC 167) GN=AFLA 112750 PE=4 SV=1

tr|B8NIZ6|B8NIZ6 ASPFN Nuclear pore complex subunit Nup85, putative OS=Aspergillus flavus (strain ATCC 200026 / FGSC A1120 / NRRL 3357 / JCM 12722 / SRRC 167) GN=AFLA 071130 PE=4 SV=1

tr|B8NJI6|B8NJI6 ASPFN Nucleoporin, putative OS=Aspergillus flavus (strain ATCC 200026 / FGSC A1120 / NRRL 3357 / JCM 12722 / SRRC 167) GN=AFLA 067070 PE=4 SV=1

tr|B8NJX1|B8NJX1 ASPFN Putative uncharacterized protein OS=Aspergillus flavus (strain ATCC 200026 / FGSC A1120 / NRRL 3357 / JCM 12722 / SRRC 167) GN=AFLA 069310 PE=4 SV=1

tr|B8NLM8|B8NLM8 ASPFN Nucleoporin Nsp1, putative OS=Aspergillus flavus (strain ATCC 200026 / FGSC A1120 / NRRL 3357 / JCM 12722 / SRRC 167) GN=AFLA 092440 PE=4 SV=1

tr|B8NZ28|B8NZ28 ASPFN Nuclear pore protein (Nic96), putative OS=Aspergillus flavus (strain ATCC 200026 / FGSC A1120 / NRRL 3357 / JCM 12722 / SRRC 167) GN=AFLA 115400 PE=4 SV=1

tr|B8NZ49|B8NZ49 ASPFN Putative uncharacterized protein OS=Aspergillus flavus (strain ATCC 200026 / FGSC A1120 / NRRL 3357 / JCM 12722 / SRRC 167) GN=AFLA 012440 PE=4 SV=1

tr|B8NZ50|B8NZ50 ASPFN Nuclear pore complex subunit Nup133, putative OS=Aspergillus flavus (strain ATCC 200026 / FGSC A1120 / NRRL 3357 / JCM 12722 / SRRC 167) GN=AFLA 012450 PE=4 SV=1

tr|B8P3N6|B8P3N6 POSPM Predicted protein OS=Postia placenta (strain ATCC 44394 / Madison 698-R) GN=POSPLDRAFT 101632 PE=4 SV=1

tr|B8P8E8|B8P8E8 POSPM Predicted protein OS=Postia placenta (strain ATCC 44394 / Madison 698-R) GN=POSPLDRAFT 96787 PE=4 SV=1

tr|B8P962|B8P962 POSPM Predicted protein OS=Postia placenta (strain ATCC 44394 / Madison 698-R) GN=POSPLDRAFT 104820 PE=4 SV=1

tr|B8PPA2|B8PPA2 POSPM Predicted protein OS=Postia placenta (strain ATCC 44394 / Madison 698-R) GN=POSPLDRAFT 98628 PE=4 SV=1

tr|B9EWW8|B9EWW8 ORYSJ Putative uncharacterized protein OS=Oryza sativa subsp. japonica GN=OsJ 01873 PE=4 SV=1

tr|B9EZM9|B9EZM9 ORYSJ Putative uncharacterized protein OS=Oryza sativa subsp. japonica GN=OsJ 03432 PE=4 SV=1

tr|B9FSX0|B9FSX0 ORYSJ Putative uncharacterized protein OS=Oryza sativa subsp. japonica GN=OsJ 21091 PE=4 SV=1

tr|B9GC17|B9GC17 ORYSJ Putative uncharacterized protein OS=Oryza sativa subsp. japonica GN=OsJ 35340 PE=4 SV=1

tr|B9GC18|B9GC18 ORYSJ Putative uncharacterized protein OS=Oryza sativa subsp. japonica GN=OsJ 35341 PE=4 SV=1

tr|B9GJI8|B9GJI8 POPTR Predicted protein OS=Populus trichocarpa GN=POPTRDRAFT 707969 PE=4 SV=1

tr|B9GLM4|B9GLM4 POPTR Predicted protein OS=Populus trichocarpa GN=POPTRDRAFT 750518 PE=4 SV=1

tr|B9GTG1|B9GTG1 POPTR Predicted protein OS=Populus trichocarpa GN=POPTRDRAFT 710294 PE=4 SV=1

tr|B9GVI5|B9GVI5 POPTR Predicted protein OS=Populus trichocarpa GN=POPTRDRAFT 554860 PE=4 SV=1

tr|B9HHN4|B9HHN4 POPTR Predicted protein OS=Populus trichocarpa GN=POPTRDRAFT 564010 PE=4 SV=1

tr|B9HHN7|B9HHN7 POPTR Predicted protein OS=Populus trichocarpa GN=POPTRDRAFT 564013 PE=4 SV=1

tr|B9I0P2|B9I0P2 POPTR Predicted protein OS=Populus trichocarpa GN=POPTRDRAFT 772123 PE=4 SV=1

tr|B9I510|B9I510 POPTR Predicted protein OS=Populus trichocarpa GN=POPTRDRAFT 823177 PE=4 SV=1

tr|B9IKH9|B9IKH9 POPTR Predicted protein OS=Populus trichocarpa GN=POPTRDRAFT 825675 PE=4 SV=1

tr|B9N339|B9N339 POPTR Predicted protein OS=Populus trichocarpa GN=POPTRDRAFT 580574 PE=4 SV=1

tr|B9PG15|B9PG15 TOXGO Putative uncharacterized protein OS=Toxoplasma gondii GN=TGGT1 112930 PE=4 SV=1

tr|B9PIK9|B9PIK9 TOXGO Nucleoporin FG repeat-containing protein, putative OS=Toxoplasma gondii GN=TGGT1 089830 PE=4 SV=1

tr|B9PJS7|B9PJS7 TOXGO Nucleoporin FG repeat-containing protein, putative OS=Toxoplasma gondii GN=TGGT1 086830 PE=4 SV=1

tr|B9PKU5|B9PKU5 TOXGO Nucleoporin, putative OS=Toxoplasma gondii GN=TGGT1 010380 PE=4 SV=1

tr|B9PUT7|B9PUT7 TOXGO Nucleoporin seh1, putative OS=Toxoplasma gondii GN=TGGT1 019730 PE=4 SV=1

tr|B9PZ65|B9PZ65 TOXGO Putative uncharacterized protein OS=Toxoplasma gondii GN=TGGT1 040780 PE=4 SV=1

tr|B9Q484|B9Q484 TOXGO Putative uncharacterized protein OS=Toxoplasma gondii GN=TGVEG 021190 PE=4 SV=1

tr|B9RD41|B9RD41 RICCO Structural constituent of nuclear pore, putative OS=Ricinus communis GN=RCOM 1609340 PE=4 SV=1

tr|B9RMT7|B9RMT7 RICCO Nucleoporin GLE1, putative OS=Ricinus communis GN=RCOM 1083720 PE=4 SV=1

tr|B9RRY7|B9RRY7 RICCO Putative uncharacterized protein OS=Ricinus communis GN=RCOM 0799860 PE=4 SV=1

tr|B9RYY8|B9RYY8 RICCO Transporter, putative OS=Ricinus communis GN=RCOM 1314910 PE=4 SV=1

tr|B9S1E0|B9S1E0 RICCO Nuclear pore complex protein nup93, putative OS=Ricinus communis GN=RCOM 1657160 PE=4 SV=1

tr|B9SEW5|B9SEW5 RICCO Putative uncharacterized protein OS=Ricinus communis GN=RCOM 0106670 PE=4 SV=1

tr|B9SJ33|B9SJ33 RICCO Putative uncharacterized protein OS=Ricinus communis GN=RCOM 0598070 PE=4 SV=1

tr|B9SMV0|B9SMV0 RICCO Nucleoporin, putative OS=Ricinus communis GN=RCOM 0471030 PE=4 SV=1

tr|B9SQ62|B9SQ62 RICCO Putative uncharacterized protein OS=Ricinus communis GN=RCOM 0147060 PE=4 SV=1

tr|B9T0B9|B9T0B9 RICCO Putative uncharacterized protein OS=Ricinus communis GN=RCOM 0483230 PE=4 SV=1

tr|B9T865|B9T865 RICCO Putative uncharacterized protein OS=Ricinus communis GN=RCOM 0399180 PE=4 SV=1

tr|B9W7X9|B9W7X9 CANDC Nucleoporin NUP170, putative (Nuclear pore protein nup170, putative) OS=Candida dubliniensis (strain CD36 / ATCC MYA-646 / CBS 7987 / NCPF 3949 / NRRL Y-17841) GN=CD36 05340 PE=4 SV=1

tr|B9W8W5|B9W8W5 CANDC Nucleoporin, putative (Nuclear pore protein, putative) OS=Candida dubliniensis (strain CD36 / ATCC MYA-646 / CBS 7987 / NCPF 3949 / NRRL Y-17841) GN=CD36 08910 PE=4 SV=1

tr|B9W9X3|B9W9X3 CANDC Nucleoporin, putative (Nuclear pore protein, putative) OS=Candida dubliniensis (strain CD36 / ATCC MYA-646 / CBS 7987 / NCPF 3949 / NRRL Y-17841) GN=CD36 12540 PE=4 SV=1

tr|B9WAA3|B9WAA3 CANDC Nucleoporin, putative (Nuclear pore protein, putative) (Pore membrane protein, putative) OS=Candida dubliniensis (strain CD36 / ATCC MYA-646 / CBS 7987 / NCPF 3949 / NRRL Y-17841) GN=CD36 15440 PE=4 SV=1

tr|B9WAH0|B9WAH0 CANDC Nucleoporin, putative (Nuclear pore protein, putative) (96 kDa nucleoporin-interacting component, putative) OS=Candida dubliniensis (strain CD36 / ATCC MYA-646 / CBS 7987 / NCPF 3949 / NRRL Y-17841) GN=CD36 16100 PE=4 SV=1

tr|B9WB11|B9WB11 CANDC Nucleoporin, putative (Nuclear pore protein, putative) (Nucleoskeletal-like protein, putative) OS=Candida dubliniensis (strain CD36 / ATCC MYA-646 / CBS 7987 / NCPF 3949 / NRRL Y-17841) GN=CD36 18030 PE=4 SV=1

tr|B9WBI1|B9WBI1 CANDC Nucleoporin, putative (Nuclear pore protein, putative) OS=Candida dubliniensis (strain CD36 / ATCC MYA-646 / CBS 7987 / NCPF 3949 / NRRL Y-17841) GN=CD36 19720 PE=4 SV=1

tr|B9WC53|B9WC53 CANDC Nucleoporin, putative (Nuclear pore protein, putative) (Rna export factor, putative) OS=Candida dubliniensis (strain CD36 / ATCC MYA-646 / CBS 7987 / NCPF 3949 / NRRL Y-17841) GN=CD36 21950 PE=4 SV=1

tr|B9WE32|B9WE32 CANDC Nucleoporin, putative (Nuclear pore complex subunit, putative) OS=Candida dubliniensis (strain CD36 / ATCC MYA-646 / CBS 7987 / NCPF 3949 / NRRL Y-17841) GN=CD36 84340 PE=4 SV=1

tr|B9WEM5|B9WEM5 CANDC Nuclear pore complex subunit, putative (Nucleoporin, putative) OS=Candida dubliniensis (strain CD36 / ATCC MYA-646 / CBS 7987 / NCPF 3949 / NRRL Y-17841) GN=CD36 86410 PE=4 SV=1

tr|B9WEZ8|B9WEZ8 CANDC Nucleoporin, putative (Subunit of the nuclear pore complex, putative) OS=Candida dubliniensis (strain CD36 / ATCC MYA-646 / CBS 7987 / NCPF 3949 / NRRL Y-17841) GN=CD36 87650 PE=4 SV=1

tr|B9WFL8|B9WFL8 CANDC Subunit of the nuclear pore complex (NPC), putaitve OS=Candida dubliniensis (strain CD36 / ATCC MYA-646 / CBS 7987 / NCPF 3949 / NRRL Y-17841) GN=CD36 41570 PE=4 SV=1

tr|B9WG58|B9WG58 CANDC Nuclear pore complex protein, putative (Nucleoporin, putative) OS=Candida dubliniensis (strain CD36 / ATCC MYA-646 / CBS 7987 / NCPF 3949 / NRRL Y-17841) GN=CD36 43540 PE=4 SV=1

tr|B9WGH7|B9WGH7 CANDC Nucleoporin, putative (Nuclear pore protein, putative) OS=Candida dubliniensis (strain CD36 / ATCC MYA-646 / CBS 7987 / NCPF 3949 / NRRL Y-17841) GN=CD36 44840 PE=4 SV=1

tr|B9WHR3|B9WHR3 CANDC Nucleoporin, putative (Nuclear pore protein, putative) (Rangtp-binding protein, putative) OS=Candida dubliniensis (strain CD36 / ATCC MYA-646 / CBS 7987 / NCPF 3949 / NRRL Y-17841) GN=CD36 53300 PE=4 SV=1

tr|B9WID9|B9WID9 CANDC Nucleoporin, putative (Nuclear envelope protein, putative) OS=Candida dubliniensis (strain CD36 / ATCC MYA-646 / CBS 7987 / NCPF 3949 / NRRL Y-17841) GN=CD36 60490 PE=4 SV=1

tr|B9WJ90|B9WJ90 CANDC Nuclear pore complex subunit, putative (Nucleoporin, putative) OS=Candida dubliniensis (strain CD36 / ATCC MYA-646 / CBS 7987 / NCPF 3949 / NRRL Y-17841) GN=CD36 64420 PE=4 SV=1

tr|B9WKL8|B9WKL8 CANDC Nucleoporin, putative (Nuclear pore protein, putative) OS=Candida dubliniensis (strain CD36 / ATCC MYA-646 / CBS 7987 / NCPF 3949 / NRRL Y-17841) GN=CD36 25270 PE=4 SV=1

tr|B9WL66|B9WL66 CANDC Nucleoporin, putative (Nuclear pore protein, putative) OS=Candida dubliniensis (strain CD36 / ATCC MYA-646 / CBS 7987 / NCPF 3949 / NRRL Y-17841) GN=CD36 27580 PE=4 SV=1

tr|C0H9R7|C0H9R7 SALSA Nucleoporin GLE1 OS=Salmo salar GN=GLE1 PE=2 SV=1

tr|C0HBQ2|C0HBQ2 SALSA Nuclear pore glycoprotein p62 OS=Salmo salar GN=NUP62 PE=2 SV=1

tr|C0KG77|C0KG77 DROSI Nucleoporin 160 kDa OS=Drosophila simulans GN=Nup160 PE=4 SV=1

tr|C0KG78|C0KG78 DROSI Nucleoporin 160 kDa OS=Drosophila simulans GN=Nup160 PE=4 SV=1

tr|C0KG79|C0KG79 DROSI Nucleoporin 160 kDa OS=Drosophila simulans GN=Nup160 PE=4 SV=1

tr|C0KG80|C0KG80 DROSI Nucleoporin 160 kDa OS=Drosophila simulans GN=Nup160 PE=4 SV=1

tr|C0KG81|C0KG81 DROSI Nucleoporin 160 kDa OS=Drosophila simulans GN=Nup160 PE=4 SV=1

tr|C0KG82|C0KG82 DROSI Nucleoporin 160 kDa OS=Drosophila simulans GN=Nup160 PE=4 SV=1

tr|C0KG84|C0KG84 DROSI Nucleoporin 160 kDa OS=Drosophila simulans GN=Nup160 PE=4 SV=1

tr|C0KG86|C0KG86 DROSI Nucleoporin 160 kDa OS=Drosophila simulans GN=Nup160 PE=4 SV=1

tr|C0KG87|C0KG87 DROSI Nucleoporin 160 kDa OS=Drosophila simulans GN=Nup160 PE=4 SV=1

tr|C0KG88|C0KG88 DROSI Nucleoporin 160 kDa OS=Drosophila simulans GN=Nup160 PE=4 SV=1

tr|C0NB53|C0NB53 AJECG Putative uncharacterized protein OS=Ajellomyces capsulata (strain G186AR / H82 / ATCC MYA-2454 / RMSCC 2432) GN=HCBG 00349 PE=4 SV=1

tr|C0NBF9|C0NBF9 AJECG Putative uncharacterized protein OS=Ajellomyces capsulata (strain G186AR / H82 / ATCC MYA-2454 / RMSCC 2432) GN=HCBG 00455 PE=4 SV=1

tr|C0NIT1|C0NIT1 AJECG Nuclear envelope protein OS=Ajellomyces capsulata (strain G186AR / H82 / ATCC MYA-2454 / RMSCC 2432) GN=HCBG 02338 PE=4 SV=1

tr|C0NJ65|C0NJ65 AJECG Nucleoporin nup44 OS=Ajellomyces capsulata (strain G186AR / H82 / ATCC MYA-2454 / RMSCC 2432) GN=HCBG 03195 PE=4 SV=1

tr|C0NJA2|C0NJA2 AJECG Putative uncharacterized protein OS=Ajellomyces capsulata (strain G186AR / H82 / ATCC MYA-2454 / RMSCC 2432) GN=HCBG 03232 PE=4 SV=1

tr|C0NJX1|C0NJX1 AJECG Putative uncharacterized protein OS=Ajellomyces capsulata (strain G186AR / H82 / ATCC MYA-2454 / RMSCC 2432) GN=HCBG 03451 PE=4 SV=1
[truncated: 286,771 more chars]
